# Supplementary material for: Gut microbiome-wide association study of depressive symptoms
Source: Nat Commun. 2022 Dec 6;13:7128. doi: 10.1038/s41467-022-34502-3 (PMC9726982; doi:10.1038/s41467-022-34502-3)
Supplement: Supplementary file 2 — Supplementary Data 1 [file 41467_2022_34502_MOESM2_ESM.xlsx]

## Sheet: Supplementary Data 6
Results of heterogeniety test in Mendelian Randomization analysis
Exposure	outcome	method	Q	Q_df	Q_pval
MDD	family.Ruminococcaceae.id.2050	MR Egger	42.8638	51	0.784049
MDD	family.Ruminococcaceae.id.2050	Inverse variance weighted	46.3361	52	0.695289
MDD	genus.Coprococcus3.id.11303	MR Egger	37.2667	51	0.924765
MDD	genus.Coprococcus3.id.11303	Inverse variance weighted	37.6253	52	0.932987
MDD	genus.Eggerthella.id.819	MR Egger	54.635	50	0.30288
MDD	genus.Eggerthella.id.819	Inverse variance weighted	54.6598	51	0.337338
MDD	genus.Eubacteriumventriosumgroup.id.11341	MR Egger	46.4721	51	0.653857
MDD	genus.Eubacteriumventriosumgroup.id.11341	Inverse variance weighted	46.753	52	0.679721
MDD	genus.Hungatella.id.11306	MR Egger	58.6578	50	0.187772
MDD	genus.Hungatella.id.11306	Inverse variance weighted	58.7431	51	0.212938
MDD	genus.Lachnoclostridium.id.11308	MR Egger	53.1562	51	0.391121
MDD	genus.Lachnoclostridium.id.11308	Inverse variance weighted	56.2065	52	0.3203
MDD	genus.LachnospiraceaeUCG001.id.11321	MR Egger	43.5139	51	0.762404
MDD	genus.LachnospiraceaeUCG001.id.11321	Inverse variance weighted	44.1462	52	0.772297
MDD	genus.RuminococcaceaeUCG002.id.11360	MR Egger	50.8923	51	0.477906
MDD	genus.RuminococcaceaeUCG002.id.11360	Inverse variance weighted	52.3996	52	0.458395
MDD	genus.RuminococcaceaeUCG003.id.11361	MR Egger	44.5338	51	0.726648
MDD	genus.RuminococcaceaeUCG003.id.11361	Inverse variance weighted	45.8288	52	0.71389
MDD	genus.RuminococcaceaeUCG005.id.11363	MR Egger	50.8786	51	0.478448
MDD	genus.RuminococcaceaeUCG005.id.11363	Inverse variance weighted	53.0658	52	0.43285
MDD	genus.Ruminococcusgauvreauiigroup.id.11342	MR Egger	50.8784	51	0.478453
MDD	genus.Ruminococcusgauvreauiigroup.id.11342	Inverse variance weighted	53.178	52	0.428592
MDD	genus.Sellimonas.id.14369	MR Egger	64.3919	48	0.057091
MDD	genus.Sellimonas.id.14369	Inverse variance weighted	65.6683	49	0.0560003
MDD	genus.Subdoligranulum.id.2070	MR Egger	42.9001	51	0.782867
MDD	genus.Subdoligranulum.id.2070	Inverse variance weighted	49.4758	52	0.573755
family.Ruminococcaceae.id.2050	MDD	MR Egger	19.8445	9	0.0188967
family.Ruminococcaceae.id.2050	MDD	Inverse variance weighted	20.6743	10	0.0234825
genus.Coprococcus3.id.11303	MDD	MR Egger	2.95106	7	0.889492
genus.Coprococcus3.id.11303	MDD	Inverse variance weighted	6.94997	8	0.54204
genus.Eggerthella.id.819	MDD	MR Egger	9.54658	8	0.298302
genus.Eggerthella.id.819	MDD	Inverse variance weighted	9.59827	9	0.383975
genus.Eubacteriumventriosumgroup.id.11341	MDD	MR Egger	10.8202	12	0.544386
genus.Eubacteriumventriosumgroup.id.11341	MDD	Inverse variance weighted	10.8819	13	0.62071
genus.Hungatella.id.11306	MDD	MR Egger	2.61634	3	0.454631
genus.Hungatella.id.11306	MDD	Inverse variance weighted	3.83498	4	0.428799
genus.Lachnoclostridium.id.11308	MDD	MR Egger	21.5009	12	0.0435091
genus.Lachnoclostridium.id.11308	MDD	Inverse variance weighted	24.0355	13	0.0308052
genus.LachnospiraceaeUCG001.id.11321	MDD	MR Egger	17.1018	12	0.145808
genus.LachnospiraceaeUCG001.id.11321	MDD	Inverse variance weighted	17.325	13	0.184868
genus.RuminococcaceaeUCG002.id.11360	MDD	MR Egger	37.9156	21	0.0131853
genus.RuminococcaceaeUCG002.id.11360	MDD	Inverse variance weighted	38.6045	22	0.015657
genus.RuminococcaceaeUCG003.id.11361	MDD	MR Egger	13.4496	12	0.337226
genus.RuminococcaceaeUCG003.id.11361	MDD	Inverse variance weighted	13.4581	13	0.413085
genus.RuminococcaceaeUCG005.id.11363	MDD	MR Egger	16.0518	15	0.378617
genus.RuminococcaceaeUCG005.id.11363	MDD	Inverse variance weighted	18.9403	16	0.271771
genus.Ruminococcusgauvreauiigroup.id.11342	MDD	MR Egger	10.6638	10	0.384302
genus.Ruminococcusgauvreauiigroup.id.11342	MDD	Inverse variance weighted	14.9268	11	0.185874
genus.Sellimonas.id.14369	MDD	MR Egger	10.6493	9	0.300519
genus.Sellimonas.id.14369	MDD	Inverse variance weighted	14.3415	10	0.157976
genus.Subdoligranulum.id.2070	MDD	MR Egger	31.6125	11	0.0008799
genus.Subdoligranulum.id.2070	MDD	Inverse variance weighted	31.7239	12	0.0015262
