# Supplementary material for: Gut microbiome-wide association study of depressive symptoms
Source: Nat Commun. 2022 Dec 6;13:7128. doi: 10.1038/s41467-022-34502-3 (PMC9726982; doi:10.1038/s41467-022-34502-3)
Supplement: Supplementary file 3 — Supplementary Data 2 [file 41467_2022_34502_MOESM3_ESM.xlsx]

## Sheet: Supplementary Data 7
Results for the test of Pleiotropy in MR
Exposure	outcome	egger_intercept	se	pval
MDD	family.Ruminococcaceae.id.2050	-0.0165427	0.0088776	0.0681674
MDD	genus.Coprococcus3.id.11303	0.0057011	0.0095195	0.5519
MDD	genus.Eggerthella.id.819	0.0027786	0.0184433	0.880854
MDD	genus.Eubacteriumventriosumgroup.id.11341	0.0051173	0.0096566	0.598461
MDD	genus.Hungatella.id.11306	-0.0058012	0.0215081	0.788485
MDD	genus.Lachnoclostridium.id.11308	0.0156851	0.0091686	0.0932075
MDD	genus.LachnospiraceaeUCG001.id.11321	0.0093704	0.011784	0.430194
MDD	genus.RuminococcaceaeUCG002.id.11360	-0.0112586	0.0091702	0.225179
MDD	genus.RuminococcaceaeUCG003.id.11361	-0.011393	0.0100118	0.260458
MDD	genus.RuminococcaceaeUCG005.id.11363	-0.0139421	0.0094272	0.145311
MDD	genus.Ruminococcusgauvreauiigroup.id.11342	-0.0156362	0.0103111	0.135585
MDD	genus.Sellimonas.id.14369	-0.031634	0.0324295	0.334217
MDD	genus.Subdoligranulum.id.2070	-0.0232054	0.0090493	0.0133259
family.Ruminococcaceae.id.2050	MDD	0.0040698	0.006634	0.55475
genus.Coprococcus3.id.11303	MDD	-0.0125841	0.0062929	0.0856538
genus.Eggerthella.id.819	MDD	-0.001747	0.0083941	0.840333
genus.Eubacteriumventriosumgroup.id.11341	MDD	-0.0016004	0.0064432	0.808034
genus.Hungatella.id.11306	MDD	0.0170224	0.01542	0.350223
genus.Lachnoclostridium.id.11308	MDD	0.0090549	0.0076132	0.2573
genus.LachnospiraceaeUCG001.id.11321	MDD	-0.0032593	0.0082353	0.699217
genus.RuminococcaceaeUCG002.id.11360	MDD	-0.0028666	0.0046405	0.543395
genus.RuminococcaceaeUCG003.id.11361	MDD	0.0004536	0.0052248	0.932253
genus.RuminococcaceaeUCG005.id.11363	MDD	-0.0072598	0.0044188	0.12119
genus.Ruminococcusgauvreauiigroup.id.11342	MDD	0.0153125	0.0076586	0.0734625
genus.Sellimonas.id.14369	MDD	-0.0174937	0.0099031	0.111122
genus.Subdoligranulum.id.2070	MDD	0.0015002	0.007618	0.847475
