# Supplementary material for: Gut microbiome-wide association study of depressive symptoms
Source: Nat Commun. 2022 Dec 6;13:7128. doi: 10.1038/s41467-022-34502-3 (PMC9726982; doi:10.1038/s41467-022-34502-3)
Supplement: Supplementary file 4 — Supplementary Data 3 [file 41467_2022_34502_MOESM4_ESM.xlsx]

## Sheet: Supplementary Data 8
Results of test of directionality in MR
Exposure	outcome	snp_r2.exposure	snp_r2.outcome	correct_causal_direction	steiger_pval
MDD	family.Ruminococcaceae.id.2050	0.0124636	0.0027677	TRUE	0
MDD	genus.Coprococcus3.id.11303	0.0124636	0.0026468	TRUE	0
MDD	genus.Eggerthella.id.819	0.0121823	0.012856	FALSE	0.830241
MDD	genus.Eubacteriumventriosumgroup.id.11341	0.0124636	0.0037153	TRUE	0
MDD	genus.Hungatella.id.11306	0.0121823	0.015021	FALSE	0.432976
MDD	genus.Lachnoclostridium.id.11308	0.0124636	0.003399	TRUE	0
MDD	genus.LachnospiraceaeUCG001.id.11321	0.0124636	0.0053343	TRUE	0.0001565
MDD	genus.RuminococcaceaeUCG002.id.11360	0.0124636	0.0034243	TRUE	0
MDD	genus.RuminococcaceaeUCG003.id.11361	0.0124636	0.003545	TRUE	0
MDD	genus.RuminococcaceaeUCG005.id.11363	0.0124636	0.0034644	TRUE	0
MDD	genus.Ruminococcusgauvreauiigroup.id.11342	0.0124636	0.0041481	TRUE	2e-07
MDD	genus.Sellimonas.id.14369	0.0115625	0.0227303	FALSE	0.0146349
MDD	genus.Subdoligranulum.id.2070	0.0124636	0.0032467	TRUE	0
family.Ruminococcaceae.id.2050	MDD	0.0226208	0.0001209	TRUE	0
genus.Coprococcus3.id.11303	MDD	0.0146734	6.16e-05	TRUE	0
genus.Eggerthella.id.819	MDD	0.0414441	5.67e-05	TRUE	0
genus.Eubacteriumventriosumgroup.id.11341	MDD	0.0205462	6.74e-05	TRUE	0
genus.Hungatella.id.11306	MDD	0.0255153	2.37e-05	TRUE	0
genus.Lachnoclostridium.id.11308	MDD	0.0188642	0.0001555	TRUE	0
genus.LachnospiraceaeUCG001.id.11321	MDD	0.0324076	0.0001034	TRUE	0
genus.RuminococcaceaeUCG002.id.11360	MDD	0.0395153	0.0002349	TRUE	0
genus.RuminococcaceaeUCG003.id.11361	MDD	0.0239529	7.8e-05	TRUE	0
genus.RuminococcaceaeUCG005.id.11363	MDD	0.0293852	0.0001122	TRUE	0
genus.Ruminococcusgauvreauiigroup.id.11342	MDD	0.0204224	9.7e-05	TRUE	0
genus.Sellimonas.id.14369	MDD	0.0750577	0.0001795	TRUE	0
genus.Subdoligranulum.id.2070	MDD	0.0228572	0.0002016	TRUE	0
