# Supplementary material for: Gut microbiome-wide association study of depressive symptoms
Source: Nat Commun. 2022 Dec 6;13:7128. doi: 10.1038/s41467-022-34502-3 (PMC9726982; doi:10.1038/s41467-022-34502-3)
Supplement: Supplementary file 5 — Supplementary Data 4 [file 41467_2022_34502_MOESM5_ESM.xlsx]

## Sheet: Supplementary Data 9
Association results of MDD SNPs to microbial taxa
SNP	TAXON	alleles	eff.allele	beta	SE	zval	pval	N	rsID
1:197704717	genus.Acidaminococcus.id.2167	C/T	T	0.17388	0.03501	4.9323	8.13e-07	2711	rs17641524
1:80809636	genus..Eubacteriumtenuegroup.id.14380	G/A	A	0.67558	0.17144	3.8576	0.0001146	166	rs113188507
15:47684936	genus.Mannheimia.id.3701	T/C	C	-0.9283	0.24223	-3.8323	0.0001269	33	rs34488670
11:113370758	genus.LachnospiraceaeUCG009.id.11329	A/G	A	-0.58299	0.15608	-3.7351	0.00018757	74	rs61902811
5:103972357	family.Defluviitaleaceae.id.1924	G/A	A	-0.06082	0.01661	-3.6616	0.00025045	8242	rs30266
9:119731045	genus.Biostraticola.id.3471	T/G	G	-0.27843	0.07824	-3.5803	0.00034307	387	rs10817969
5:103972357	genus.DefluviitaleaceaeUCG011.id.11287	G/A	A	-0.05898	0.01663	-3.5464	0.00039053	8222	rs30266
11:65314830	genus..Eubacteriumbrachygroup.id.11296	A/T	T	0.09833	0.02776	3.5128	0.00044341	4048	rs58621819
15:37643831	genus.ErysipelotrichaceaeUCG006.id.11386	C/T	C	-0.31589	0.08948	-3.5079	0.00045149	239	rs8037355
18:35138245	genus.Citrobacter.id.3497	G/A	A	-0.27924	0.07991	-3.4753	0.00051009	345	rs12967855
9:36999369	genus.Papillibacter.id.2065	C/T	T	0.15258	0.04325	3.4739	0.00051314	1123	rs7030813
18:53099012	genus.Leuconostoc.id.1841	G/C	G	0.13467	0.03805	3.4731	0.00051468	1590	rs12967143
9:2983774	family.Micrococcaceae.id.636	A/C	C	-0.11786	0.03309	-3.4703	0.00051968	2008	rs1354115
2:157111313	family.Moraxellaceae.id.3710	C/T	C	-0.24142	0.0703	-3.4424	0.00057658	616	rs1226412
2:208044470	genus.Tyzzerella3.id.11335	A/G	A	-0.06985	0.02076	-3.4395	0.00058257	5478	rs62188629
16:13066833	family.unknownfamily.id.1855	C/T	T	0.28132	0.08241	3.4381	0.00058603	411	rs7200826
16:13066833	genus.unknowngenus.id.1000043796	C/T	T	0.28132	0.08241	3.4381	0.00058603	411	rs7200826
4:123186393	genus..Clostridiuminnocuumgroup.id.14397	A/G	G	0.20132	0.05828	3.4366	0.0005895	2807	rs45510091
4:42110353	genus.unknowngenus.id.2001	T/C	C	0.07766	0.02266	3.43	0.00060358	9624	rs34937911
9:2983774	family.Leuconostocaceae.id.1839	A/C	C	0.10504	0.03149	3.4262	0.00061254	2324	rs1354115
14:64697037	family.Flammeovirgaceae.id.1035	T/C	T	0.57741	0.16869	3.423	0.0006198	61	rs1152578
14:64697037	genus.Fulvitalea.id.13905	T/C	T	0.57741	0.16869	3.423	0.0006198	61	rs1152578
6:27835435	genus.Coprobacillus.id.2154	A/G	G	0.19828	0.05767	3.4206	0.00062483	1391	rs200949
9:36999369	class.Erysipelotrichia.id.2147	C/T	T	0.03691	0.01076	3.4151	0.00063782	18343	rs7030813
9:36999369	order.Erysipelotrichales.id.2148	C/T	T	0.03691	0.01076	3.4151	0.00063782	18343	rs7030813
9:36999369	family.Erysipelotrichaceae.id.2149	C/T	T	0.03691	0.01076	3.4151	0.00063782	18343	rs7030813
1:50559162	genus..Bacteroidespectinophilusgroup.id.14371	A/G	G	-1.3863	0.40676	-3.4081	0.00065393	15	rs11579246
18:52488672	genus.unknowngenus.id.1854	C/T	T	0.38052	0.11101	3.3999	0.00067435	272	rs62091461
7:82454404	genus.possiblegenusSk018.id.2019	C/G	C	-0.52684	0.15698	-3.3561	0.00079021	70	rs2247523
11:88744425	genus.Allisonella.id.2174	C/T	T	0.08342	0.02492	3.3214	0.00089567	3248	rs7932640
17:27363750	genus.Clostridiumsensustricto19.id.1883	G/A	A	-1.08596	0.32698	-3.3212	0.00089631	37	rs75581564
13:99115041	family.Flammeovirgaceae.id.1035	T/C	T	0.56959	0.17265	3.2991	0.0009703	61	rs4772087
13:99115041	genus.Fulvitalea.id.13905	T/C	T	0.56959	0.17265	3.2991	0.0009703	61	rs4772087
1:72765116	family.Enterococcaceae.id.1828	G/A	G	0.13839	0.04127	3.2817	0.0010322	1340	rs2568958
1:72765116	family.Halomonadaceae.id.3610	G/A	G	0.20157	0.06102	3.2811	0.0010344	551	rs2568958
1:72765116	order.Oceanospirillales.id.3593	G/A	G	0.20055	0.06092	3.2698	0.00107624	553	rs2568958
1:50559162	genus.Adlercreutzia.id.812	A/G	G	0.08357	0.02567	3.2605	0.00111255	8051	rs11579246
11:70544937	genus.Hydrogenoanaerobacterium.id.2060	A/G	G	-0.11955	0.03639	-3.2569	0.00112596	1513	rs7117514
7:109099919	genus.unknowngenus.id.1000000073	A/G	G	-0.04518	0.01382	-3.2528	0.00114193	10570	rs58104186
7:109099919	family.ClostridialesvadinBB60group.id.11286	A/G	G	-0.04518	0.01382	-3.2528	0.00114193	10570	rs58104186
14:64697037	genus.unknowngenus.id.1000040046	T/C	T	-0.44802	0.13794	-3.248	0.00116138	97	rs1152578
14:64697037	family.P5D1.392.id.1847	T/C	T	-0.44802	0.13794	-3.248	0.00116138	97	rs1152578
1:175913828	genus.Atopobium.id.814	T/C	T	-0.16476	0.05054	-3.239	0.00119865	826	rs10913112
10:106610839	genus.LachnospiraceaeUCG004.id.11324	A/G	A	0.0402	0.0126	3.2127	0.00131539	14555	rs1021363
15:37643831	genus.Peptostreptococcus.id.2045	C/T	C	0.34403	0.10625	3.2094	0.00133012	179	rs8037355
1:50559162	genus.Sellimonas.id.14369	A/G	G	-0.1308	0.04074	-3.2016	0.00136572	3154	rs11579246
3:61192911	genus.Intestinibacter.id.11345	A/G	A	-0.21741	0.06712	-3.1978	0.0013848	458	rs141954845
16:7666402	genus.Alkalitalea.id.931	C/T	C	0.61379	0.19294	3.1812	0.00146768	50	rs7198928
14:104017953	genus.unknowngenus.id.2071	A/G	A	0.04029	0.01266	3.1724	0.00151185	12490	rs10149470
1:175913828	genus.Intestinimonas.id.2062	T/C	T	-0.04188	0.01332	-3.1695	0.00152649	12114	rs10913112
4:42110353	genus.Peptoniphilus.id.1946	T/C	C	0.26125	0.08328	3.1653	0.00154976	687	rs34937911
18:35138245	genus.Eisenbergiella.id.11304	G/A	A	-0.0638	0.01996	-3.1592	0.00158094	5639	rs12967855
14:60141822	genus.Anaerosporobacter.id.1990	T/G	G	0.4565	0.14489	3.1507	0.00162935	92	rs1956373
18:53099012	family.Leuconostocaceae.id.1839	G/C	G	0.09972	0.03133	3.1502	0.0016327	2314	rs12967143
3:157977962	genus.Alistipes.id.968	C/T	C	-0.03375	0.01076	-3.1462	0.00165407	17704	rs1095626
6:142996618	genus.Romboutsia.id.11347	C/G	G	0.03806	0.01212	3.1455	0.0016586	13851	rs2876520
5:87545318	family.Carnobacteriaceae.id.1811	C/T	C	0.08712	0.0279	3.1351	0.00171854	2594	rs3099439
6:165121844	genus.Ruminiclostridium6.id.11356	A/T	A	0.03842	0.01227	3.1327	0.00173265	13514	rs2029865
11:57650796	genus.Peptostreptococcus.id.2045	C/T	T	0.36446	0.11786	3.131	0.00174331	178	rs2509805
6:142996618	family.Enterococcaceae.id.1828	C/G	G	0.12626	0.04061	3.1255	0.00177563	1247	rs2876520
3:49214066	genus.unknowngenus.id.2049	A/G	G	-0.23332	0.0762	-3.1229	0.00179018	505	rs13084037
1:175913828	genus.Pyramidobacter.id.3912	T/C	T	-1.33183	0.42662	-3.1218	0.00179749	15	rs10913112
6:101387304	genus.Erysipelatoclostridium.id.11381	T/A	A	0.04458	0.01453	3.1163	0.00183198	9908	rs7758630
12:121205078	phylum.Euryarchaeota.id.55	A/G	A	-0.07218	0.02282	-3.1128	0.00185322	3864	rs3213572
18:52488672	family.Acidaminococcaceae.id.2166	C/T	T	-0.0464	0.01491	-3.1108	0.00186581	12655	rs62091461
9:2983774	genus.Lactonifactor.id.11332	A/C	C	-0.09203	0.02888	-3.1107	0.00186581	2591	rs1354115
9:2983774	genus.Turicibacter.id.2162	A/C	C	-0.04647	0.01547	-3.1107	0.00186581	9080	rs1354115
14:60141822	genus.Finegoldia.id.1940	T/G	G	-0.25367	0.08084	-3.1047	0.00190408	356	rs1956373
7:82454404	genus..Eubacteriumnodatumgroup.id.11297	C/G	C	-0.07551	0.02444	-3.0676	0.00215641	3350	rs2247523
7:117502574	family.Streptococcaceae.id.1850	T/C	C	0.03394	0.01106	3.0648	0.00217961	16760	rs7807677
5:164523472	genus.Eggerthella.id.819	C/A	A	-0.06138	0.01988	-3.0619	0.00219863	5203	rs11135349
3:44736493	order.unknownorder.id.11571	T/C	C	-0.51202	0.16766	-3.054	0.00225812	73	rs4346585
3:44736493	family.unknownfamily.id.11572	T/C	C	-0.51202	0.16766	-3.054	0.00225812	73	rs4346585
3:44736493	class.unknownclass.id.11570	T/C	C	-0.51202	0.16766	-3.054	0.00225812	73	rs4346585
3:44736493	phylum.Saccharibacteria.id.11569	T/C	C	-0.51202	0.16766	-3.054	0.00225812	73	rs4346585
14:75130235	genus.Lactonifactor.id.11332	T/G	T	-0.08639	0.02775	-3.0437	0.0023361	2591	rs1045430
20:44680853	genus.Ruminiclostridium1.id.11354	A/G	A	0.11934	0.03935	3.0423	0.00234856	1687	rs12624433
5:103972357	family.Marinilabiaceae.id.929	G/A	A	-0.55724	0.18325	-3.0408	0.00235951	53	rs30266
18:35138245	genus..Bacteroidespectinophilusgroup.id.14371	G/A	A	0.91479	0.30098	3.0394	0.00237207	15	rs12967855
8:65562019	family.Porphyromonadaceae.id.943	T/G	T	-0.0444	0.01498	-3.0359	0.00239739	18161	rs7837935
8:65562019	genus.Papillibacter.id.2065	T/G	T	0.18175	0.06039	3.0274	0.00246831	1124	rs7837935
1:73668836	genus.unknowngenus.id.1868	A/G	A	0.04229	0.01394	3.0268	0.00247157	10389	rs10890020
8:65562019	genus.Barnesiella.id.944	T/G	T	-0.05232	0.01696	-3.0204	0.00252274	14341	rs7837935
5:103972357	genus.Christensenella.id.1867	G/A	A	-0.16694	0.05409	-3.0164	0.00255627	824	rs30266
1:80809636	genus.unknowngenus.id.964	G/A	A	-0.09537	0.03167	-3.0132	0.00258508	2641	rs113188507
16:13066833	genus.Coprobacillus.id.2154	C/T	T	-0.12685	0.04166	-3.0125	0.0025902	1464	rs7200826
15:37643831	genus.Marvinbryantia.id.2005	C/T	C	-0.03909	0.013	-3.0044	0.0026593	12079	rs8037355
10:1795194	genus.Veillonella.id.2198	C/T	T	0.04543	0.01498	3.0019	0.00268388	9417	rs997934
5:87545318	genus.Granulicatella.id.1821	C/T	C	0.08671	0.02924	2.9959	0.00273726	2354	rs3099439
1:197704717	genus.Ruminococcus2.id.11374	C/T	T	0.04263	0.01476	2.9944	0.00275166	15472	rs17641524
9:17016503	genus..Ruminococcustorquesgroup.id.14377	T/A	T	0.03175	0.01059	2.9892	0.00279892	17923	rs263645
1:50559162	genus.RuminococcaceaeUCG009.id.11366	A/G	G	0.08302	0.02699	2.9833	0.00285252	7192	rs11579246
11:113370758	genus.LachnospiraceaeUCG004.id.11324	A/G	A	-0.03665	0.01247	-2.981	0.00287309	14554	rs61902811
4:3207142	genus.CoriobacteriaceaeUCG002.id.11158	A/G	G	0.23126	0.07687	2.9728	0.00295097	334	rs7685686
1:50559162	genus.Biostraticola.id.3471	A/G	G	0.65171	0.21286	2.9723	0.00295674	126	rs11579246
6:165121844	family.Neisseriaceae.id.3010	A/T	A	0.54604	0.18466	2.957	0.00310648	50	rs2029865
9:36999369	genus..Bacteroidespectinophilusgroup.id.14371	C/T	T	-0.85873	0.29075	-2.9535	0.00314091	15	rs7030813
15:47684936	family.Defluviitaleaceae.id.1924	T/C	C	-0.05616	0.01911	-2.9531	0.00314498	8070	rs34488670
2:86819128	genus.Sellimonas.id.14369	T/C	C	0.10175	0.03377	2.9524	0.00315314	3202	rs7585722
16:7666402	family.Marinilabiaceae.id.929	C/T	C	0.56207	0.19044	2.9514	0.00316542	53	rs7198928
3:49214066	genus.Atopobium.id.814	A/G	G	-0.17217	0.05749	-2.9473	0.00320458	826	rs13084037
1:37192741	family.Bacteroidaceae.id.917	T/C	C	0.03346	0.0113	2.9455	0.00322537	18435	rs1002656
1:37192741	genus.Bacteroides.id.918	T/C	C	0.03346	0.0113	2.9455	0.00322537	18435	rs1002656
9:2983774	genus.Weissella.id.1843	A/C	C	0.19026	0.0649	2.9447	0.00323372	684	rs1354115
6:105365891	genus.unknowngenus.id.1000036183	C/G	C	-0.19118	0.06494	-2.9335	0.00335056	475	rs1933802
9:23737627	genus..Eubacteriumcoprostanoligenesgroup.id.11375	A/G	A	-0.0316	0.01074	-2.9316	0.00337004	17513	rs3793577
14:60141822	genus.Oscillospira.id.2064	T/G	G	-0.04783	0.01605	-2.9303	0.00338526	10243	rs1956373
15:47684936	genus.DefluviitaleaceaeUCG011.id.11287	T/C	C	-0.05571	0.01914	-2.9267	0.00342469	8050	rs34488670
14:104017953	genus.unknowngenus.id.3624	A/G	A	0.26863	0.09172	2.9262	0.0034313	229	rs10149470
1:197704717	genus.Catabacter.id.11282	C/T	T	0.18075	0.05926	2.9252	0.00344456	922	rs17641524
9:2983774	genus.Rothia.id.646	A/C	C	-0.1039	0.03412	-2.9223	0.00347345	1895	rs1354115
18:52488672	genus.Blautia.id.1992	C/T	T	0.0363	0.01235	2.9192	0.00351156	18406	rs62091461
1:73668836	genus.Dielma.id.11380	A/G	A	-0.09529	0.03254	-2.9187	0.00351382	1885	rs10890020
18:52488672	genus.Klebsiella.id.3507	C/T	T	0.1527	0.05296	2.9122	0.00359123	893	rs62091461
7:2110346	genus.Adlercreutzia.id.812	T/C	C	0.05692	0.01942	2.911	0.00360505	8243	rs3823624
1:72765116	family.Leptotrichiaceae.id.2215	G/A	G	0.47821	0.16437	2.9093	0.00362355	88	rs2568958
16:13755530	family.Ruminococcaceae.id.2050	A/G	G	0.03335	0.0117	2.906	0.00366316	18468	rs56887639
11:113370758	genus..Eubacteriumeligensgroup.id.14372	A/G	A	-0.03534	0.0123	-2.9039	0.00368428	14886	rs61902811
7:109099919	genus.Paraprevotella.id.962	A/G	G	0.04899	0.01671	2.9003	0.00372925	7285	rs58104186
5:93071630	genus.Finegoldia.id.1940	G/C	C	-0.24981	0.08631	-2.9	0.00373163	356	rs10061069
16:13066833	genus.Anaerofilum.id.2053	C/T	T	-0.06453	0.0226	-2.8973	0.0037627	5091	rs7200826
7:117502574	genus.Streptococcus.id.1853	T/C	C	0.0323	0.01114	2.8976	0.0037627	16520	rs7807677
5:61509655	phylum.Proteobacteria.id.2375	C/T	T	0.03035	0.01047	2.895	0.00379159	18363	rs60157091
2:157111313	genus.Acinetobacter.id.3711	C/T	C	-0.22712	0.07882	-2.8947	0.003794	492	rs1226412
14:75130235	genus.Coprococcus2.id.11302	T/G	T	0.03815	0.01314	2.8946	0.00379642	11619	rs1045430
16:21639710	genus.Rikenella.id.973	C/A	C	-0.38631	0.13368	-2.8909	0.00384018	108	rs12923444
16:7666402	genus.LachnospiraceaeUCG009.id.11329	C/T	C	-0.4764	0.16486	-2.8898	0.00385487	74	rs7198928
11:30892824	order.Bifidobacteriales.id.432	A/G	A	-0.03366	0.01169	-2.8887	0.00386715	15048	rs1448938
11:30892824	family.Bifidobacteriaceae.id.433	A/G	A	-0.03366	0.01169	-2.8887	0.00386715	15048	rs1448938
1:72765116	genus.Lachnoclostridium12.id.11311	G/A	G	-0.49357	0.16932	-2.8799	0.00397675	135	rs2568958
7:12253880	genus.Aeribacillus.id.1681	A/G	A	0.64644	0.22448	2.8797	0.0039818	34	rs2043539
2:22503044	genus.Raoultella.id.3521	T/A	A	-0.3986	0.13846	-2.8788	0.00399191	104	rs12052908
3:44736493	genus.unknowngenus.id.1000003999	T/C	C	-0.49105	0.17087	-2.8738	0.00405566	71	rs4346585
7:82454404	genus.Pyramidobacter.id.3912	C/G	C	0.99672	0.34727	2.8702	0.00410472	15	rs2247523
11:61471678	genus.Raoultella.id.3521	C/T	T	0.78148	0.27248	2.868	0.00413076	104	rs198457
1:197704717	genus.Aurantiacicella.id.14291	C/T	T	0.57917	0.20199	2.8673	0.00414121	72	rs17641524
5:103972357	genus.Faecalitalea.id.11392	G/A	A	0.08218	0.0285	2.8596	0.00424176	2817	rs30266
6:165121844	genus.Varibaculum.id.427	A/T	A	-0.29457	0.10211	-2.8576	0.00426589	181	rs2029865
6:101387304	genus.Sellimonas.id.14369	T/A	A	0.07296	0.02549	2.8551	0.00430368	3200	rs7758630
12:23987925	genus..Bacteroidespectinophilusgroup.id.14371	T/G	G	-1.44189	0.50546	-2.8526	0.00433359	15	rs78337797
17:27363750	phylum.Cyanobacteria.id.1500	G/A	A	-0.07633	0.02703	-2.852	0.00434178	6976	rs75581564
13:53647048	genus.Ralstonia.id.2909	C/A	A	0.28546	0.10028	2.8466	0.00442166	197	rs1343605
16:21639710	genus.Butyricicoccus.id.2055	C/A	C	-0.03119	0.01093	-2.8412	0.00449159	17160	rs12923444
14:75130235	genus.Lachnoclostridium.id.11308	T/G	T	-0.03041	0.01056	-2.8403	0.0045057	18055	rs1045430
1:175913828	genus.ChristensenellaceaeR.7group.id.11283	T/C	T	0.03258	0.01145	2.8399	0.00451418	16458	rs10913112
14:60141822	family.ClostridialesvadinBB60group.id.11286	T/G	G	-0.04508	0.01573	-2.838	0.00453687	10572	rs1956373
14:60141822	genus.unknowngenus.id.1000000073	T/G	G	-0.04508	0.01573	-2.838	0.00453687	10572	rs1956373
11:30892824	phylum.Verrucomicrobia.id.3982	A/G	A	0.03648	0.01281	2.8348	0.00458544	12515	rs1448938
4:123186393	genus.Sutterella.id.2896	A/G	G	-0.09301	0.03249	-2.8314	0.00463447	9082	rs45510091
1:197704717	genus.Alkalitalea.id.931	C/T	T	0.67243	0.23752	2.831	0.00464027	50	rs17641524
4:42110353	genus.Aurantiacicella.id.14291	T/C	C	0.70228	0.24807	2.8309	0.00464317	72	rs34937911
2:58012833	genus.Providencia.id.3519	C/T	T	1.05768	0.37366	2.8306	0.00464608	8	rs1568452
4:42110353	genus.CoriobacteriaceaeUCG002.id.11158	T/C	C	-0.33526	0.11661	-2.829	0.00466645	334	rs34937911
1:175913828	genus.Corynebacterium1.id.11143	T/C	T	-0.75513	0.2671	-2.8272	0.00469277	21	rs10913112
1:67146817	genus.Coprobacillus.id.2154	T/C	C	-0.10632	0.03724	-2.8252	0.00472511	1464	rs10789214
16:7666402	genus.Sutterella.id.2896	C/T	C	-0.03623	0.01271	-2.8248	0.00473101	13357	rs7198928
20:44680853	genus.Coprococcus2.id.11302	A/G	A	0.04321	0.01512	2.819	0.00482035	11539	rs12624433
9:23737627	genus.Lutaonella.id.1162	A/G	A	0.52491	0.18658	2.8133	0.00490511	51	rs3793577
1:197704717	family.Marinilabiaceae.id.929	C/T	T	0.65077	0.23187	2.8066	0.00500985	53	rs17641524
1:8489302	family.Propionibacteriaceae.id.714	T/C	C	0.32804	0.11695	2.805	0.00503166	141	rs301799
5:87545318	genus.LachnospiraceaeNK4B4group.id.11320	C/T	C	-0.09588	0.03393	-2.801	0.00509445	1732	rs3099439
14:64697037	order.Cytophagales.id.990	T/C	T	0.47527	0.16971	2.8005	0.00510393	64	rs1152578
14:64697037	class.Cytophagia.id.989	T/C	T	0.47527	0.16971	2.8005	0.00510393	64	rs1152578
5:61509655	genus.Yokenella.id.3532	C/T	T	0.34491	0.12317	2.8003	0.0051071	124	rs60157091
11:61471678	genus.unknowngenus.id.1961	C/T	T	-0.63425	0.22653	-2.7999	0.00511026	57	rs198457
11:57650796	genus.Eisenbergiella.id.11304	C/T	T	-0.05869	0.02052	-2.7988	0.00512929	5638	rs2509805
16:13755530	genus.Varibaculum.id.427	A/G	G	0.32287	0.11484	2.7984	0.00513565	181	rs56887639
9:17016503	genus.Pseudocitrobacter.id.14642	T/A	T	-0.14363	0.0509	-2.7979	0.00514201	764	rs263645
18:53099012	genus.Tyzzerella4.id.11336	G/C	G	-0.10114	0.03593	-2.796	0.00517074	1725	rs12967143
1:52342427	order.Propionibacteriales.id.704	T/C	C	0.32042	0.11463	2.7954	0.00518355	145	rs1890946
5:93071630	genus.Raoultella.id.3521	G/C	C	-0.45598	0.16325	-2.7932	0.00521572	104	rs10061069
17:27363750	genus.Odoribacter.id.952	G/A	A	-0.05093	0.01894	-2.79	0.00526755	14155	rs75581564
20:39997404	family.Bacillaceae.id.1680	G/T	T	0.87695	0.31503	2.7837	0.00537593	42	rs143186028
16:7666402	genus.LachnospiraceaeUCG006.id.11326	C/T	C	-0.56496	0.20309	-2.7818	0.0054025	43	rs7198928
16:6315880	genus.Providencia.id.3519	A/G	G	1.05864	0.38074	2.7805	0.0054292	8	rs7193263
11:57650796	genus.RuminococcaceaeUCG003.id.11361	C/T	T	0.03722	0.01298	2.7731	0.00555421	14525	rs2509805
5:93071630	genus.Peptostreptococcus.id.2045	G/C	C	0.33036	0.11955	2.7692	0.00562286	180	rs10061069
4:42110353	genus.ErysipelotrichaceaeUCG006.id.11386	T/C	C	-0.39355	0.14305	-2.7687	0.00562632	239	rs34937911
1:197704717	phylum.Firmicutes.id.1672	C/T	T	0.0366	0.01354	2.7677	0.00564707	18473	rs17641524
3:157977962	family.Rikenellaceae.id.967	C/T	C	-0.02955	0.01073	-2.7656	0.00568182	17813	rs1095626
1:72765116	genus.Enterococcus.id.1831	G/A	G	0.12238	0.04365	2.7655	0.0056853	1203	rs2568958
2:157111313	family.Planococcaceae.id.1753	C/T	C	-0.94034	0.34046	-2.762	0.00574485	29	rs1226412
22:41487218	genus.Acidaminococcus.id.2167	C/T	C	0.08508	0.03086	2.7608	0.005766	2580	rs5995992
18:35138245	genus.Mannheimia.id.3701	G/A	A	0.63206	0.22902	2.7599	0.00578368	33	rs12967855
9:31124452	genus.Prevotella6.id.11181	C/G	C	-0.23906	0.0865	-2.7593	0.00579076	299	rs34653192
10:106610839	order.Propionibacteriales.id.704	A/G	A	0.3314	0.12016	2.7581	0.00581562	145	rs1021363
2:157111313	genus.Gordonibacter.id.821	C/T	C	0.08041	0.02824	2.7564	0.00584415	3794	rs1226412
7:82936909	genus.Isobaculum.id.1822	C/T	T	-0.66899	0.24296	-2.7535	0.00589438	28	rs16887442
9:126634255	genus..Eubacteriumfissicatenagroup.id.14373	C/T	C	0.07167	0.02574	2.7526	0.00591602	3873	rs2670139
3:157977962	genus.LachnospiraceaeFCS020group.id.11314	C/T	C	0.03352	0.01214	2.7515	0.00593411	13905	rs1095626
6:27835435	order.Corynebacteriales.id.447	A/G	G	0.1985	0.07172	2.7487	0.00598504	894	rs200949
5:87545318	genus.Burkholderia.Paraburkholderia.id.14563	C/T	C	0.17652	0.06437	2.7411	0.00612525	478	rs3099439
11:65314830	phylum.Verrucomicrobia.id.3982	A/T	T	0.0445	0.01598	2.7392	0.00616264	12515	rs58621819
18:50731802	order.unknownorder.id.11571	G/A	A	0.07686	0.0283	2.7386	0.00617014	2519	rs7227069
18:50731802	family.unknownfamily.id.11572	G/A	A	0.07686	0.0283	2.7386	0.00617014	2519	rs7227069
18:50731802	class.unknownclass.id.11570	G/A	A	0.07686	0.0283	2.7386	0.00617014	2519	rs7227069
18:50731802	phylum.Saccharibacteria.id.11569	G/A	A	0.07686	0.0283	2.7386	0.00617014	2519	rs7227069
18:50731802	genus.unknowngenus.id.1000003999	G/A	A	0.07883	0.02894	2.7366	0.00620777	2410	rs7227069
2:157111313	family.Prevotellaceae.id.960	C/T	C	0.03792	0.01411	2.7362	0.00621532	14998	rs1226412
1:37192741	family.FamilyXI.id.1936	T/C	C	0.0736	0.02711	2.7358	0.00622667	3215	rs1002656
12:23987925	genus.Desulfovibrio.id.3173	T/G	G	0.06182	0.02313	2.7331	0.00627603	9009	rs78337797
7:109099919	genus.Acidaminococcus.id.2167	A/G	G	-0.07604	0.02727	-2.7307	0.00631808	2709	rs58104186
14:60141822	genus.Acetitomaculum.id.1989	T/G	G	0.24877	0.09041	2.7299	0.00633728	320	rs1956373
9:120484009	genus.Coprococcus1.id.11301	A/G	G	0.0317	0.01164	2.7284	0.00636424	16866	rs913930
9:119731045	genus.Butyricicoccus.id.2055	T/G	G	-0.03228	0.01193	-2.7219	0.00648881	17265	rs10817969
6:142996618	genus.Tyzzerella4.id.11336	C/G	G	-0.09761	0.03578	-2.7203	0.0065203	1594	rs2876520
14:60141822	genus.Negativicoccus.id.2187	T/G	G	-1.0511	0.38661	-2.7188	0.00654796	9	rs1956373
1:181740924	genus.Flavonifractor.id.2059	G/A	G	0.04384	0.01616	2.7153	0.00662358	10267	rs169235
14:60141822	phylum.Lentisphaerae.id.2238	T/G	G	-0.06276	0.02302	-2.7145	0.00663559	4850	rs1956373
9:2983774	genus.Ruminiclostridium9.id.11357	A/C	C	0.03185	0.01144	2.7142	0.0066436	16844	rs1354115
18:53099012	order.Pseudomonadales.id.3709	G/C	G	-0.10988	0.04096	-2.713	0.00666369	1383	rs12967143
2:58012833	phylum.Fusobacteria.id.2203	C/T	T	-0.08262	0.03012	-2.7091	0.00674457	2328	rs1568452
2:58012833	class.Fusobacteriia.id.2204	C/T	T	-0.08262	0.03012	-2.7091	0.00674457	2328	rs1568452
13:99115041	order.Cytophagales.id.990	T/C	T	0.46899	0.17333	2.7058	0.00681401	64	rs4772087
13:99115041	class.Cytophagia.id.989	T/C	T	0.46899	0.17333	2.7058	0.00681401	64	rs4772087
12:23987925	class.Actinobacteria.id.419	T/G	G	-0.04739	0.01774	-2.7024	0.00687995	15550	rs78337797
18:53099012	genus.PrevotellaceaeUCG001.id.11186	G/C	G	-0.23164	0.08458	-2.7022	0.00688823	336	rs12967143
13:99115041	genus..Clostridiuminnocuumgroup.id.14397	T/C	T	-0.06071	0.02243	-2.7015	0.00690067	4252	rs4772087
11:30892824	order.Verrucomicrobiales.id.4030	A/G	A	0.03552	0.01308	2.7015	0.00690482	11998	rs1448938
11:30892824	class.Verrucomicrobiae.id.4029	A/G	A	0.03552	0.01308	2.7015	0.00690482	11998	rs1448938
1:8489302	genus.Propionibacterium.id.727	T/C	C	0.32381	0.12005	2.6973	0.00699253	134	rs301799
9:126634255	genus.Alloprevotella.id.961	C/T	C	0.08037	0.02903	2.6972	0.00699673	3069	rs2670139
11:30892824	family.Verrucomicrobiaceae.id.4036	A/G	A	0.03543	0.01308	2.6944	0.00705155	11998	rs1448938
1:181740924	genus.FamilyXIIIAD3011group.id.11293	G/A	G	-0.0378	0.01399	-2.691	0.00711955	13767	rs169235
7:117502574	class.Bacilli.id.1673	T/C	C	0.02917	0.01082	2.6908	0.00713237	17510	rs7807677
3:61192911	genus.Biostraticola.id.3471	A/G	A	-0.74868	0.2786	-2.6873	0.00720107	19	rs141954845
11:61471678	class.Flavobacteriia.id.1089	C/T	T	-0.32214	0.11947	-2.6857	0.00723564	226	rs198457
16:21639710	order.Bacillales.id.1674	C/A	C	-0.06693	0.02465	-2.6848	0.00725732	3350	rs12923444
15:47684936	genus..Ruminococcusgauvreauiigroup.id.11342	T/C	C	0.04039	0.01506	2.6846	0.00726167	12969	rs34488670
6:27835435	genus.Streptococcus.id.1853	A/G	G	0.04736	0.01719	2.6839	0.00727906	16075	rs200949
2:58012833	genus.Lachnospira.id.2004	C/T	T	-0.03017	0.01131	-2.6814	0.0073271	16592	rs1568452
11:30892824	genus.Akkermansia.id.4037	A/G	A	0.03523	0.01308	2.6792	0.00737983	11997	rs1448938
11:30892824	class.Actinobacteria.id.419	A/G	A	-0.02983	0.01118	-2.676	0.00744622	16446	rs1448938
3:157977962	family.Helicobacteraceae.id.3278	C/T	C	-0.25753	0.09584	-2.6761	0.00744622	212	rs1095626
20:39997404	genus.unknowngenus.id.2163	G/T	T	-0.79948	0.29924	-2.6717	0.00754456	48	rs143186028
9:126634255	genus.Shuttleworthia.id.2013	C/T	C	0.68413	0.25606	2.6717	0.00754906	36	rs2670139
14:60141822	genus.Roseburia.id.2012	T/G	G	0.03318	0.01208	2.6671	0.00765317	17986	rs1956373
3:157977962	genus.Helicobacter.id.3279	C/T	C	-0.25661	0.09585	-2.6664	0.00766228	212	rs1095626
20:39997404	genus..Eubacteriumoxidoreducensgroup.id.11339	G/T	T	0.57418	0.19264	2.6654	0.00768968	134	rs143186028
11:57650796	family.Peptococcaceae.id.2024	C/T	T	-0.03888	0.01488	-2.6629	0.00774474	10786	rs2509805
6:66565703	genus.Porphyromonas.id.956	T/C	C	0.30852	0.11587	2.6627	0.00775395	168	rs9363467
3:157977962	genus.Ruminiclostridium9.id.11357	C/T	C	0.02944	0.01104	2.6598	0.00782335	16845	rs1095626
7:82454404	genus.unknowngenus.id.1000005479	C/G	C	0.04118	0.01588	2.6596	0.00782335	8083	rs2247523
7:82454404	family.BacteroidalesS24.7group.id.11173	C/G	C	0.04118	0.01588	2.6596	0.00782335	8083	rs2247523
15:37643831	genus.Aurantiacicella.id.14291	C/T	C	0.43815	0.16478	2.659	0.0078373	72	rs8037355
16:6315880	genus.unknowngenus.id.2001	A/G	G	0.03957	0.01483	2.6588	0.00784195	10216	rs7193263
4:42110353	genus.unknowngenus.id.3624	T/C	C	-0.39873	0.14905	-2.6528	0.00798272	229	rs34937911
1:73668836	genus.RuminococcaceaeUCG011.id.11368	A/G	A	0.06212	0.02336	2.6515	0.00801588	3673	rs10890020
20:44680853	genus.Hungatella.id.11306	A/G	A	0.06607	0.02476	2.6507	0.00803489	4257	rs12624433
16:13066833	genus.Faecalicoccus.id.11391	C/T	T	-0.30727	0.11608	-2.6495	0.00805871	181	rs7200826
3:44736493	genus.Bilophila.id.3170	T/C	C	0.31598	0.1196	2.6498	0.00805871	167	rs4346585
1:72765116	genus.Catenibacterium.id.2153	G/A	G	-0.06073	0.02589	-2.6423	0.00823208	3350	rs2568958
5:164523472	genus.Providencia.id.3519	C/A	A	-0.96922	0.36696	-2.6412	0.00825642	8	rs11135349
11:30892824	genus.Bifidobacterium.id.436	A/G	A	-0.03089	0.01174	-2.6392	0.00831019	14911	rs1448938
6:165121844	family.FamilyXI.id.1732	A/T	A	0.08897	0.03348	2.6393	0.00831019	1781	rs2029865
6:165121844	genus.Gemella.id.1733	A/T	A	0.08897	0.03348	2.6393	0.00831019	1781	rs2029865
11:88744425	genus.unknowngenus.id.1000005479	C/T	T	0.04182	0.01584	2.6384	0.00833474	8084	rs7932640
11:88744425	family.BacteroidalesS24.7group.id.11173	C/T	T	0.04182	0.01584	2.6384	0.00833474	8084	rs7932640
3:61192911	genus.Megasphaera.id.2185	A/G	A	0.23898	0.09074	2.6359	0.00839392	249	rs141954845
2:22503044	family.Moraxellaceae.id.3710	T/A	A	-0.14984	0.05664	-2.635	0.00841373	616	rs12052908
6:142996618	genus.Epulopiscium.id.1998	C/G	G	-0.70875	0.26904	-2.6343	0.00842861	21	rs2876520
2:86819128	genus.Parvibacter.id.824	T/C	C	0.77152	0.29288	2.6342	0.00843855	33	rs7585722
6:105365891	genus.unknowngenus.id.1000040046	C/G	C	-0.36635	0.13911	-2.6335	0.0084485	97	rs1933802
6:105365891	family.P5D1.392.id.1847	C/G	C	-0.36635	0.13911	-2.6335	0.0084485	97	rs1933802
7:82454404	genus.LachnospiraceaeUCG001.id.11321	C/G	C	-0.03677	0.01405	-2.6331	0.00845845	10257	rs2247523
7:117502574	genus.Prevotella6.id.11181	T/C	C	0.18486	0.06945	2.633	0.00846343	408	rs7807677
11:65314830	genus.Shuttleworthia.id.2013	A/T	T	0.69115	0.26269	2.631	0.0085134	36	rs58621819
14:60141822	order.Victivallales.id.2254	T/G	G	-0.06082	0.02303	-2.6301	0.00853346	4845	rs1956373
14:60141822	class.Lentisphaeria.id.2250	T/G	G	-0.06082	0.02303	-2.6301	0.00853346	4845	rs1956373
6:105365891	genus.Lachnotalea.id.14367	C/G	C	0.26689	0.10143	2.6303	0.00853346	193	rs1933802
18:52488672	genus.Subdoligranulum.id.2070	C/T	T	0.03386	0.01259	2.6289	0.00856867	17721	rs62091461
1:72765116	genus.unknowngenus.id.1961	G/A	G	-0.36517	0.13894	-2.6287	0.00856867	111	rs2568958
18:50731802	family.Actinomycetaceae.id.421	G/A	A	0.0426	0.01625	2.6287	0.00857371	7666	rs7227069
9:36999369	genus..Eubacteriumventriosumgroup.id.11341	C/T	T	0.03121	0.01175	2.6277	0.00859896	15415	rs7030813
20:39997404	genus.Bacillus.id.1688	G/T	T	0.85248	0.32444	2.6275	0.00860401	40	rs143186028
1:175913828	genus.Peptostreptococcus.id.2045	T/C	T	-0.28194	0.10531	-2.6219	0.00874154	180	rs10913112
7:2110346	genus.Eisenbergiella.id.11304	T/C	C	0.05926	0.0234	2.6219	0.00874667	5641	rs3823624
12:121205078	genus.Terrisporobacter.id.11348	A/G	A	-0.04532	0.01725	-2.6186	0.00882397	6770	rs3213572
1:80809636	genus.unknowngenus.id.1000013899	G/A	A	-0.09059	0.03378	-2.6171	0.00886544	2279	rs113188507
1:80809636	family.unknownfamily.id.987	G/A	A	-0.09059	0.03378	-2.6171	0.00886544	2279	rs113188507
15:47684936	genus.Pseudocitrobacter.id.14642	T/C	C	-0.164	0.06164	-2.6162	0.00888624	764	rs34488670
7:109099919	family.Marinilabiaceae.id.929	A/G	G	-0.47938	0.18324	-2.6162	0.00888624	53	rs58104186
8:65562019	genus..Eubacteriumxylanophilumgroup.id.14375	T/G	T	-0.04783	0.01762	-2.6153	0.0089123	13417	rs7837935
18:50731802	order.Actinomycetales.id.420	G/A	A	0.04237	0.01625	2.6148	0.00892797	7667	rs7227069
9:126634255	genus.Marvinbryantia.id.2005	C/T	C	0.03821	0.01455	2.615	0.00892797	12077	rs2670139
18:52488672	order.Clostridiales.id.1863	C/T	T	0.03239	0.01233	2.6145	0.00893843	18470	rs62091461
16:21639710	genus.Raoultella.id.3521	C/A	C	-0.36569	0.13998	-2.6124	0.00898564	104	rs12923444
9:23737627	genus.Faecalibacterium.id.2057	A/G	A	0.0277	0.01053	2.6125	0.0089909	18220	rs3793577
11:70544937	genus.Escherichia.Shigella.id.3504	A/G	G	-0.03405	0.013	-2.6085	0.00909134	12110	rs7117514
18:52488672	genus.Actinomyces.id.423	C/T	T	0.05236	0.01938	2.6081	0.0091073	7594	rs62091461
5:87545318	phylum.Cyanobacteria.id.1500	C/T	C	-0.04394	0.01678	-2.6065	0.00914461	7197	rs3099439
7:12253880	family.Burkholderiaceae.id.2899	A/G	A	0.13548	0.052	2.6065	0.00914995	760	rs2043539
6:27835435	family.Bacteroidaceae.id.917	A/G	G	-0.04239	0.01629	-2.6055	0.00917135	17913	rs200949
6:27835435	genus.Bacteroides.id.918	A/G	G	-0.04239	0.01629	-2.6055	0.00917135	17913	rs200949
16:13755530	family.Erysipelotrichaceae.id.2149	A/G	G	-0.0312	0.01174	-2.6046	0.00919816	18350	rs56887639
16:13755530	order.Erysipelotrichales.id.2148	A/G	G	-0.0312	0.01174	-2.6046	0.00919816	18350	rs56887639
16:13755530	class.Erysipelotrichia.id.2147	A/G	G	-0.0312	0.01174	-2.6046	0.00919816	18350	rs56887639
7:82454404	genus.unknowngenus.id.964	C/G	C	0.07184	0.02775	2.6046	0.00919816	2640	rs2247523
18:52488672	class.Clostridia.id.1859	C/T	T	0.03227	0.01233	2.6041	0.00921428	18470	rs62091461
6:66565703	genus.Dialister.id.2183	T/C	C	-0.21795	0.08389	-2.6036	0.00922504	322	rs9363467
1:80809636	genus.RuminococcaceaeUCG011.id.11368	G/A	A	0.06657	0.02631	2.6026	0.00925198	3673	rs113188507
1:72765116	genus.Enterobacter.id.3502	G/A	G	-0.41464	0.15939	-2.6014	0.00928441	292	rs2568958
12:84465022	genus.Butyricimonas.id.945	G/T	G	0.04122	0.01597	2.6009	0.00930067	10785	rs56314503
20:39997404	family.vadinBE97.id.14446	G/T	T	-0.35808	0.13787	-2.5972	0.00939325	253	rs143186028
20:39997404	genus.unknowngenus.id.1000027565	G/T	T	-0.35808	0.13787	-2.5972	0.00939325	253	rs143186028
1:80809636	genus.Butyricicoccus.id.2055	G/A	A	-0.03096	0.0124	-2.5951	0.00945359	17267	rs113188507
5:61509655	genus.Parvimonas.id.1945	C/T	T	0.13347	0.0521	2.5948	0.00947011	716	rs60157091
9:2983774	genus.RuminococcaceaeUCG014.id.11371	A/C	C	-0.03031	0.01227	-2.5936	0.00949769	14535	rs1354115
6:142996618	genus.Enterococcus.id.1831	C/G	G	0.1098	0.04294	2.5936	0.00950322	1115	rs2876520
12:84465022	family.P5D1.392.id.1847	G/T	G	-0.41262	0.15916	-2.5924	0.00952535	97	rs56314503
12:84465022	genus.unknowngenus.id.1000040046	G/T	G	-0.41262	0.15916	-2.5924	0.00952535	97	rs56314503
16:13755530	family.Mitochondria.id.2805	A/G	G	0.10077	0.03923	2.5924	0.00953089	1497	rs56887639
16:13755530	genus.unknowngenus.id.1000000017	A/G	G	0.10077	0.03923	2.5924	0.00953089	1497	rs56887639
7:2110346	genus.Holdemania.id.2157	T/C	C	0.04664	0.01837	2.5919	0.00954753	9193	rs3823624
7:109099919	genus.LachnospiraceaeNC2004group.id.11316	A/G	G	-0.04489	0.01784	-2.5891	0.00961992	6461	rs58104186
9:126634255	family.Campylobacteraceae.id.3273	C/T	C	-0.14066	0.05393	-2.5885	0.0096367	860	rs2670139
3:157977962	genus.Butyrivibrio.id.1993	C/T	C	0.06241	0.02405	2.5885	0.00964229	3516	rs1095626
2:157111313	genus.Oscillibacter.id.2063	C/T	C	0.04885	0.01834	2.588	0.0096535	8966	rs1226412
10:106610839	genus.Undibacterium.id.2983	A/G	A	0.68307	0.26408	2.5866	0.0096928	25	rs1021363
3:117509984	genus.Tyzzerella.id.11334	C/T	T	-0.08287	0.0312	-2.5864	0.00969843	2591	rs6783233
7:82454404	genus.RikenellaceaeRC9gutgroup.id.11191	C/G	C	0.06372	0.02443	2.5857	0.00972097	3408	rs2247523
20:39997404	family.Bifidobacteriaceae.id.433	G/T	T	0.42088	0.15045	2.585	0.00974355	227	rs143186028
20:39997404	order.Bifidobacteriales.id.432	G/T	T	0.42088	0.15045	2.585	0.00974355	227	rs143186028
1:52342427	order.Coriobacteriales.id.810	T/C	C	-0.02826	0.01083	-2.5837	0.00977184	17824	rs1890946
1:52342427	class.Coriobacteriia.id.809	T/C	C	-0.02826	0.01083	-2.5837	0.00977184	17824	rs1890946
1:52342427	family.Coriobacteriaceae.id.811	T/C	C	-0.02826	0.01083	-2.5837	0.00977184	17824	rs1890946
1:175913828	family.Christensenellaceae.id.1866	T/C	T	0.02932	0.01127	2.5836	0.00978318	16980	rs10913112
1:72765116	genus.Howardella.id.2000	G/A	G	-0.06411	0.02389	-2.583	0.00979453	3835	rs2568958
7:82936909	order.Campylobacterales.id.3272	C/T	T	-0.1098	0.04101	-2.5827	0.00980021	1199	rs16887442
11:113370758	genus.Oxalobacter.id.2978	A/G	A	-0.0533	0.02164	-2.5807	0.00985717	4711	rs61902811
6:165121844	phylum.Firmicutes.id.1672	A/T	A	0.02712	0.01053	2.5775	0.00995467	18473	rs2029865
9:31124452	genus.unknowngenus.id.1000009363	C/G	C	0.47943	0.18603	2.5771	0.0099662	59	rs34653192
6:105365891	genus.Parvimonas.id.1945	C/G	C	-0.13594	0.05232	-2.5766	0.00997773	725	rs1933802
1:197704717	class.Clostridia.id.1859	C/T	T	0.03385	0.01354	2.5751	0.010024	18473	rs17641524
5:103972357	genus.Peptostreptococcus.id.2045	G/A	A	-0.2796	0.10855	-2.5744	0.0100414	179	rs30266
1:37192741	genus.Papillibacter.id.2065	T/C	C	0.11868	0.04551	2.5716	0.010123	1124	rs1002656
2:157111313	genus.Pseudobutyrivibrio.id.2010	C/T	C	0.10551	0.04127	2.5712	0.0101405	1706	rs1226412
1:197704717	order.Clostridiales.id.1863	C/T	T	0.03374	0.01354	2.5706	0.0101581	18473	rs17641524
12:121205078	genus.Methanobrevibacter.id.123	A/G	A	-0.06202	0.0237	-2.57	0.0101698	3586	rs3213572
11:57650796	genus.Finegoldia.id.1940	C/T	T	0.21545	0.08538	2.5677	0.0102405	352	rs2509805
1:52342427	genus.Coprococcus3.id.11303	T/C	C	-0.02893	0.01144	-2.5671	0.0102524	15968	rs1890946
12:23987925	phylum.Actinobacteria.id.400	T/G	G	-0.0449	0.01689	-2.5654	0.0103057	17194	rs78337797
1:37192741	genus.Acetitomaculum.id.1989	T/C	C	-0.21791	0.08494	-2.5636	0.0103593	320	rs1002656
1:50559162	genus.Hespellia.id.1999	A/G	G	0.44727	0.17457	2.5621	0.0104071	191	rs11579246
5:103972357	genus.Alkalitalea.id.931	G/A	A	-0.49222	0.19225	-2.5603	0.0104552	50	rs30266
1:37192741	genus.Actinomyces.id.423	T/C	C	-0.04637	0.01775	-2.5598	0.0104672	7594	rs1002656
13:53647048	genus.RuminococcaceaeUCG013.id.11370	C/A	A	0.02939	0.01129	2.5585	0.0105155	16904	rs1343605
2:86819128	genus.Tyzzerella.id.11334	T/C	C	0.09232	0.03843	2.5577	0.0105397	2594	rs7585722
11:30892824	genus.Methanosphaera.id.124	A/G	A	0.16416	0.06397	2.5573	0.0105518	514	rs1448938
1:72765116	genus.Bilophila.id.3170	G/A	G	0.03258	0.01298	2.5566	0.0105701	12962	rs2568958
12:84465022	genus.unknowngenus.id.964	G/T	G	-0.08182	0.03209	-2.5563	0.0105761	2641	rs56314503
12:84465022	genus.Enorma.id.13901	G/T	G	-0.545	0.21332	-2.5549	0.0106188	54	rs56314503
1:175913828	genus.Olsenella.id.822	T/C	T	-0.06149	0.02387	-2.555	0.0106188	3797	rs10913112
7:117502574	genus..Clostridiuminnocuumgroup.id.14397	T/C	C	0.05604	0.02189	2.5549	0.0106249	4252	rs7807677
20:44680853	genus.Anaerosporobacter.id.1990	A/G	A	-0.42079	0.16477	-2.5538	0.0106493	88	rs12624433
20:44680853	genus.PrevotellaceaeNK3B31group.id.11185	A/G	A	-0.10223	0.03929	-2.5509	0.0107414	1666	rs12624433
15:37643831	genus.Salinithrix.id.14356	C/T	C	0.59437	0.23314	2.5494	0.010797	33	rs8037355
1:52342427	family.Propionibacteriaceae.id.714	T/C	C	0.2973	0.11667	2.5481	0.0108343	141	rs1890946
18:77580712	genus.Finegoldia.id.1940	G/A	A	0.36087	0.14026	2.5472	0.0108653	178	rs7241572
1:72765116	genus.Collinsella.id.815	G/A	G	-0.03203	0.0122	-2.5469	0.0108653	14467	rs2568958
5:61509655	genus.RuminococcaceaeUCG011.id.11368	C/T	T	-0.05868	0.02326	-2.5466	0.0108778	3673	rs60157091
20:44680853	genus.Granulicatella.id.1821	A/G	A	-0.086	0.03339	-2.5458	0.0108965	2337	rs12624433
9:23737627	class.Flavobacteriia.id.1089	A/G	A	-0.23778	0.09353	-2.5432	0.010978	226	rs3793577
18:50731802	family.Comamonadaceae.id.2913	G/A	A	0.19034	0.07481	2.5433	0.0109842	354	rs7227069
13:66941792	genus.Lachnoclostridium5.id.11312	A/G	G	-0.61257	0.24098	-2.542	0.0110157	28	rs9592461
12:121205078	class.Methanobacteria.id.119	A/G	A	-0.06041	0.02334	-2.5414	0.0110346	3698	rs3213572
12:121205078	family.Methanobacteriaceae.id.121	A/G	A	-0.06041	0.02334	-2.5414	0.0110346	3698	rs3213572
7:12253880	family.Coriobacteriaceae.id.811	A/G	A	-0.0273	0.01076	-2.5415	0.0110346	17823	rs2043539
7:12253880	class.Coriobacteriia.id.809	A/G	A	-0.0273	0.01076	-2.5415	0.0110346	17823	rs2043539
7:12253880	order.Coriobacteriales.id.810	A/G	A	-0.0273	0.01076	-2.5415	0.0110346	17823	rs2043539
12:23987925	order.Pasteurellales.id.3688	T/G	G	0.06156	0.0236	2.5414	0.011041	8873	rs78337797
12:23987925	family.Pasteurellaceae.id.3689	T/G	G	0.06156	0.0236	2.5414	0.011041	8873	rs78337797
1:197704717	genus..Clostridiuminnocuumgroup.id.14397	C/T	T	0.07503	0.02793	2.5408	0.0110662	4252	rs17641524
1:80809636	genus.Acetanaerobacterium.id.2051	G/A	A	0.13011	0.04964	2.5393	0.0111106	1021	rs113188507
9:2983774	genus.unknowngenus.id.1854	A/C	C	-0.21889	0.08566	-2.5385	0.0111297	273	rs1354115
11:88744425	genus.Terrisporobacter.id.11348	C/T	T	0.04392	0.01729	2.5362	0.0112127	6770	rs7932640
7:12253880	genus.Tyzzerella4.id.11336	A/G	A	0.08879	0.0342	2.536	0.0112191	1728	rs2043539
7:2110346	genus.PrevotellaceaeNK3B31group.id.11185	T/C	C	-0.10818	0.04228	-2.5351	0.0112383	1675	rs3823624
9:2983774	genus.LachnospiraceaeUCG003.id.11323	A/C	C	-0.07533	0.02913	-2.5351	0.0112383	2552	rs1354115
9:31124452	genus.LachnospiraceaeUCG006.id.11326	C/G	C	0.54348	0.21439	2.535	0.0112511	43	rs34653192
6:27835435	family.Streptococcaceae.id.1850	A/G	G	0.04423	0.01707	2.5347	0.0112576	16297	rs200949
2:157111313	genus.LachnospiraceaeNC2004group.id.11316	C/T	C	-0.05409	0.02134	-2.5325	0.011322	6461	rs1226412
12:23987925	genus.Helicobacter.id.3279	T/G	G	0.36895	0.14936	2.5314	0.0113673	206	rs78337797
12:23987925	family.Helicobacteraceae.id.3278	T/G	G	0.36895	0.14936	2.5314	0.0113673	206	rs78337797
5:103972357	genus.Diaphorobacter.id.2928	G/A	A	-0.34445	0.13627	-2.5278	0.0114714	114	rs30266
18:50731802	genus.Anaerostipes.id.1991	G/A	A	-0.02848	0.01124	-2.5249	0.0115698	16265	rs7227069
6:27835435	genus.Anaerosporobacter.id.1990	A/G	G	0.74381	0.29482	2.5229	0.0116425	92	rs200949
9:119731045	genus.Anaerovirgula.id.1902	T/G	G	0.5365	0.21272	2.5221	0.011669	53	rs10817969
15:37643831	family.Defluviitaleaceae.id.1924	C/T	C	-0.03982	0.01574	-2.5217	0.0116756	8242	rs8037355
9:126634255	order.Bacillales.id.1674	C/T	C	0.07176	0.02762	2.5204	0.0117288	3363	rs2670139
13:99115041	genus.Pseudobutyrivibrio.id.2010	T/C	T	-0.08954	0.03516	-2.5199	0.0117355	1707	rs4772087
2:58012833	family.Helicobacteraceae.id.3278	C/T	T	0.24969	0.09821	2.5201	0.0117355	212	rs1568452
7:82936909	class.Epsilonproteobacteria.id.3268	C/T	T	-0.10717	0.04095	-2.5199	0.0117355	1203	rs16887442
11:30892824	genus.Hespellia.id.1999	A/G	A	0.25752	0.10219	2.5199	0.0117421	191	rs1448938
1:50559162	genus.Scardovia.id.440	A/G	G	0.59719	0.2371	2.5187	0.0117822	91	rs11579246
13:99115041	genus.Ruminococcus2.id.11374	T/C	T	-0.02995	0.01181	-2.5159	0.0118695	15472	rs4772087
2:208044470	genus..Ruminococcusgauvreauiigroup.id.11342	A/G	A	-0.0331	0.01324	-2.5154	0.011883	13510	rs62188629
9:36999369	genus.Veillonella.id.2198	C/T	T	0.03932	0.01504	2.5151	0.0119032	9412	rs7030813
1:175913828	genus.LachnospiraceaeNK4A136group.id.11319	T/C	T	0.02845	0.01114	2.5135	0.0119574	17369	rs10913112
2:58012833	genus.Acetitomaculum.id.1989	C/T	T	0.20439	0.07981	2.51	0.0120731	320	rs1568452
9:36999369	genus.unknowngenus.id.1000043796	C/T	T	-0.18678	0.07451	-2.5099	0.0120731	412	rs7030813
9:36999369	family.unknownfamily.id.1855	C/T	T	-0.18678	0.07451	-2.5099	0.0120731	412	rs7030813
18:52488672	family.Anaeroplasmataceae.id.3925	C/T	T	-0.12235	0.04916	-2.5095	0.0120868	1282	rs62091461
18:52488672	genus.Anaeroplasma.id.3926	C/T	T	-0.12235	0.04916	-2.5095	0.0120868	1282	rs62091461
18:52488672	order.Anaeroplasmatales.id.3924	C/T	T	-0.12235	0.04916	-2.5095	0.0120868	1282	rs62091461
14:64697037	genus.Asaccharobacter.id.813	T/C	T	0.09829	0.03848	2.5089	0.0121142	1379	rs1152578
6:142996618	genus.unknowngenus.id.1000077492	C/G	G	-0.43746	0.17152	-2.508	0.0121348	64	rs2876520
7:82454404	genus.Butyricimonas.id.945	C/G	C	-0.03529	0.01377	-2.5061	0.0122037	10785	rs2247523
18:52488672	genus.Dorea.id.1997	C/T	T	0.03126	0.01258	2.5061	0.0122106	17741	rs62091461
11:30892824	genus.LachnospiraceaeUCG004.id.11324	A/G	A	-0.02987	0.0119	-2.5035	0.0122937	14554	rs1448938
5:61509655	class.Synergistia.id.3899	C/T	T	0.11572	0.04545	2.5038	0.0122937	962	rs60157091
5:61509655	family.Synergistaceae.id.3901	C/T	T	0.11572	0.04545	2.5038	0.0122937	962	rs60157091
5:61509655	order.Synergistales.id.3900	C/T	T	0.11572	0.04545	2.5038	0.0122937	962	rs60157091
5:61509655	phylum.Synergistetes.id.3898	C/T	T	0.11572	0.04545	2.5038	0.0122937	962	rs60157091
14:42074726	family.Thermoanaerobacteraceae.id.2126	A/G	G	-0.07766	0.03056	-2.5016	0.0123634	2140	rs61990288
2:22503044	genus.Eubacterium.id.1932	T/A	A	-0.21482	0.08588	-2.5013	0.0123703	263	rs12052908
2:58012833	genus.Helicobacter.id.3279	C/T	T	0.24781	0.09824	2.5008	0.0123983	212	rs1568452
6:27835435	genus.Christensenella.id.1867	A/G	G	0.20102	0.07924	2.5002	0.0124193	825	rs200949
18:35138245	genus.Ruminiclostridium1.id.11354	G/A	A	-0.0934	0.03654	-2.4981	0.0124826	1689	rs12967855
2:86819128	genus.Caproiciproducens.id.14382	T/C	C	-0.16153	0.06385	-2.4976	0.0125037	821	rs7585722
7:2110346	family.ClostridialesvadinBB60group.id.11286	T/C	C	0.04347	0.01716	2.4974	0.0125108	10573	rs3823624
7:2110346	genus.unknowngenus.id.1000000073	T/C	C	0.04347	0.01716	2.4974	0.0125108	10573	rs3823624
7:2110346	genus.Sarcina.id.1896	T/C	C	0.27406	0.10669	2.4967	0.012539	254	rs3823624
4:123186393	genus.Holdemanella.id.11393	A/G	G	-0.09986	0.04028	-2.4943	0.012617	5909	rs45510091
11:57650796	genus.Butyricimonas.id.945	C/T	T	0.03829	0.01498	2.493	0.012674	10783	rs2509805
3:157977962	genus.unknowngenus.id.1961	C/T	C	-0.32732	0.13135	-2.4916	0.0127169	111	rs1095626
13:53647048	phylum.Verrucomicrobia.id.3982	C/A	A	0.03239	0.01307	2.4903	0.0127671	12515	rs1343605
14:42074726	order.Thermoanaerobacterales.id.2112	A/G	G	-0.07729	0.03055	-2.49	0.0127671	2141	rs61990288
14:104017953	class.Epsilonproteobacteria.id.3268	A/G	A	0.11701	0.0466	2.488	0.0128536	912	rs10149470
16:13755530	genus.RuminococcaceaeUCG007.id.11364	A/G	G	0.07195	0.02907	2.4872	0.0128753	2917	rs56887639
12:23987925	genus.Haemophilus.id.3698	T/G	G	0.06162	0.02398	2.4866	0.0129043	8602	rs78337797
9:120484009	family.unknownfamily.id.1000006161	A/G	G	-0.05071	0.02074	-2.4841	0.0129843	5107	rs913930
9:120484009	genus.unknowngenus.id.1000006162	A/G	G	-0.05071	0.02074	-2.4841	0.0129843	5107	rs913930
11:61471678	genus.Parabacteroides.id.954	C/T	T	0.03671	0.01443	2.4837	0.0130062	16958	rs198457
6:142996618	family.Victivallaceae.id.2255	C/G	G	-0.05834	0.02335	-2.4815	0.0130794	3666	rs2876520
9:119731045	family.Clostridiaceae1.id.1869	T/G	G	0.03246	0.01306	2.4807	0.0131162	14383	rs10817969
12:121205078	genus.Leuconostoc.id.1841	A/G	A	0.08923	0.03524	2.4798	0.013153	1598	rs3213572
6:27835435	genus.unknowngenus.id.2163	A/G	G	0.10953	0.04592	2.479	0.0131751	2295	rs200949
7:12253880	genus.LachnospiraceaeUCG006.id.11326	A/G	A	-0.516	0.20826	-2.4777	0.0132195	43	rs2043539
1:175913828	genus.Paraprevotella.id.962	T/C	T	-0.04261	0.01715	-2.4756	0.0133013	7287	rs10913112
1:52342427	family.unknownfamily.id.987	T/C	C	0.07365	0.0297	2.4757	0.0133013	2279	rs1890946
1:52342427	genus.unknowngenus.id.1000013899	T/C	C	0.07365	0.0297	2.4757	0.0133013	2279	rs1890946
7:12253880	genus.Citrobacter.id.3497	A/G	A	-0.19318	0.07769	-2.4734	0.0133759	345	rs2043539
8:65562019	genus.Erysipelatoclostridium.id.11381	T/G	T	0.05031	0.02045	2.4725	0.0134209	9911	rs7837935
1:37192741	order.Actinomycetales.id.420	T/C	C	-0.04404	0.01747	-2.4718	0.013436	7837	rs1002656
16:13755530	genus.Porphyromonas.id.956	A/G	G	-0.09331	0.03763	-2.4715	0.013451	1708	rs56887639
6:142996618	family.Peptostreptococcaceae.id.2042	C/G	G	0.02812	0.01138	2.4717	0.013451	15717	rs2876520
8:65562019	genus.RuminococcaceaeUCG009.id.11366	T/G	T	-0.05981	0.02335	-2.4712	0.0134585	7565	rs7837935
12:121205078	genus..Ruminococcusgauvreauiigroup.id.11342	A/G	A	0.03011	0.01221	2.471	0.0134811	13515	rs3213572
7:117502574	genus..Ruminococcusgauvreauiigroup.id.11342	T/C	C	-0.03061	0.01231	-2.4696	0.0135264	13515	rs7807677
9:120484009	genus.Sellimonas.id.14369	A/G	G	0.0653	0.02614	2.4694	0.013534	3202	rs913930
13:53647048	family.unknownfamily.id.987	C/A	A	0.07493	0.03041	2.4693	0.0135415	2279	rs1343605
13:53647048	genus.unknowngenus.id.1000013899	C/A	A	0.07493	0.03041	2.4693	0.0135415	2279	rs1343605
18:50731802	genus.RuminococcaceaeV9D2013group.id.11372	G/A	A	-0.1608	0.06485	-2.469	0.0135415	469	rs7227069
1:72765116	genus.Halomonas.id.3616	G/A	G	0.16243	0.06544	2.4691	0.0135491	484	rs2568958
1:197704717	genus.Weissella.id.1843	C/T	T	0.17997	0.07894	2.4688	0.0135567	685	rs17641524
7:109099919	family.Carnobacteriaceae.id.1811	A/G	G	0.06929	0.02789	2.4673	0.0136174	2593	rs58104186
5:103972357	order.Actinomycetales.id.420	G/A	A	-0.04192	0.01704	-2.466	0.0136555	7837	rs30266
14:42074726	genus.Gelria.id.2134	A/G	G	-0.07822	0.03125	-2.4647	0.013709	2047	rs61990288
1:73668836	genus.unknowngenus.id.1000077492	A/G	A	-0.51426	0.18725	-2.4646	0.0137166	64	rs10890020
11:113370758	family.Oxalobacteraceae.id.2966	A/G	A	-0.04855	0.02054	-2.4641	0.0137319	5234	rs61902811
2:58012833	genus.Olsenella.id.822	C/T	T	0.05866	0.02356	2.4636	0.013755	3797	rs1568452
4:3207142	genus.Shuttleworthia.id.2013	A/G	G	-0.54672	0.22193	-2.4635	0.013755	36	rs7685686
9:126634255	order.Campylobacterales.id.3272	C/T	C	-0.11593	0.04574	-2.4622	0.0138011	1197	rs2670139
1:175913828	genus.Collinsella.id.815	T/C	T	0.03037	0.01222	2.4622	0.0138165	14467	rs10913112
14:104017953	order.Campylobacterales.id.3272	A/G	A	0.11597	0.04671	2.4609	0.0138628	908	rs10149470
9:126634255	class.Epsilonproteobacteria.id.3268	C/T	C	-0.11592	0.04567	-2.46	0.013886	1201	rs2670139
5:164523472	genus.ErysipelotrichaceaeUCG004.id.11385	C/A	A	-0.18999	0.07686	-2.4599	0.0138937	336	rs11135349
12:121205078	genus.Propionibacterium.id.727	A/G	A	-0.29439	0.11972	-2.4591	0.0139247	134	rs3213572
15:47684936	genus.Tyzzerella4.id.11336	T/C	C	-0.10795	0.04308	-2.4587	0.0139402	1577	rs34488670
9:126634255	genus.LachnospiraceaeNC2004group.id.11316	C/T	C	-0.05086	0.02008	-2.4584	0.0139558	6460	rs2670139
1:181740924	genus.Coprobacillus.id.2154	G/A	G	0.10659	0.04248	2.4572	0.0140103	1464	rs169235
1:73668836	genus.RuminococcaceaeUCG005.id.11363	A/G	A	0.02753	0.01118	2.4571	0.0140103	16235	rs10890020
9:120484009	genus..Ruminococcusgauvreauiigroup.id.11342	A/G	G	0.03265	0.01299	2.457	0.0140103	13515	rs913930
11:57650796	genus.Anaerococcus.id.1937	C/T	T	0.16514	0.06636	2.4564	0.0140415	551	rs2509805
6:165121844	genus.PrevotellaceaeNK3B31group.id.11185	A/T	A	0.08487	0.03452	2.4563	0.0140415	1675	rs2029865
3:44736493	genus.unknowngenus.id.1000000073	T/C	C	0.18343	0.07587	2.4554	0.0140728	453	rs4346585
3:44736493	family.ClostridialesvadinBB60group.id.11286	T/C	C	0.18343	0.07587	2.4554	0.0140728	453	rs4346585
1:37192741	family.Actinomycetaceae.id.421	T/C	C	-0.04374	0.01747	-2.4541	0.0141198	7836	rs1002656
15:37643831	genus.DefluviitaleaceaeUCG011.id.11287	C/T	C	-0.03877	0.01576	-2.4527	0.0141749	8222	rs8037355
16:6315880	genus.Samsonia.id.14644	A/G	G	0.3878	0.15825	2.4505	0.0142698	102	rs7193263
1:52342427	genus.Eubacterium.id.1932	T/C	C	0.21373	0.08658	2.4505	0.0142698	263	rs1890946
14:60141822	class.Mollicutes.id.3920	T/G	G	-0.0397	0.01516	-2.4497	0.0142936	11482	rs1956373
14:60141822	phylum.Tenericutes.id.3919	T/G	G	-0.0397	0.01516	-2.4497	0.0142936	11482	rs1956373
8:65562019	genus.Ruminiclostridium9.id.11357	T/G	T	-0.03801	0.01562	-2.4496	0.0142936	16845	rs7837935
1:181740924	genus.Porphyromonas.id.956	G/A	G	-0.09763	0.03969	-2.4492	0.0143174	1707	rs169235
9:23737627	genus.unknowngenus.id.1000073287	A/G	A	-0.339	0.13845	-2.4485	0.0143413	101	rs3793577
9:23737627	order.Thermomicrobiales.id.1489	A/G	A	-0.339	0.13845	-2.4485	0.0143413	101	rs3793577
9:23737627	phylum.Chloroflexi.id.1385	A/G	A	-0.339	0.13845	-2.4485	0.0143413	101	rs3793577
9:23737627	class.Thermomicrobia.id.1482	A/G	A	-0.339	0.13845	-2.4485	0.0143413	101	rs3793577
9:23737627	family.Thermomicrobiaceae.id.1490	A/G	A	-0.339	0.13845	-2.4485	0.0143413	101	rs3793577
1:50559162	genus.unknowngenus.id.1000027565	A/G	G	-0.15243	0.06582	-2.4482	0.0143572	1319	rs11579246
1:50559162	family.vadinBE97.id.14446	A/G	G	-0.15243	0.06582	-2.4482	0.0143572	1319	rs11579246
1:67146817	genus.Pseudocitrobacter.id.14642	T/C	C	-0.12702	0.0515	-2.448	0.0143572	764	rs10789214
1:72765116	genus..Ruminococcusgauvreauiigroup.id.11342	G/A	G	-0.03192	0.01268	-2.4474	0.0143811	13515	rs2568958
20:39997404	genus.Ruminiclostridium6.id.11356	G/T	T	-0.24365	0.09849	-2.4468	0.0144131	517	rs143186028
6:66565703	family.Bacillaceae.id.1680	T/C	C	0.54293	0.22188	2.447	0.0144131	42	rs9363467
5:103972357	family.Actinomycetaceae.id.421	G/A	A	-0.04158	0.01704	-2.4462	0.0144291	7836	rs30266
11:61471678	genus.Hungatella.id.11306	C/T	T	0.07119	0.02908	2.4464	0.0144371	4039	rs198457
14:60141822	family.Veillonellaceae.id.2172	T/G	G	0.03055	0.01275	2.4454	0.0144692	16108	rs1956373
16:13066833	genus.Lachnoclostridium12.id.11311	C/T	T	-0.379	0.1769	-2.4435	0.0145415	135	rs7200826
16:21639710	genus.Butyricimonas.id.945	C/A	C	-0.03389	0.01381	-2.4425	0.0145819	10708	rs12923444
6:66565703	genus.Intestinimonas.id.2062	T/C	C	-0.18459	0.07568	-2.4425	0.0145819	397	rs9363467
18:35138245	genus.unknowngenus.id.826	G/A	A	-0.03203	0.01297	-2.4424	0.01459	13403	rs12967855
4:123186393	class.Betaproteobacteria.id.2867	A/G	G	-0.06999	0.02859	-2.4421	0.0145981	11715	rs45510091
9:119731045	genus.Clostridiumsensustricto1.id.1873	T/G	G	0.03206	0.01312	2.441	0.0146548	14251	rs10817969
9:36999369	genus.Clostridiumsensustricto19.id.1883	C/T	T	-0.5489	0.22499	-2.4396	0.0147035	37	rs7030813
5:87545318	genus.Terrisporobacter.id.11348	C/T	C	0.04239	0.01731	2.4394	0.0147117	6770	rs3099439
1:73668836	genus.Prevotella.id.963	A/G	A	0.07036	0.0288	2.4391	0.014728	2440	rs10890020
3:49214066	genus.Parasporobacterium.id.2009	A/G	G	-0.20577	0.08631	-2.4376	0.0147851	389	rs13084037
2:86819128	genus.RuminococcaceaeUCG002.id.11360	T/C	C	-0.03925	0.01507	-2.4374	0.0147933	16509	rs7585722
11:61471678	genus.DefluviitaleaceaeUCG011.id.11287	C/T	T	0.05278	0.02076	2.437	0.0148097	8024	rs198457
5:61509655	genus.Ruminiclostridium5.id.11355	C/T	T	-0.02616	0.01072	-2.4359	0.0148507	17514	rs60157091
14:75130235	genus.Klebsiella.id.3507	T/G	T	-0.12163	0.048	-2.435	0.0148836	893	rs1045430
6:142996618	order.Anaeroplasmatales.id.3924	C/G	G	-0.11213	0.04559	-2.4346	0.0149	953	rs2876520
6:142996618	genus.Anaeroplasma.id.3926	C/G	G	-0.11213	0.04559	-2.4346	0.0149	953	rs2876520
6:142996618	family.Anaeroplasmataceae.id.3925	C/G	G	-0.11213	0.04559	-2.4346	0.0149	953	rs2876520
7:82454404	genus..Eubacteriumventriosumgroup.id.11341	C/G	C	-0.02772	0.01151	-2.4332	0.0149578	15419	rs2247523
2:157111313	genus.Ruminiclostridium6.id.11356	C/T	C	0.03564	0.01494	2.4333	0.014966	13508	rs1226412
7:2110346	genus.LachnospiraceaeUCG008.id.11328	T/C	C	-0.05078	0.02108	-2.433	0.0149743	7140	rs3823624
1:50559162	genus.RikenellaceaeRC9gutgroup.id.11191	A/G	G	-0.09411	0.04007	-2.4327	0.0149826	3245	rs11579246
8:65562019	genus.Holdemanella.id.11393	T/G	T	0.05467	0.02291	2.4325	0.0149991	7839	rs7837935
7:12253880	genus.Faecalibacterium.id.2057	A/G	A	0.02608	0.01065	2.4323	0.0150074	18218	rs2043539
7:117502574	genus.Faecalitalea.id.11392	T/C	C	-0.06564	0.02691	-2.4318	0.015024	2817	rs7807677
16:7666402	genus.CoriobacteriaceaeUCG002.id.11158	C/T	C	-0.19267	0.07953	-2.4299	0.0150988	334	rs7198928
1:80809636	genus.RuminococcaceaeUCG010.id.11367	G/A	A	0.03313	0.01423	2.4297	0.0151155	13001	rs113188507
11:57650796	genus.Faecalicoccus.id.11391	C/T	T	-0.26867	0.11054	-2.4289	0.0151405	181	rs2509805
11:65314830	genus.Akkermansia.id.4037	A/T	T	0.04035	0.01632	2.4274	0.0152075	11997	rs58621819
16:13755530	genus..Eubacteriumventriosumgroup.id.11341	A/G	G	0.03048	0.0128	2.4269	0.0152327	15421	rs56887639
1:175913828	genus.Howardella.id.2000	T/C	T	0.05753	0.02367	2.4245	0.0153337	3835	rs10913112
1:73668836	genus.unknowngenus.id.1000000073	A/G	A	0.03396	0.01382	2.4245	0.0153337	10572	rs10890020
1:73668836	family.ClostridialesvadinBB60group.id.11286	A/G	A	0.03396	0.01382	2.4245	0.0153337	10572	rs10890020
9:120484009	genus.CandidatusSaccharimonas.id.11573	A/G	G	0.66889	0.27596	2.4239	0.0153591	23	rs913930
11:57650796	family.Porphyromonadaceae.id.943	C/T	T	0.02711	0.01161	2.4237	0.0153675	18150	rs2509805
7:12253880	phylum.Actinobacteria.id.400	A/G	A	-0.0258	0.01067	-2.4194	0.0155376	18122	rs2043539
5:87545318	family.Eubacteriaceae.id.1928	C/T	C	0.07182	0.02964	2.4193	0.0155547	2308	rs3099439
16:21639710	genus.Erysipelatoclostridium.id.11381	C/A	C	-0.03503	0.0144	-2.4177	0.0156147	9853	rs12923444
2:22503044	genus.FamilyXIIIUCG002.id.11295	T/A	A	-0.34381	0.14226	-2.4168	0.015649	93	rs12052908
4:42110353	genus..Clostridiuminnocuumgroup.id.14397	T/C	C	0.0867	0.03476	2.417	0.0156576	4061	rs34937911
7:2110346	genus.Pyramidobacter.id.3912	T/C	C	-1.67538	0.69382	-2.4147	0.0157439	15	rs3823624
10:106610839	family.Propionibacteriaceae.id.714	A/G	A	0.29574	0.1225	2.4142	0.0157698	141	rs1021363
1:181740924	genus.RuminococcaceaeNK4A214group.id.11358	G/A	G	-0.03253	0.01348	-2.4134	0.0157958	14823	rs169235
9:120484009	family.Victivallaceae.id.2255	A/G	G	0.05748	0.02344	2.4137	0.0157958	4028	rs913930
6:105365891	genus.Rikenella.id.973	C/G	C	-0.32459	0.13445	-2.412	0.0158566	108	rs1933802
11:65314830	family.Verrucomicrobiaceae.id.4036	A/T	T	0.04001	0.01632	2.4083	0.0160314	11998	rs58621819
6:105365891	genus.Ruminiclostridium.id.11353	C/G	C	-0.12666	0.0525	-2.4079	0.0160402	730	rs1933802
3:117509984	genus.FamilyXIIIUCG001.id.11294	C/T	T	-0.03476	0.01428	-2.4077	0.016049	12413	rs6783233
17:27363750	order.Alteromonadales.id.3333	G/A	A	0.3078	0.12709	2.4072	0.0160754	295	rs75581564
16:13066833	genus.FamilyXIIIUCG002.id.11295	C/T	T	-0.38703	0.16081	-2.4068	0.0160842	93	rs7200826
11:65314830	order.Verrucomicrobiales.id.4030	A/T	T	0.03999	0.01632	2.4067	0.0161018	11998	rs58621819
11:65314830	class.Verrucomicrobiae.id.4029	A/T	T	0.03999	0.01632	2.4067	0.0161018	11998	rs58621819
6:66565703	genus.Butyricimonas.id.945	T/C	C	-0.26579	0.1107	-2.4066	0.0161018	179	rs9363467
14:42074726	genus.Porphyromonas.id.956	A/G	G	-0.08238	0.0341	-2.4063	0.0161106	1708	rs61990288
7:82454404	genus.Weissella.id.1843	C/G	C	0.14207	0.06092	2.4055	0.0161548	684	rs2247523
3:157977962	family.Clostridiaceae1.id.1869	C/T	C	0.02851	0.01194	2.4019	0.0163146	14386	rs1095626
1:73668836	genus.Slackia.id.825	A/G	A	-0.04463	0.01821	-2.3992	0.016422	6088	rs10890020
5:103972357	genus.Anaerostipes.id.1991	G/A	A	-0.02768	0.01177	-2.3989	0.0164399	17054	rs30266
16:7666402	genus.Oscillospira.id.2064	C/T	C	-0.03479	0.01449	-2.3983	0.0164669	10243	rs7198928
9:2983774	genus.Sarcina.id.1896	A/C	C	-0.21953	0.09081	-2.3967	0.016539	254	rs1354115
9:2983774	genus.unknowngenus.id.826	A/C	C	-0.03074	0.01276	-2.396	0.016566	13405	rs1354115
14:64697037	genus.Rikenella.id.973	T/C	T	0.32729	0.13572	2.3958	0.0165841	108	rs1152578
6:27835435	class.Bacilli.id.1673	A/G	G	0.04101	0.01673	2.3939	0.0166748	17009	rs200949
14:75130235	genus.RuminococcaceaeUCG011.id.11368	T/G	T	0.05531	0.02333	2.3937	0.0166839	3673	rs1045430
14:64697037	genus.Holdemania.id.2157	T/C	T	-0.03558	0.01488	-2.3932	0.0167021	9193	rs1152578
6:142996618	genus.Victivallis.id.2256	C/G	G	-0.0619	0.02567	-2.392	0.0167568	3035	rs2876520
20:44680853	family.16d63.751.id.1801	A/G	A	-0.14764	0.06171	-2.3916	0.0167751	689	rs12624433
20:44680853	genus.unknowngenus.id.1000071828	A/G	A	-0.14764	0.06171	-2.3916	0.0167751	689	rs12624433
8:65562019	family.Rikenellaceae.id.967	T/G	T	-0.03737	0.01516	-2.3903	0.01683	17813	rs7837935
1:72765116	genus.RuminococcaceaeUCG004.id.11362	G/A	G	0.03539	0.01496	2.3902	0.0168392	9635	rs2568958
11:61471678	family.vadinBE97.id.14446	C/T	T	-0.13214	0.0562	-2.3884	0.0169219	1066	rs198457
11:61471678	genus.unknowngenus.id.1000027565	C/T	T	-0.13214	0.0562	-2.3884	0.0169219	1066	rs198457
11:88744425	genus..Eubacteriumfissicatenagroup.id.14373	C/T	T	-0.0549	0.02283	-2.3882	0.0169219	3877	rs7932640
6:142996618	genus.Anaerofustis.id.1931	C/G	G	0.0868	0.03632	2.388	0.0169403	1512	rs2876520
14:60141822	family.Corynebacteriaceae.id.448	T/G	G	-0.13914	0.05658	-2.386	0.0170327	828	rs1956373
20:39997404	genus..Eubacteriumhalliigroup.id.11338	G/T	T	0.25805	0.10833	2.3851	0.0170791	438	rs143186028
5:103972357	genus..Eubacteriumoxidoreducensgroup.id.11339	G/A	A	-0.0509	0.02111	-2.384	0.0171256	5404	rs30266
3:157977962	genus.Alloscardovia.id.435	C/T	C	0.34018	0.14276	2.3829	0.0171815	95	rs1095626
4:3207142	genus.possiblegenusSk018.id.2019	A/G	G	-0.39424	0.16547	-2.3826	0.0171815	70	rs7685686
8:65562019	genus.Desulfovibrio.id.3173	T/G	T	-0.05034	0.0211	-2.3826	0.0171909	9338	rs7837935
14:75130235	genus.RuminococcaceaeUCG010.id.11367	T/G	T	0.03029	0.01243	2.3817	0.0172376	13001	rs1045430
18:52488672	genus.CandidatusSoleaferrea.id.11350	C/T	T	0.05039	0.02152	2.381	0.0172751	6202	rs62091461
11:61471678	genus.Escherichia.Shigella.id.3504	C/T	T	0.04042	0.01723	2.3804	0.0172938	11963	rs198457
9:119731045	genus.RuminococcaceaeNK4A214group.id.11358	T/G	G	0.03003	0.01262	2.3796	0.0173409	15418	rs10817969
5:103972357	family.Gracilibacteraceae.id.1975	G/A	A	0.48807	0.20517	2.3789	0.0173691	44	rs30266
5:103972357	genus.unknowngenus.id.1978	G/A	A	0.48807	0.20517	2.3789	0.0173691	44	rs30266
18:50731802	genus.Asaccharospora.id.11344	G/A	A	-0.48271	0.20296	-2.3783	0.0173879	43	rs7227069
1:175913828	genus.Paeniclostridium.id.14378	T/C	T	0.48672	0.20463	2.3785	0.0173879	45	rs10913112
1:67146817	family.Neisseriaceae.id.3010	T/C	C	0.45509	0.19137	2.3781	0.0174068	50	rs10789214
3:157977962	genus.Shuttleworthia.id.2013	C/T	C	0.53142	0.22351	2.3776	0.0174257	36	rs1095626
13:66941792	genus.Coprobacter.id.949	A/G	G	-0.04069	0.01709	-2.3764	0.0174825	6867	rs9592461
4:123186393	phylum.Euryarchaeota.id.55	A/G	G	0.13799	0.06038	2.3765	0.0174825	2572	rs45510091
18:53099012	family.unknownfamily.id.1855	G/C	G	0.17672	0.07282	2.3755	0.0175299	409	rs12967143
18:53099012	genus.unknowngenus.id.1000043796	G/C	G	0.17672	0.07282	2.3755	0.0175299	409	rs12967143
4:3207142	genus.ErysipelotrichaceaeUCG006.id.11386	A/G	G	0.21911	0.09204	2.3754	0.0175299	239	rs7685686
1:72765116	genus.Weissella.id.1843	G/A	G	0.20625	0.07629	2.3751	0.017549	685	rs2568958
1:8489302	order.Propionibacteriales.id.704	T/C	C	0.27612	0.11626	2.375	0.0175585	145	rs301799
14:64697037	genus.Erysipelatoclostridium.id.11381	T/C	T	-0.03428	0.01435	-2.3702	0.0177785	9911	rs1152578
9:31124452	genus.ChristensenellaceaeR.7group.id.11283	C/G	C	0.02872	0.01203	2.3669	0.0179426	16031	rs34653192
5:164523472	genus.possiblegenusSk018.id.2019	C/A	A	-0.38742	0.16381	-2.3651	0.0180203	70	rs11135349
18:52488672	family.Ruminococcaceae.id.2050	C/T	T	0.02903	0.01233	2.3648	0.0180398	18465	rs62091461
18:35138245	family.Planococcaceae.id.1753	G/A	A	-0.59571	0.25196	-2.3643	0.0180593	29	rs12967855
13:99115041	genus.Paeniclostridium.id.14378	T/C	T	-0.50553	0.21384	-2.3641	0.0180691	45	rs4772087
14:64697037	genus.unknowngenus.id.1000043796	T/C	T	-0.16605	0.07032	-2.3638	0.0180886	416	rs1152578
14:64697037	family.unknownfamily.id.1855	T/C	T	-0.16605	0.07032	-2.3638	0.0180886	416	rs1152578
7:82454404	genus.LachnospiraceaeUCG010.id.11330	C/G	C	0.02944	0.01242	2.3637	0.0180983	13319	rs2247523
8:65562019	genus.Solobacterium.id.2161	T/G	T	-0.11341	0.04859	-2.363	0.0181179	1858	rs7837935
1:80809636	genus.LachnospiraceaeUCG009.id.11329	G/A	A	-0.41642	0.17628	-2.3623	0.018157	74	rs113188507
1:8489302	phylum.Bacteroidetes.id.905	T/C	C	-0.0252	0.01065	-2.362	0.0181766	18466	rs301799
9:126634255	genus.Anaerotruncus.id.2054	C/T	C	-0.0279	0.01235	-2.3607	0.0182356	16683	rs2670139
10:1795194	genus.Victivallis.id.2256	C/T	T	-0.05959	0.02517	-2.3605	0.0182454	3377	rs997934
8:65562019	genus.Eubacterium.id.1932	T/G	T	0.3008	0.12743	2.3608	0.0182454	263	rs7837935
16:13755530	genus.Succinispira.id.2170	A/G	G	0.51092	0.21646	2.3603	0.0182651	47	rs56887639
7:82936909	genus.Megamonas.id.2184	C/T	T	0.10516	0.04439	2.3596	0.0183045	1015	rs16887442
4:3207142	genus.Dorea.id.1997	A/G	G	0.02531	0.01074	2.3593	0.0183144	17741	rs7685686
9:23737627	genus.CoriobacteriaceaeUCG002.id.11158	A/G	A	0.18298	0.07732	2.3592	0.0183243	334	rs3793577
1:52342427	genus.Parasporobacterium.id.2009	T/C	C	0.18967	0.06578	2.358	0.0183737	670	rs1890946
13:66941792	genus.Succiniclasticum.id.2169	A/G	G	-0.48002	0.20365	-2.3571	0.0184133	43	rs9592461
20:44680853	genus.Eisenbergiella.id.11304	A/G	A	0.05223	0.02163	2.3572	0.0184133	5619	rs12624433
18:52488672	genus.unknowngenus.id.1000009363	C/T	T	-0.50236	0.21313	-2.357	0.0184232	59	rs62091461
6:66565703	genus.Bacillus.id.1688	T/C	C	0.53671	0.22773	2.3568	0.0184332	40	rs9363467
11:61471678	family.Defluviitaleaceae.id.1924	C/T	T	0.05107	0.02074	2.3566	0.018453	8043	rs198457
1:50559162	genus.possiblegenusSk018.id.2019	A/G	G	-0.6652	0.2823	-2.3564	0.018453	70	rs11579246
12:23987925	genus.Acinetobacter.id.3711	T/G	G	0.24362	0.10075	2.3554	0.0185028	492	rs78337797
14:60141822	genus.Holdemanella.id.11393	T/G	G	0.04319	0.01835	2.355	0.0185327	7838	rs1956373
1:50559162	genus.Isobaculum.id.1822	A/G	G	0.9977	0.42365	2.355	0.0185327	28	rs11579246
3:61192911	genus.Dielma.id.11380	A/G	A	-0.82585	0.35074	-2.3546	0.0185427	11	rs141954845
9:126634255	genus.Leuconostoc.id.1841	C/T	C	-0.09482	0.04019	-2.3541	0.0185626	1594	rs2670139
20:44680853	genus..Eubacteriumfissicatenagroup.id.14373	A/G	A	0.06046	0.02603	2.3524	0.0186527	3845	rs12624433
3:49214066	family.Oxalobacteraceae.id.2966	A/G	G	0.05696	0.02356	2.3525	0.0186527	5063	rs13084037
11:61471678	order.Desulfovibrionales.id.3156	C/T	T	0.03768	0.01534	2.3518	0.0186929	14961	rs198457
20:39997404	phylum.Lentisphaerae.id.2238	G/T	T	-0.2575	0.10874	-2.3511	0.018713	418	rs143186028
18:52488672	genus.Ruminiclostridium.id.11353	C/T	T	0.14498	0.06144	2.3509	0.0187331	730	rs62091461
3:157977962	genus..Eubacteriumventriosumgroup.id.11341	C/T	C	0.02713	0.01153	2.3509	0.0187331	15421	rs1095626
11:61471678	family.Desulfovibrionaceae.id.3169	C/T	T	0.03766	0.01534	2.3506	0.0187432	14958	rs198457
14:42074726	genus.Mannheimia.id.3701	A/G	G	0.53594	0.22799	2.3507	0.0187432	33	rs61990288
14:64697037	genus.Hungatella.id.11306	T/C	T	-0.05187	0.0219	-2.3487	0.018834	4279	rs1152578
11:61471678	class.Deltaproteobacteria.id.3087	C/T	T	0.03747	0.01533	2.3484	0.0188543	14985	rs198457
11:65314830	genus.Dielma.id.11380	A/T	T	-0.09739	0.04088	-2.3466	0.0189354	1885	rs58621819
1:175913828	genus.ErysipelotrichaceaeUCG004.id.11385	T/C	T	0.18606	0.0792	2.3468	0.0189456	337	rs10913112
5:93071630	genus.Butyricicoccus.id.2055	G/C	C	0.03302	0.01326	2.3463	0.0189659	17267	rs10061069
9:2983774	genus.Finegoldia.id.1940	A/C	C	-0.17757	0.07549	-2.3461	0.0189659	356	rs1354115
1:67146817	genus.ErysipelotrichaceaeUCG004.id.11385	T/C	C	0.18299	0.07773	2.3461	0.0189761	337	rs10789214
4:42110353	family.Comamonadaceae.id.2913	T/C	C	-0.28273	0.12016	-2.3445	0.0190475	354	rs34937911
6:165121844	genus..Ruminococcustorquesgroup.id.14377	A/T	A	0.0243	0.01069	2.3447	0.0190475	17931	rs2029865
5:164523472	genus.unknowngenus.id.2071	C/A	A	-0.03056	0.01276	-2.3443	0.0190577	12748	rs11135349
9:2983774	family.Rhodospirillaceae.id.2717	A/C	C	0.03631	0.01583	2.344	0.0190884	8543	rs1354115
9:17016503	genus.Burkholderia.Paraburkholderia.id.14563	T/A	T	-0.15092	0.06439	-2.3429	0.0191294	478	rs263645
4:3207142	genus.Coprococcus3.id.11303	A/G	G	0.02655	0.01132	2.3423	0.0191704	15966	rs7685686
7:117502574	family.Micrococcaceae.id.636	T/C	C	0.07509	0.03183	2.3419	0.019191	2008	rs7807677
1:67146817	order.Cytophagales.id.990	T/C	C	-0.40546	0.17319	-2.3412	0.0192116	64	rs10789214
1:67146817	class.Cytophagia.id.989	T/C	C	-0.40546	0.17319	-2.3412	0.0192116	64	rs10789214
12:23987925	order.Campylobacterales.id.3272	T/G	G	0.14262	0.06362	2.3414	0.0192219	1175	rs78337797
7:109099919	genus.Alkalitalea.id.931	A/G	G	-0.44541	0.19031	-2.3404	0.0192528	50	rs58104186
1:37192741	genus.Asaccharobacter.id.813	T/C	C	-0.0978	0.04153	-2.3392	0.0193147	1379	rs1002656
18:50731802	genus.Turicibacter.id.2162	G/A	A	0.03579	0.01522	2.3361	0.0194912	8791	rs7227069
10:1795194	genus.Citrobacter.id.3497	C/T	T	-0.17896	0.07611	-2.3353	0.0195225	345	rs997934
9:36999369	phylum.Saccharibacteria.id.11569	C/T	T	0.06526	0.02811	2.3351	0.0195434	2705	rs7030813
9:36999369	order.unknownorder.id.11571	C/T	T	0.06526	0.02811	2.3351	0.0195434	2705	rs7030813
9:36999369	class.unknownclass.id.11570	C/T	T	0.06526	0.02811	2.3351	0.0195434	2705	rs7030813
9:36999369	family.unknownfamily.id.11572	C/T	T	0.06526	0.02811	2.3351	0.0195434	2705	rs7030813
14:60141822	genus.Dialister.id.2183	T/G	G	0.03442	0.01471	2.334	0.0195957	12121	rs1956373
16:21639710	genus.LachnospiraceaeNK4B4group.id.11320	C/A	C	-0.07993	0.03406	-2.3331	0.0196376	1732	rs12923444
18:53099012	family.Moraxellaceae.id.3710	G/C	G	-0.14432	0.06208	-2.3331	0.0196376	616	rs12967143
1:181740924	family.Bacteroidaceae.id.917	G/A	G	0.02881	0.01234	2.3326	0.0196691	17622	rs169235
1:181740924	genus.Bacteroides.id.918	G/A	G	0.02881	0.01234	2.3326	0.0196691	17622	rs169235
1:8489302	class.Bacteroidia.id.912	T/C	C	-0.02488	0.01065	-2.3324	0.0196691	18465	rs301799
1:8489302	order.Bacteroidales.id.913	T/C	C	-0.02488	0.01065	-2.3324	0.0196691	18465	rs301799
13:66941792	genus.Murdochiella.id.1944	A/G	G	-0.77217	0.33115	-2.3318	0.0197007	13	rs9592461
1:73668836	genus.Eubacterium.id.1932	A/G	A	0.2019	0.08579	2.3316	0.0197323	263	rs10890020
11:70544937	genus.unknowngenus.id.959	A/G	G	0.04856	0.02063	2.3313	0.0197428	4894	rs7117514
5:103972357	family.Clostridiaceae1.id.1869	G/A	A	-0.02948	0.01278	-2.3308	0.0197534	14381	rs30266
3:61192911	genus.Prevotella6.id.11181	A/G	A	-0.31925	0.13699	-2.3305	0.0197745	108	rs141954845
8:65562019	genus.Parabacteroides.id.954	T/G	T	-0.03479	0.01528	-2.3305	0.0197745	17438	rs7837935
7:82454404	genus.Lactobacillus.id.1837	C/G	C	-0.04006	0.01702	-2.3299	0.0198062	7090	rs2247523
9:23737627	genus.Dielma.id.11380	A/G	A	-0.07613	0.0325	-2.3297	0.0198167	1885	rs3793577
1:197704717	order.OpitutaevadinHA64.id.11585	C/T	T	-0.10242	0.04523	-2.3288	0.0198591	1616	rs17641524
1:197704717	genus.unknowngenus.id.1000000272	C/T	T	-0.10242	0.04523	-2.3288	0.0198591	1616	rs17641524
1:197704717	family.unknownfamily.id.1000000271	C/T	T	-0.10242	0.04523	-2.3288	0.0198591	1616	rs17641524
1:72765116	order.Aeromonadales.id.3316	G/A	G	0.24428	0.105	2.3265	0.0199972	231	rs2568958
14:60141822	genus.Mannheimia.id.3701	T/G	G	-0.60914	0.26195	-2.3254	0.0200506	33	rs1956373
18:52488672	genus.Mannheimia.id.3701	C/T	T	-0.65806	0.28299	-2.3254	0.0200506	33	rs62091461
16:13066833	genus..Eubacteriumtenuegroup.id.14380	C/T	T	-0.35788	0.15859	-2.3251	0.0200613	166	rs7200826
6:142996618	family.Neisseriaceae.id.3010	C/G	G	0.44391	0.1909	2.3254	0.0200613	50	rs2876520
15:37643831	family.Thermoactinomycetaceae.id.1782	C/T	C	0.54266	0.23342	2.3248	0.0200934	34	rs8037355
1:52342427	genus.unknowngenus.id.3624	T/C	C	0.21597	0.09253	2.3247	0.0200934	229	rs1890946
9:126634255	genus.Lactobacillus.id.1837	C/T	C	0.04455	0.01902	2.3242	0.0201148	7087	rs2670139
1:72765116	genus.unknowngenus.id.964	G/A	G	0.068	0.02879	2.3233	0.0201684	2641	rs2568958
18:50731802	genus.Pseudoflavonifractor.id.2066	G/A	A	0.06788	0.02903	2.3232	0.0201791	2395	rs7227069
14:64697037	genus.Ruminiclostridium5.id.11355	T/C	T	-0.02527	0.0108	-2.3224	0.0202007	17530	rs1152578
12:23987925	class.Epsilonproteobacteria.id.3268	T/G	G	0.14053	0.0635	2.3225	0.0202114	1178	rs78337797
1:37192741	genus.Alloscardovia.id.435	T/C	C	0.36713	0.15808	2.3225	0.0202114	95	rs1002656
6:142996618	genus..Eubacteriumnodatumgroup.id.11297	C/G	G	-0.05751	0.02478	-2.3221	0.0202222	3250	rs2876520
5:103972357	genus.Collinsella.id.815	G/A	A	0.02942	0.01276	2.3218	0.0202545	14467	rs30266
4:42110353	genus.Gemella.id.1733	T/C	C	0.11804	0.05215	2.3216	0.0202653	1780	rs34937911
4:42110353	family.FamilyXI.id.1732	T/C	C	0.11804	0.05215	2.3216	0.0202653	1780	rs34937911
9:31124452	order.Actinomycetales.id.420	C/G	C	-0.03961	0.01709	-2.3207	0.0202976	7793	rs34653192
16:21639710	genus.unknowngenus.id.964	C/A	C	0.06474	0.0279	2.3201	0.0203409	2625	rs12923444
1:52342427	order.Pasteurellales.id.3688	T/C	C	-0.03147	0.01491	-2.3195	0.0203625	9495	rs1890946
1:52342427	family.Pasteurellaceae.id.3689	T/C	C	-0.03147	0.01491	-2.3195	0.0203625	9495	rs1890946
2:157111313	family.Comamonadaceae.id.2913	C/T	C	0.21738	0.09378	2.3198	0.0203625	354	rs1226412
9:2983774	genus.unknowngenus.id.2755	A/C	C	0.03595	0.01587	2.3191	0.020395	8499	rs1354115
7:12253880	genus.Dorea.id.1997	A/G	A	-0.02485	0.01079	-2.3188	0.0204059	17741	rs2043539
3:44736493	genus.Oscillospira.id.2064	T/C	C	0.17911	0.07819	2.3177	0.0204711	427	rs4346585
16:6315880	genus.Gordonibacter.id.821	A/G	G	0.05615	0.02421	2.3163	0.0205473	3794	rs7193263
11:30892824	genus.Prevotella2.id.11180	A/G	A	0.0701	0.03017	2.3161	0.0205583	2271	rs1448938
14:75130235	genus..Ruminococcustorquesgroup.id.14377	T/G	T	-0.02459	0.0106	-2.3159	0.0205583	17931	rs1045430
6:27835435	genus.Peptococcus.id.2037	A/G	G	0.06795	0.02933	2.3149	0.0206239	5514	rs200949
11:70544937	genus.RuminococcaceaeUCG002.id.11360	A/G	G	-0.02578	0.0109	-2.3144	0.0206348	17224	rs7117514
1:8489302	genus.Oscillospira.id.2064	T/C	C	0.03276	0.01429	2.3144	0.0206458	10243	rs301799
10:106610839	genus.Lachnoclostridium5.id.11312	A/G	A	-0.59407	0.2568	-2.3134	0.0206897	28	rs1021363
7:12253880	genus.Intestinimonas.id.2062	A/G	A	-0.03012	0.01305	-2.3127	0.0207336	12113	rs2043539
3:117509984	genus.Murimonas.id.14368	C/T	T	0.49696	0.21488	2.3127	0.0207446	48	rs6783233
9:36999369	genus.RuminococcaceaeV9D2013group.id.11372	C/T	T	0.15398	0.06654	2.312	0.0207777	469	rs7030813
14:75130235	family.Verrucomicrobiaceae.id.4036	T/G	T	-0.02937	0.01293	-2.3108	0.0208439	11998	rs1045430
1:175913828	genus.LachnospiraceaeUCG008.id.11328	T/C	T	0.03963	0.01735	2.31	0.0208882	7140	rs10913112
5:103972357	genus.Intestinibacter.id.11345	G/A	A	-0.03267	0.01364	-2.3098	0.0208882	12432	rs30266
14:75130235	class.Verrucomicrobiae.id.4029	T/G	T	-0.02936	0.01293	-2.3095	0.0209103	11998	rs1045430
14:75130235	order.Verrucomicrobiales.id.4030	T/G	T	-0.02936	0.01293	-2.3095	0.0209103	11998	rs1045430
5:103972357	genus.LachnospiraceaeAC2044group.id.11313	G/A	A	-0.23409	0.10139	-2.3087	0.0209547	198	rs30266
14:64697037	genus.Eggerthella.id.819	T/C	T	-0.04627	0.01983	-2.307	0.0210437	5203	rs1152578
11:30892824	genus.Yokenella.id.3532	A/G	A	-0.28805	0.12487	-2.3068	0.021066	124	rs1448938
6:105365891	genus.Serratia.id.3523	C/G	C	0.52843	0.2291	2.3065	0.0210883	33	rs1933802
6:27835435	genus.Parabacteroides.id.954	A/G	G	-0.03761	0.01676	-2.3057	0.0211218	16940	rs200949
4:123186393	genus.Slackia.id.825	A/G	G	-0.0985	0.04368	-2.3052	0.0211442	5002	rs45510091
2:58012833	genus..Eubacteriumruminantiumgroup.id.11340	C/T	T	-0.038	0.01644	-2.3042	0.0212114	7824	rs1568452
9:119731045	order.Campylobacterales.id.3272	T/G	G	0.10555	0.0449	2.3036	0.0212451	1199	rs10817969
7:82454404	family.Alcaligenaceae.id.2875	C/G	C	0.02536	0.01099	2.3029	0.0212901	16923	rs2247523
2:58012833	family.Thermoanaerobacteraceae.id.2126	C/T	T	0.07228	0.03147	2.3025	0.0213126	2140	rs1568452
7:82454404	genus.unknowngenus.id.2163	C/G	C	-0.06728	0.02906	-2.3024	0.0213126	2368	rs2247523
2:58012833	genus.Ruminococcus2.id.11374	C/T	T	0.02692	0.01171	2.3023	0.0213239	15472	rs1568452
22:41487218	genus.Romboutsia.id.11347	C/T	C	0.03067	0.01356	2.2995	0.0214822	13701	rs5995992
2:58012833	order.Thermoanaerobacterales.id.2112	C/T	T	0.07217	0.03146	2.2995	0.0214822	2141	rs1568452
9:119731045	class.Epsilonproteobacteria.id.3268	T/G	G	0.10515	0.04483	2.2984	0.021539	1203	rs10817969
18:52488672	class.Fusobacteriia.id.2204	C/T	T	-0.07949	0.03502	-2.2978	0.0215618	2326	rs62091461
18:52488672	phylum.Fusobacteria.id.2203	C/T	T	-0.07949	0.03502	-2.2978	0.0215618	2326	rs62091461
9:36999369	genus.unknowngenus.id.1000003999	C/T	T	0.06547	0.02874	2.2971	0.0216188	2589	rs7030813
12:23987925	genus.unknowngenus.id.2200	T/G	G	0.79509	0.34616	2.2969	0.0216302	31	rs78337797
12:23987925	genus.Finegoldia.id.1940	T/G	G	0.25929	0.11291	2.2966	0.0216416	348	rs78337797
5:103972357	genus.Actinomyces.id.423	G/A	A	-0.03963	0.01732	-2.2958	0.0216759	7594	rs30266
1:52342427	genus.Yokenella.id.3532	T/C	C	-0.28591	0.12456	-2.2954	0.0217102	124	rs1890946
14:64697037	genus.Ruminiclostridium.id.11353	T/C	T	-0.12147	0.05239	-2.2938	0.0217905	730	rs1152578
14:75130235	genus.Akkermansia.id.4037	T/G	T	-0.02915	0.01294	-2.2938	0.0217905	11997	rs1045430
12:121205078	family.Propionibacteriaceae.id.714	A/G	A	-0.26861	0.11715	-2.2929	0.021848	141	rs3213572
14:75130235	genus.Lelliottia.id.14638	T/G	T	0.80422	0.35074	2.2929	0.0218595	11	rs1045430
1:52342427	class.Actinobacteria.id.419	T/C	C	0.02457	0.0113	2.2929	0.0218595	16446	rs1890946
6:105365891	family.Thermoactinomycetaceae.id.1782	C/G	C	0.52472	0.22884	2.2929	0.0218595	34	rs1933802
20:44680853	family.FamilyXIII.id.1957	A/G	A	0.02894	0.01253	2.2922	0.0218941	16772	rs12624433
6:142996618	genus.Acetitomaculum.id.1989	C/G	G	-0.1814	0.07777	-2.2919	0.0219056	320	rs2876520
17:27363750	genus.Acidaminococcus.id.2167	G/A	A	-0.096	0.04536	-2.2916	0.0219287	2526	rs75581564
13:53647048	genus.unknowngenus.id.964	C/A	A	0.06717	0.02844	2.2909	0.021975	2641	rs1343605
9:120484009	genus.Victivallis.id.2256	A/G	G	0.06002	0.02563	2.2903	0.0220097	3377	rs913930
10:106610839	family.Marinilabiaceae.id.929	A/G	A	-0.44494	0.19432	-2.2897	0.0220329	53	rs1021363
13:53647048	genus.RuminococcaceaeV9D2013group.id.11372	C/A	A	0.1539	0.06708	2.2898	0.0220445	469	rs1343605
18:53099012	genus.RuminococcaceaeUCG004.id.11362	G/C	G	0.03608	0.01575	2.2896	0.0220445	9632	rs12967143
18:50731802	genus.Collinsella.id.815	G/A	A	0.02769	0.01209	2.2891	0.0220794	14034	rs7227069
9:31124452	family.Actinomycetaceae.id.421	C/G	C	-0.03906	0.01709	-2.2885	0.0221026	7792	rs34653192
14:64697037	genus.Acetitomaculum.id.1989	T/C	T	0.18213	0.07895	2.2878	0.0221492	320	rs1152578
5:93071630	genus.LachnospiraceaeND3007group.id.11317	G/C	C	0.03115	0.01402	2.2875	0.0221725	15438	rs10061069
10:106610839	genus.Clostridiumsensustricto19.id.1883	A/G	A	-0.5219	0.22821	-2.2869	0.0221958	37	rs1021363
10:106610839	genus..Eubacteriumtenuegroup.id.14380	A/G	A	-0.29978	0.1392	-2.2856	0.0222777	166	rs1021363
5:103972357	genus.Clostridiumsensustricto1.id.1873	G/A	A	-0.02914	0.01283	-2.2847	0.0223246	14249	rs30266
6:105365891	family.unknownfamily.id.1000006161	C/G	C	0.04565	0.01992	2.2837	0.022395	5106	rs1933802
6:105365891	genus.unknowngenus.id.1000006162	C/G	C	0.04565	0.01992	2.2837	0.022395	5106	rs1933802
3:49214066	class.Fusobacteriia.id.2204	A/G	G	0.08829	0.03713	2.2835	0.0224068	2099	rs13084037
3:49214066	phylum.Fusobacteria.id.2203	A/G	G	0.08829	0.03713	2.2835	0.0224068	2099	rs13084037
5:164523472	genus..Eubacteriumruminantiumgroup.id.11340	C/A	A	0.0379	0.01635	2.2836	0.0224068	7819	rs11135349
7:82454404	genus.Hydrogenoanaerobacterium.id.2060	C/G	C	0.0831	0.03639	2.2834	0.0224186	1514	rs2247523
7:82454404	genus.Parasutterella.id.2892	C/G	C	0.03009	0.01335	2.2831	0.0224304	11439	rs2247523
9:23737627	genus.Turicibacter.id.2162	A/G	A	-0.03403	0.0149	-2.2828	0.0224422	9080	rs3793577
1:197704717	genus.Anaerovirgula.id.1902	C/T	T	0.54113	0.23713	2.282	0.0224893	53	rs17641524
22:41487218	genus.Corynebacterium.id.449	C/T	C	0.25144	0.10941	2.2818	0.0225012	221	rs5995992
3:157977962	phylum.Synergistetes.id.3898	C/T	C	0.10761	0.04578	2.2818	0.0225012	962	rs1095626
3:157977962	order.Synergistales.id.3900	C/T	C	0.10761	0.04578	2.2818	0.0225012	962	rs1095626
3:157977962	family.Synergistaceae.id.3901	C/T	C	0.10761	0.04578	2.2818	0.0225012	962	rs1095626
3:157977962	class.Synergistia.id.3899	C/T	C	0.10761	0.04578	2.2818	0.0225012	962	rs1095626
11:70544937	family.FamilyXI.id.1732	A/G	G	0.07748	0.03367	2.2817	0.022513	1779	rs7117514
11:70544937	genus.Gemella.id.1733	A/G	G	0.07748	0.03367	2.2817	0.022513	1779	rs7117514
14:75130235	genus.Acinetobacter.id.3711	T/G	T	0.14561	0.06299	2.2811	0.0225485	492	rs1045430
9:126634255	genus.Campylobacter.id.3275	C/T	C	-0.12569	0.0547	-2.2802	0.0225958	838	rs2670139
20:39997404	genus.Turicibacter.id.2162	G/T	T	0.32322	0.14012	2.2797	0.0226314	250	rs143186028
16:13755530	genus.Shuttleworthia.id.2013	A/G	G	0.55741	0.24453	2.2795	0.0226433	36	rs56887639
11:88744425	genus.Sporobacterium.id.2014	C/T	T	-0.39489	0.17334	-2.2781	0.0227147	62	rs7932640
2:22503044	genus.Ruminiclostridium.id.11353	T/A	A	0.12094	0.05182	2.2779	0.0227385	730	rs12052908
11:30892824	genus.Acetanaerobacterium.id.2051	A/G	A	-0.10185	0.04467	-2.277	0.0227743	1021	rs1448938
2:208044470	family.Halomonadaceae.id.3610	A/G	A	-0.14544	0.06357	-2.2762	0.0228221	551	rs62188629
2:58012833	family.Victivallaceae.id.2255	C/T	T	-0.05222	0.02286	-2.2761	0.022834	4028	rs1568452
14:75130235	genus.Staphylococcus.id.1780	T/G	T	0.16943	0.0754	2.2753	0.0228939	341	rs1045430
11:30892824	genus.Burkholderia.Paraburkholderia.id.14563	A/G	A	0.14854	0.06524	2.2752	0.0229059	478	rs1448938
9:120484009	genus.Serratia.id.3523	A/G	G	0.546	0.24	2.275	0.0229059	33	rs913930
18:52488672	genus.Phascolarctobacterium.id.2168	C/T	T	-0.03581	0.01583	-2.2742	0.022954	11237	rs62091461
9:119731045	family.Clostridiaceae2.id.1900	T/G	G	0.4844	0.21306	2.2735	0.0230021	54	rs10817969
17:27363750	genus.Burkholderia.Paraburkholderia.id.14563	G/A	A	-0.22818	0.10061	-2.2731	0.0230141	478	rs75581564
1:72765116	class.Opitutae.id.3988	G/A	G	-0.08312	0.0363	-2.2719	0.0230865	1636	rs2568958
16:13755530	phylum.Tenericutes.id.3919	A/G	G	0.03206	0.01479	2.2709	0.0231591	11483	rs56887639
16:13755530	class.Mollicutes.id.3920	A/G	G	0.03206	0.01479	2.2709	0.0231591	11483	rs56887639
6:101387304	genus.DefluviitaleaceaeUCG011.id.11287	T/A	A	0.0361	0.01597	2.2709	0.0231591	8219	rs7758630
1:8489302	genus.Ruminiclostridium9.id.11357	T/C	C	-0.02635	0.01113	-2.2703	0.0231833	16843	rs301799
8:65562019	genus.Sporobacterium.id.2014	T/G	T	0.56791	0.25019	2.2699	0.0232197	62	rs7837935
9:120484009	genus.Sporobacterium.id.2014	A/G	G	0.40318	0.17762	2.2699	0.0232197	62	rs913930
11:61471678	genus..Eubacteriumoxidoreducensgroup.id.11339	C/T	T	0.05572	0.0259	2.2694	0.023244	5348	rs198457
18:35138245	genus.ErysipelotrichaceaeUCG003.id.11384	G/A	A	-0.02865	0.01222	-2.2689	0.0232683	15027	rs12967855
14:64697037	genus.Victivallis.id.2256	T/C	T	0.05683	0.02458	2.2684	0.023317	3377	rs1152578
16:6315880	genus.Bifidobacterium.id.436	A/G	G	-0.02812	0.01223	-2.2673	0.0233658	14908	rs7193263
1:50559162	genus.Lactobacillus.id.1837	A/G	G	-0.06337	0.02829	-2.2655	0.0234759	6599	rs11579246
11:57650796	genus.Eubacterium.id.1932	C/T	T	0.21988	0.09816	2.2649	0.023525	261	rs2509805
13:66941792	genus.Flavonifractor.id.2059	A/G	G	-0.03101	0.01363	-2.2646	0.023525	10852	rs9592461
2:157111313	genus.Anaerosporobacter.id.1990	C/T	C	-0.35779	0.15798	-2.2648	0.023525	91	rs1226412
10:106610839	genus.Oscillibacter.id.2063	A/G	A	0.03496	0.01592	2.2641	0.0235741	8969	rs1021363
12:23987925	genus.Alistipes.id.968	T/G	G	-0.03768	0.017	-2.264	0.0235741	16806	rs78337797
7:82936909	family.Campylobacteraceae.id.3273	C/T	T	-0.11411	0.04837	-2.2631	0.0236234	862	rs16887442
3:117509984	order.Pasteurellales.id.3688	C/T	T	-0.03883	0.01697	-2.262	0.0236974	8952	rs6783233
3:117509984	family.Pasteurellaceae.id.3689	C/T	T	-0.03883	0.01697	-2.262	0.0236974	8952	rs6783233
2:58012833	genus.Faecalibacterium.id.2057	C/T	T	0.02447	0.0108	2.2615	0.0237345	18220	rs1568452
7:82454404	order.Burkholderiales.id.2874	C/G	C	0.02501	0.0109	2.2612	0.0237469	17221	rs2247523
13:99115041	genus.CandidatusSoleaferrea.id.11350	T/C	T	-0.04256	0.01854	-2.2609	0.0237593	6203	rs4772087
10:1795194	genus.Epulopiscium.id.1998	C/T	T	-0.6343	0.28064	-2.2602	0.0238088	21	rs997934
11:88744425	genus.Gelria.id.2134	C/T	T	-0.07089	0.03138	-2.2598	0.0238212	2047	rs7932640
12:23987925	order.Pseudomonadales.id.3709	T/G	G	0.14357	0.06236	2.26	0.0238337	1382	rs78337797
15:47684936	genus.RuminococcaceaeV9D2013group.id.11372	T/C	C	0.17653	0.07819	2.2592	0.0238834	469	rs34488670
11:57650796	genus.ErysipelotrichaceaeUCG004.id.11385	C/T	T	0.19137	0.08671	2.2582	0.0239332	335	rs2509805
7:82454404	genus.RuminococcaceaeUCG010.id.11367	C/G	C	0.0276	0.0125	2.2578	0.0239706	12999	rs2247523
2:58012833	family.Planococcaceae.id.1753	C/T	T	0.57783	0.25608	2.2564	0.0240456	29	rs1568452
2:208044470	genus.LachnospiraceaeUCG009.id.11329	A/G	A	0.39359	0.17454	2.255	0.0241459	74	rs62188629
18:53099012	genus.RuminococcaceaeUCG007.id.11364	G/C	G	0.06537	0.02855	2.2536	0.0242213	2915	rs12967143
14:64697037	genus.Odoribacter.id.952	T/C	T	0.02657	0.01175	2.2535	0.0242339	14823	rs1152578
16:21639710	genus.Blautia.id.1992	C/A	C	-0.02382	0.0106	-2.253	0.0242592	18295	rs12923444
9:126634255	genus.Granulicatella.id.1821	C/T	C	0.0736	0.03288	2.251	0.0243855	2352	rs2670139
15:37643831	genus.Catabacter.id.11282	C/T	C	-0.10722	0.04705	-2.2507	0.0243982	922	rs8037355
7:82936909	genus.unknowngenus.id.3624	C/T	T	0.2116	0.09402	2.2504	0.0244362	229	rs16887442
1:50559162	genus.Catenibacterium.id.2153	A/G	G	-0.09409	0.04119	-2.2497	0.0244616	3039	rs11579246
3:117509984	genus.LachnospiraceaeND3007group.id.11317	C/T	T	-0.02937	0.01321	-2.2495	0.0244743	14746	rs6783233
16:13066833	genus.Ezakiella.id.11289	C/T	T	-0.10284	0.04693	-2.2471	0.0246272	1215	rs7200826
13:66941792	genus.CandidatusSaccharimonas.id.11573	A/G	G	-0.60199	0.26795	-2.2466	0.0246528	23	rs9592461
11:70544937	family.FamilyXIII.id.1957	A/G	G	-0.02489	0.011	-2.2458	0.024704	16864	rs7117514
1:52342427	genus.Propionibacterium.id.727	T/C	C	0.26991	0.12017	2.2461	0.024704	134	rs1890946
20:39997404	order.Victivallales.id.2254	G/T	T	-0.24747	0.10883	-2.246	0.024704	417	rs143186028
20:39997404	class.Lentisphaeria.id.2250	G/T	T	-0.24747	0.10883	-2.246	0.024704	417	rs143186028
10:106610839	genus.Biostraticola.id.3471	A/G	A	-0.18388	0.0907	-2.245	0.0247553	387	rs1021363
1:67146817	genus.Sporobacterium.id.2014	T/C	C	0.39585	0.17631	2.2452	0.0247553	62	rs10789214
1:181740924	genus.Ruminococcus1.id.11373	G/A	G	-0.02885	0.01294	-2.245	0.0247681	16048	rs169235
1:72765116	phylum.Bacteroidetes.id.905	G/A	G	0.02509	0.01089	2.2443	0.0248195	18468	rs2568958
9:23737627	genus.Prevotella6.id.11181	A/G	A	0.15639	0.06937	2.2438	0.0248581	408	rs3793577
6:105365891	genus..Clostridiuminnocuumgroup.id.14397	C/G	C	0.04916	0.02187	2.2431	0.0248968	4252	rs1933802
11:57650796	genus.RuminococcaceaeUCG007.id.11364	C/T	T	-0.06365	0.02826	-2.2424	0.0249355	2915	rs2509805
3:157977962	genus.Holdemania.id.2157	C/T	C	-0.0334	0.01494	-2.2413	0.0250002	9193	rs1095626
2:58012833	genus.Megamonas.id.2184	C/T	T	-0.10107	0.04505	-2.241	0.0250131	1016	rs1568452
4:123186393	genus.unknowngenus.id.826	A/G	G	0.07016	0.03091	2.2413	0.0250131	9971	rs45510091
4:42110353	genus.unknowngenus.id.1000006162	T/C	C	-0.07027	0.03123	-2.2408	0.0250261	5104	rs34937911
4:42110353	family.unknownfamily.id.1000006161	T/C	C	-0.07027	0.03123	-2.2408	0.0250261	5104	rs34937911
20:44680853	family.Carnobacteriaceae.id.1811	A/G	A	-0.0713	0.03181	-2.2407	0.025039	2573	rs12624433
11:65314830	genus.Atopobium.id.814	A/T	T	-0.13352	0.06038	-2.2399	0.0250909	826	rs58621819
12:23987925	genus.Papillibacter.id.2065	T/G	G	-0.14045	0.06352	-2.2397	0.0251039	1122	rs78337797
1:72765116	family.Succinivibrionaceae.id.3326	G/A	G	0.23636	0.10553	2.2397	0.0251169	229	rs2568958
1:72765116	order.Bacteroidales.id.913	G/A	G	0.02502	0.01089	2.2383	0.025208	18467	rs2568958
1:72765116	class.Bacteroidia.id.912	G/A	G	0.02502	0.01089	2.2383	0.025208	18467	rs2568958
2:208044470	genus.Acetitomaculum.id.1989	A/G	A	-0.18677	0.08291	-2.2381	0.025208	320	rs62188629
2:22503044	genus.Roseburia.id.2012	T/A	A	-0.02386	0.01058	-2.2376	0.0252341	17986	rs12052908
11:113370758	genus.Succiniclasticum.id.2169	A/G	A	0.47342	0.21157	2.2377	0.0252471	43	rs61902811
7:82454404	genus.Mannheimia.id.3701	C/G	C	-0.51358	0.22955	-2.2374	0.0252471	33	rs2247523
8:65562019	genus.Atopobium.id.814	T/G	T	0.15937	0.07027	2.2375	0.0252602	826	rs7837935
12:84465022	genus.LachnospiraceaeNK4B4group.id.11320	G/T	G	0.0899	0.03952	2.2365	0.0253256	1732	rs56314503
13:66941792	genus.Ruminiclostridium5.id.11355	A/G	G	-0.02399	0.01072	-2.2361	0.0253387	17530	rs9592461
9:23737627	family.Corynebacteriaceae.id.448	A/G	A	0.10952	0.04908	2.2363	0.0253387	828	rs3793577
11:61471678	genus.Butyricicoccus.id.2055	C/T	T	-0.03241	0.01436	-2.2355	0.025378	17020	rs198457
17:27363750	genus.Catabacter.id.11282	G/A	A	0.17934	0.07725	2.2357	0.025378	828	rs75581564
18:53099012	family.Carnobacteriaceae.id.1811	G/C	G	-0.06842	0.03012	-2.2346	0.0254305	2591	rs12967143
2:22503044	genus.Shuttleworthia.id.2013	T/A	A	0.49351	0.2209	2.2341	0.0254831	36	rs12052908
10:106610839	genus.unknowngenus.id.1000003999	A/G	A	0.06622	0.02998	2.2339	0.0254962	2589	rs1021363
1:73668836	family.Halomonadaceae.id.3610	A/G	A	0.13405	0.05998	2.2331	0.0255489	551	rs10890020
6:101387304	family.Defluviitaleaceae.id.1924	T/A	A	0.03547	0.01595	2.233	0.0255489	8239	rs7758630
4:123186393	family.Corynebacteriaceae.id.448	A/G	G	0.28559	0.12713	2.2327	0.0255753	612	rs45510091
9:23737627	order.Burkholderiales.id.2874	A/G	A	-0.02414	0.01083	-2.2316	0.0256414	17223	rs3793577
18:52488672	genus.Lachnoclostridium5.id.11312	C/T	T	0.68134	0.3054	2.231	0.0256811	28	rs62091461
6:105365891	genus.Salinithrix.id.14356	C/G	C	0.51912	0.23267	2.2312	0.0256811	33	rs1933802
1:73668836	genus.unknowngenus.id.1854	A/G	A	0.19025	0.08464	2.2291	0.0258139	273	rs10890020
6:66565703	genus.unknowngenus.id.1000013899	T/C	C	0.36619	0.16333	2.2286	0.0258539	81	rs9363467
6:66565703	family.unknownfamily.id.987	T/C	C	0.36619	0.16333	2.2286	0.0258539	81	rs9363467
13:66941792	order.Propionibacteriales.id.704	A/G	G	-0.25759	0.11563	-2.2277	0.0258938	145	rs9592461
18:50731802	genus.Tyzzerella4.id.11336	G/A	A	-0.08255	0.03631	-2.2275	0.0259072	1578	rs7227069
1:197704717	family.P5D1.392.id.1847	C/T	T	0.41217	0.18517	2.2259	0.0260276	97	rs17641524
1:197704717	genus.unknowngenus.id.1000040046	C/T	T	0.41217	0.18517	2.2259	0.0260276	97	rs17641524
9:126634255	genus.Ruminiclostridium6.id.11356	C/T	C	0.0309	0.0137	2.2258	0.0260276	13507	rs2670139
14:60141822	family.Comamonadaceae.id.2913	T/G	G	-0.19696	0.0853	-2.2253	0.0260544	354	rs1956373
9:126634255	genus.Megamonas.id.2184	C/T	C	0.10988	0.0521	2.2255	0.0260544	1014	rs2670139
14:104017953	genus.Oscillospira.id.2064	A/G	A	0.03172	0.01422	2.2251	0.0260812	9885	rs10149470
1:67146817	genus.Enterorhabdus.id.820	T/C	C	-0.03554	0.01658	-2.2236	0.0261754	7551	rs10789214
11:30892824	genus.Clostridiumsensustricto1.id.1873	A/G	A	-0.02677	0.01201	-2.2232	0.0262023	14253	rs1448938
20:44680853	genus.Sellimonas.id.14369	A/G	A	0.06509	0.02866	2.2233	0.0262023	3185	rs12624433
6:27835435	genus.LachnospiraceaeUCG001.id.11321	A/G	G	0.0492	0.02182	2.2233	0.0262023	9969	rs200949
11:61471678	family.Thermoactinomycetaceae.id.1782	C/T	T	0.63319	0.28482	2.2231	0.0262158	34	rs198457
4:42110353	family.Nocardiaceae.id.460	T/C	C	1.04156	0.46879	2.2218	0.0262968	16	rs34937911
4:42110353	genus.Rhodococcus.id.464	T/C	C	1.04156	0.46879	2.2218	0.0262968	16	rs34937911
2:58012833	genus.RuminococcaceaeUCG009.id.11366	C/T	T	0.03708	0.01672	2.2216	0.0263103	7565	rs1568452
6:66565703	genus.Escherichia.Shigella.id.3504	T/C	C	-0.21818	0.09853	-2.2215	0.0263103	230	rs9363467
12:84465022	genus.Slackia.id.825	G/T	G	-0.04717	0.02125	-2.2211	0.0263374	6088	rs56314503
10:106610839	genus.Alkalitalea.id.931	A/G	A	-0.44435	0.2001	-2.2207	0.0263645	50	rs1021363
15:47684936	genus.unknowngenus.id.959	T/C	C	-0.05846	0.02593	-2.22	0.0264052	4321	rs34488670
12:23987925	genus.Blautia.id.1992	T/G	G	-0.03662	0.01675	-2.2191	0.0264731	17465	rs78337797
2:208044470	genus.Biostraticola.id.3471	A/G	A	0.22225	0.09333	2.2194	0.0264731	387	rs62188629
7:82454404	class.Betaproteobacteria.id.2867	C/G	C	0.0244	0.01088	2.219	0.0264867	17275	rs2247523
14:60141822	genus.Asaccharospora.id.11344	T/G	G	-0.5199	0.23453	-2.2168	0.0266368	43	rs1956373
14:60141822	family.Thermoactinomycetaceae.id.1782	T/G	G	0.5769	0.26024	2.2168	0.0266504	34	rs1956373
18:50731802	genus.Actinomyces.id.423	G/A	A	0.03644	0.01651	2.2151	0.0267601	7427	rs7227069
18:50731802	genus.Eggerthella.id.819	G/A	A	0.04479	0.02021	2.2152	0.0267601	4962	rs7227069
1:80809636	genus..Eubacteriumfissicatenagroup.id.14373	G/A	A	0.05371	0.02605	2.2146	0.0267875	3877	rs113188507
20:39997404	family.Victivallaceae.id.2255	G/T	T	-0.25182	0.11283	-2.2142	0.026815	388	rs143186028
5:164523472	genus.CoriobacteriaceaeUCG002.id.11158	C/A	A	-0.17203	0.07707	-2.2139	0.0268288	334	rs11135349
14:60141822	genus.Isobaculum.id.1822	T/G	G	-0.62649	0.28303	-2.2135	0.0268563	28	rs1956373
9:23737627	family.Lachnospiraceae.id.1987	A/G	A	0.02317	0.01045	2.2138	0.0268563	18473	rs3793577
1:197704717	class.Opitutae.id.3988	C/T	T	-0.09676	0.04495	-2.2132	0.0268701	1636	rs17641524
2:208044470	genus.LachnospiraceaeFCS020group.id.11314	A/G	A	-0.02856	0.01299	-2.2133	0.0268701	13902	rs62188629
14:60141822	genus.Salinithrix.id.14356	T/G	G	0.58345	0.26372	2.2124	0.026939	33	rs1956373
1:181740924	genus.Parabacteroides.id.954	G/A	G	0.0277	0.0127	2.2125	0.026939	16641	rs169235
1:67146817	genus.Parvibacter.id.824	T/C	C	0.51882	0.23451	2.2124	0.026939	33	rs10789214
11:30892824	genus..Eubacteriumeligensgroup.id.14372	A/G	A	-0.02596	0.01176	-2.2122	0.0269529	14886	rs1448938
14:75130235	genus.Samsonia.id.14644	T/G	T	-0.31042	0.14037	-2.2115	0.0269943	102	rs1045430
16:7666402	genus.Romboutsia.id.11347	C/T	C	-0.0269	0.01226	-2.2112	0.0270082	14319	rs7198928
2:208044470	genus.Caproiciproducens.id.14382	A/G	A	-0.11176	0.05103	-2.2104	0.0270635	964	rs62188629
6:27835435	genus.Negativicoccus.id.2187	A/G	G	1.24759	0.56452	2.21	0.0271052	9	rs200949
14:75130235	family.Moraxellaceae.id.3710	T/G	T	0.12732	0.05629	2.2099	0.027119	616	rs1045430
1:73668836	genus..Eubacteriumrectalegroup.id.14374	A/G	A	-0.02341	0.01078	-2.2091	0.0271607	17483	rs10890020
1:80809636	genus.Ruminiclostridium9.id.11357	G/A	A	-0.02743	0.01256	-2.2084	0.0272164	16845	rs113188507
7:109099919	genus.CoriobacteriaceaeUCG002.id.11158	A/G	G	0.17188	0.07674	2.2082	0.0272443	334	rs58104186
10:1795194	genus.CandidatusSoleaferrea.id.11350	C/T	T	-0.04054	0.01842	-2.2063	0.027356	6203	rs997934
2:86819128	genus.Oscillospira.id.2064	T/C	C	0.0432	0.01946	2.2064	0.027356	9803	rs7585722
18:77580712	genus.Mitsuokella.id.2186	G/A	A	0.10639	0.05076	2.2063	0.02737	1353	rs7241572
18:50731802	genus.Alkalitalea.id.931	G/A	A	-0.4216	0.19113	-2.2058	0.027398	50	rs7227069
1:197704717	genus.Mitsuokella.id.2186	C/T	T	-0.10178	0.04876	-2.2058	0.027398	1452	rs17641524
14:64697037	genus.Anaerosporobacter.id.1990	T/C	T	-0.32783	0.14863	-2.2056	0.027412	92	rs1152578
16:6315880	genus.Pseudoflavonifractor.id.2066	A/G	G	0.06756	0.03038	2.2058	0.027412	2395	rs7193263
7:117502574	genus.unknowngenus.id.1000040046	T/C	C	0.32843	0.1489	2.2057	0.027412	97	rs7807677
7:117502574	family.P5D1.392.id.1847	T/C	C	0.32843	0.1489	2.2057	0.027412	97	rs7807677
16:13755530	genus.Faecalibacterium.id.2057	A/G	G	0.02518	0.01178	2.2052	0.0274541	18220	rs56887639
18:35138245	genus.Tyzzerella.id.11334	G/A	A	-0.06543	0.02889	-2.2048	0.0274681	2698	rs12967855
5:103972357	genus.Prevotella7.id.11182	G/A	A	-0.05413	0.02526	-2.2037	0.0275384	3609	rs30266
11:61471678	genus.Eubacterium.id.1932	C/T	T	-0.28693	0.12994	-2.2033	0.0275666	193	rs198457
12:121205078	order.Propionibacteriales.id.704	A/G	A	-0.25498	0.11573	-2.2032	0.0275807	145	rs3213572
2:208044470	order.Oceanospirillales.id.3593	A/G	A	-0.14049	0.06348	-2.2028	0.0275948	553	rs62188629
11:61471678	genus.Succiniclasticum.id.2169	C/T	T	0.58554	0.26581	2.2029	0.0276089	43	rs198457
16:13755530	genus.Butyrivibrio.id.1993	A/G	G	0.05772	0.02645	2.2026	0.027623	3516	rs56887639
12:23987925	family.16d63.751.id.1801	T/G	G	0.18879	0.08479	2.2025	0.0276371	689	rs78337797
12:23987925	genus.unknowngenus.id.1000071828	T/G	G	0.18879	0.08479	2.2025	0.0276371	689	rs78337797
9:23737627	genus.Roseburia.id.2012	A/G	A	0.02344	0.0106	2.2011	0.027736	17987	rs3793577
9:31124452	genus.Parasporobacterium.id.2009	C/G	C	-0.12825	0.06652	-2.201	0.027736	628	rs34653192
7:12253880	genus.Burkholderia.Paraburkholderia.id.14563	A/G	A	0.14445	0.06566	2.2	0.0278211	478	rs2043539
2:157111313	genus.Parasutterella.id.2892	C/T	C	-0.03424	0.01622	-2.1995	0.0278353	11436	rs1226412
20:39997404	genus.Klebsiella.id.3507	G/T	T	0.91828	0.41755	2.1992	0.0278779	31	rs143186028
13:66941792	genus.FamilyXIIIUCG002.id.11295	A/G	G	0.31438	0.14303	2.1981	0.0279491	93	rs9592461
14:42074726	family.Corynebacteriaceae.id.448	A/G	G	-0.10788	0.04881	-2.1977	0.0279634	828	rs61990288
18:52488672	genus.Pseudoflavonifractor.id.2066	C/T	T	-0.07842	0.03444	-2.1977	0.0279634	2395	rs62091461
16:6315880	genus.ChristensenellaceaeR.7group.id.11283	A/G	G	0.02585	0.01164	2.1965	0.0280633	16449	rs7193263
22:41487218	genus.Asaccharospora.id.11344	C/T	C	0.50862	0.23162	2.1959	0.0281063	43	rs5995992
9:36999369	genus.Turicibacter.id.2162	C/T	T	0.03371	0.0153	2.1957	0.0281206	9076	rs7030813
6:105365891	order.Pasteurellales.id.3688	C/G	C	-0.03272	0.01469	-2.1952	0.0281349	9494	rs1933802
6:105365891	family.Pasteurellaceae.id.3689	C/G	C	-0.03272	0.01469	-2.1952	0.0281349	9494	rs1933802
9:31124452	class.Flavobacteriia.id.1089	C/G	C	-0.21889	0.09738	-2.1944	0.0281923	226	rs34653192
7:12253880	family.Leptotrichiaceae.id.2215	A/G	A	-0.32548	0.14833	-2.1943	0.0282067	88	rs2043539
2:22503044	genus.RuminococcaceaeUCG004.id.11362	T/A	A	0.03156	0.01444	2.1942	0.028221	9635	rs12052908
11:113370758	genus.Fulvitalea.id.13905	A/G	A	-0.39583	0.18044	-2.1937	0.0282498	61	rs61902811
11:113370758	family.Flammeovirgaceae.id.1035	A/G	A	-0.39583	0.18044	-2.1937	0.0282498	61	rs61902811
1:37192741	genus.Prevotella2.id.11180	T/C	C	0.06803	0.03164	2.1927	0.0283362	2271	rs1002656
6:105365891	genus.Acetanaerobacterium.id.2051	C/G	C	0.09714	0.04418	2.1923	0.0283651	1021	rs1933802
7:12253880	genus.Megasphaera.id.2185	A/G	A	0.07243	0.0326	2.1918	0.028394	1933	rs2043539
15:47684936	genus.Parabacteroides.id.954	T/C	C	0.0293	0.01332	2.1918	0.0284084	16639	rs34488670
11:65314830	family.FamilyXIII.id.1957	A/T	T	0.03072	0.01374	2.1909	0.0284663	16869	rs58621819
6:105365891	genus.Haemophilus.id.3698	C/G	C	-0.03301	0.01492	-2.1896	0.0285387	9201	rs1933802
20:39997404	class.Actinobacteria.id.419	G/T	T	0.34843	0.14728	2.1894	0.0285823	240	rs143186028
2:157111313	genus.Flavonifractor.id.2059	C/T	C	-0.03755	0.01662	-2.1889	0.0285968	10849	rs1226412
1:52342427	genus.Catabacter.id.11282	T/C	C	0.11726	0.04831	2.189	0.0286114	922	rs1890946
9:126634255	genus.unknowngenus.id.1000013899	C/T	C	-0.07288	0.03305	-2.1877	0.0286842	2278	rs2670139
9:126634255	family.unknownfamily.id.987	C/T	C	-0.07288	0.03305	-2.1877	0.0286842	2278	rs2670139
16:21639710	genus.Propionibacterium.id.727	C/A	C	-0.26309	0.12029	-2.1871	0.0287279	134	rs12923444
18:52488672	genus.Olsenella.id.822	C/T	T	0.05944	0.02735	2.1868	0.0287571	3797	rs62091461
1:8489302	genus.LachnospiraceaeND3007group.id.11317	T/C	C	-0.02465	0.01164	-2.1863	0.0287863	15437	rs301799
2:208044470	genus.Anaerostipes.id.1991	A/G	A	-0.02491	0.01181	-2.1859	0.0288156	17053	rs62188629
4:123186393	family.Alcaligenaceae.id.2875	A/G	G	-0.06365	0.02892	-2.185	0.0288742	11452	rs45510091
1:175913828	genus.Acinetobacter.id.3711	T/C	T	0.14641	0.06557	2.1845	0.0289329	492	rs10913112
14:60141822	genus.Tyzzerella.id.11334	T/G	G	-0.06612	0.03081	-2.1832	0.0290064	2701	rs1956373
4:3207142	genus.Atopobium.id.814	A/G	G	0.10972	0.04939	2.1834	0.0290211	826	rs7685686
7:82936909	genus.Hespellia.id.1999	C/T	T	-0.22612	0.10358	-2.183	0.0290211	191	rs16887442
9:126634255	genus.Lactococcus.id.1851	C/T	C	0.05317	0.02473	2.1829	0.0290505	4168	rs2670139
3:117509984	family.Rikenellaceae.id.967	C/T	T	-0.02647	0.01227	-2.1825	0.0290653	17036	rs6783233
14:64697037	genus.possiblegenusSk018.id.2019	T/C	T	0.36305	0.16636	2.1823	0.0290948	70	rs1152578
2:22503044	genus.Pseudoflavonifractor.id.2066	T/A	A	-0.06407	0.02877	-2.182	0.0290948	2395	rs12052908
9:31124452	genus.Pseudocitrobacter.id.14642	C/G	C	-0.11877	0.05405	-2.182	0.0290948	764	rs34653192
9:23737627	order.Corynebacteriales.id.447	A/G	A	0.10299	0.04731	2.1806	0.029213	894	rs3793577
9:36999369	genus..Eubacteriumfissicatenagroup.id.14373	C/T	T	-0.05093	0.02359	-2.1803	0.0292278	3873	rs7030813
5:164523472	genus..Eubacteriumxylanophilumgroup.id.14375	C/A	A	0.02675	0.01238	2.18	0.0292575	13412	rs11135349
9:23737627	family.Alcaligenaceae.id.2875	A/G	A	-0.02381	0.01092	-2.1794	0.0292871	16925	rs3793577
3:117509984	genus.Ruminiclostridium9.id.11357	C/T	T	-0.02671	0.0126	-2.1782	0.0293912	16151	rs6783233
4:3207142	genus.FamilyXIIIUCG002.id.11295	A/G	G	0.31715	0.14559	2.1783	0.0293912	93	rs7685686
9:126634255	genus.unknowngenus.id.964	C/T	C	0.06873	0.0309	2.1778	0.0294209	2639	rs2670139
9:126634255	genus.Fulvitalea.id.13905	C/T	C	0.45165	0.20743	2.1774	0.0294507	61	rs2670139
9:126634255	family.Flammeovirgaceae.id.1035	C/T	C	0.45165	0.20743	2.1774	0.0294507	61	rs2670139
2:58012833	family.Fusobacteriaceae.id.2208	C/T	T	-0.07996	0.03583	-2.1772	0.0294656	1636	rs1568452
7:2110346	genus.Diaphorobacter.id.2928	T/C	C	-0.34553	0.15871	-2.1771	0.0294656	114	rs3823624
1:80809636	family.Fusobacteriaceae.id.2208	G/A	A	-0.09191	0.04218	-2.1767	0.0294955	1636	rs113188507
5:103972357	genus.Prevotella.id.963	G/A	A	-0.06732	0.03081	-2.1767	0.0294955	2438	rs30266
1:50559162	phylum.Lentisphaerae.id.2238	A/G	G	-0.07086	0.0338	-2.1764	0.0295104	4739	rs11579246
1:8489302	genus..Eubacteriumrectalegroup.id.14374	T/C	C	-0.02341	0.01094	-2.1752	0.0296001	17482	rs301799
9:126634255	class.Cytophagia.id.989	C/T	C	0.4411	0.20287	2.1743	0.0296901	64	rs2670139
9:126634255	order.Cytophagales.id.990	C/T	C	0.4411	0.20287	2.1743	0.0296901	64	rs2670139
1:175913828	genus.Hungatella.id.11306	T/C	T	-0.04938	0.02241	-2.1735	0.0297352	4279	rs10913112
4:3207142	genus.unknowngenus.id.3624	A/G	G	0.20356	0.09363	2.1728	0.0297954	229	rs7685686
16:6315880	family.Peptococcaceae.id.2024	A/G	G	0.03095	0.01439	2.1726	0.0298255	10785	rs7193263
2:86819128	class.Flavobacteriia.id.1089	T/C	C	0.2663	0.12275	2.1723	0.0298406	226	rs7585722
4:42110353	genus.Staphylococcus.id.1780	T/C	C	-0.26459	0.12002	-2.1713	0.0299009	332	rs34937911
9:23737627	genus.Prevotella7.id.11182	A/G	A	-0.05176	0.02352	-2.1711	0.0299161	3611	rs3793577
1:197704717	family.Ruminococcaceae.id.2050	C/T	T	0.02863	0.01354	2.1705	0.0299766	18468	rs17641524
3:117509984	genus.Corynebacterium.id.449	C/T	T	0.23479	0.10815	2.17	0.0300069	221	rs6783233
7:12253880	genus.Ruminiclostridium1.id.11354	A/G	A	0.07696	0.03477	2.1691	0.0300827	1690	rs2043539
6:142996618	family.Corynebacteriaceae.id.448	C/G	G	-0.10736	0.04879	-2.1687	0.0300979	828	rs2876520
5:164523472	genus.Catenibacterium.id.2153	C/A	A	-0.05451	0.02516	-2.1683	0.0301283	3350	rs11135349
6:105365891	genus.Intestinibacter.id.11345	C/G	C	-0.0275	0.0128	-2.1682	0.0301283	12435	rs1933802
18:52488672	genus.Coprococcus2.id.11302	C/T	T	0.03315	0.01559	2.1683	0.0301435	11616	rs62091461
3:157977962	family.Peptostreptococcaceae.id.2042	C/T	C	0.02426	0.01125	2.1684	0.0301435	16194	rs1095626
9:126634255	family.Lactobacillaceae.id.1836	C/T	C	0.0412	0.01889	2.1683	0.0301435	7188	rs2670139
18:50731802	genus.unknowngenus.id.959	G/A	A	-0.04693	0.02172	-2.168	0.0301587	4324	rs7227069
18:53099012	genus.unknowngenus.id.441	G/C	G	0.08226	0.03799	2.1673	0.0302196	1628	rs12967143
9:120484009	genus.Isobaculum.id.1822	A/G	G	0.55159	0.25455	2.1669	0.0302501	28	rs913930
1:181740924	genus.Lachnoclostridium.id.11308	G/A	G	0.02704	0.01248	2.1667	0.0302654	17244	rs169235
10:106610839	genus..Bacteroidespectinophilusgroup.id.14371	A/G	A	0.7216	0.3331	2.1663	0.0302959	15	rs1021363
1:197704717	phylum.Verrucomicrobia.id.3982	C/T	T	-0.03556	0.01633	-2.1656	0.0303265	12516	rs17641524
9:23737627	genus.possiblegenusSk018.id.2019	A/G	A	0.35877	0.16571	2.165	0.0303877	70	rs3793577
20:44680853	genus.Parabacteroides.id.954	A/G	A	0.0263	0.01235	2.1649	0.030403	17339	rs12624433
1:175913828	genus.Phascolarctobacterium.id.2168	T/C	T	-0.02965	0.01384	-2.1644	0.0304183	11240	rs10913112
1:67146817	genus.Butyricimonas.id.945	T/C	C	-0.02991	0.01403	-2.1643	0.0304337	10785	rs10789214
14:75130235	genus..Clostridiuminnocuumgroup.id.14397	T/G	T	0.04696	0.02169	2.1639	0.0304797	4252	rs1045430
2:22503044	family.Actinomycetaceae.id.421	T/A	A	-0.03444	0.01602	-2.1635	0.0304951	7836	rs12052908
3:157977962	genus.RuminococcaceaeUCG003.id.11361	C/T	C	0.0257	0.01188	2.1638	0.0304951	14534	rs1095626
9:31124452	genus.unknowngenus.id.1000027565	C/G	C	-0.09731	0.04611	-2.1627	0.0305566	1066	rs34653192
9:31124452	family.vadinBE97.id.14446	C/G	C	-0.09731	0.04611	-2.1627	0.0305566	1066	rs34653192
14:75130235	phylum.Verrucomicrobia.id.3982	T/G	T	-0.02677	0.01267	-2.1624	0.030572	12516	rs1045430
11:70544937	genus.Parabacteroides.id.954	A/G	G	-0.0235	0.01084	-2.1621	0.0306028	17432	rs7117514
7:109099919	genus.Alloscardovia.id.435	A/G	G	0.307	0.14199	2.1622	0.0306028	95	rs58104186
9:120484009	family.Desulfovibrionaceae.id.3169	A/G	G	-0.02892	0.01225	-2.1618	0.0306336	15261	rs913930
9:23737627	class.Betaproteobacteria.id.2867	A/G	A	-0.02335	0.01081	-2.1616	0.030649	17277	rs3793577
7:117502574	genus.RuminococcaceaeUCG003.id.11361	T/C	C	0.02559	0.01187	2.1614	0.0306644	14534	rs7807677
4:123186393	genus.Methanobrevibacter.id.123	A/G	G	0.12741	0.06115	2.1613	0.0306799	2510	rs45510091
14:64697037	genus.Ralstonia.id.2909	T/C	T	0.21639	0.10015	2.1606	0.0307263	197	rs1152578
16:13066833	family.Marinilabiaceae.id.929	C/T	T	-0.45455	0.21048	-2.1596	0.0307882	53	rs7200826
20:39997404	genus.Bifidobacterium.id.436	G/T	T	0.36696	0.15449	2.1599	0.0307882	217	rs143186028
3:49214066	genus.Oxalobacter.id.2978	A/G	G	0.05494	0.02482	2.1597	0.0308036	4558	rs13084037
14:60141822	genus.Veillonella.id.2198	T/G	G	0.03386	0.01662	2.1595	0.0308192	9416	rs1956373
1:80809636	genus.Fusobacterium.id.2210	G/A	A	-0.09149	0.04315	-2.1586	0.0308812	1544	rs113188507
18:35138245	genus.Clostridiumsensustricto1.id.1873	G/A	A	-0.02689	0.01255	-2.1582	0.0309123	14247	rs12967855
5:87545318	genus.Romboutsia.id.11347	C/T	C	0.0257	0.0119	2.1583	0.0309123	14321	rs3099439
16:21639710	genus.Prevotella6.id.11181	C/A	C	-0.15279	0.07038	-2.1577	0.0309434	408	rs12923444
3:157977962	genus.Acetitomaculum.id.1989	C/T	C	0.17259	0.07938	2.1579	0.0309434	320	rs1095626
6:27835435	phylum.Bacteroidetes.id.905	A/G	G	-0.03559	0.01628	-2.1577	0.0309434	17946	rs200949
5:61509655	family.unknownfamily.id.987	C/T	T	0.06419	0.02955	2.1569	0.0310213	2276	rs60157091
5:61509655	genus.unknowngenus.id.1000013899	C/T	T	0.06419	0.02955	2.1569	0.0310213	2276	rs60157091
18:50731802	genus.Serratia.id.3523	G/A	A	0.49753	0.23071	2.1565	0.0310524	33	rs7227069
9:31124452	genus.Undibacterium.id.2983	C/G	C	0.59692	0.2768	2.1565	0.0310524	25	rs34653192
6:165121844	genus.unknowngenus.id.1868	A/T	A	0.0298	0.01397	2.1555	0.0311305	10390	rs2029865
14:42074726	genus.Anaerococcus.id.1937	A/G	G	-0.12972	0.05923	-2.1542	0.0312088	555	rs61990288
2:86819128	genus.Weissella.id.1843	T/C	C	0.23928	0.11107	2.1544	0.0312245	312	rs7585722
14:64697037	genus.Lutaonella.id.1162	T/C	T	0.41535	0.19284	2.1538	0.0312559	51	rs1152578
11:61471678	genus.Prevotella2.id.11180	C/T	T	0.08412	0.04283	2.1536	0.0312873	2199	rs198457
6:142996618	genus.Acidaminococcus.id.2167	C/G	G	0.06188	0.02892	2.1528	0.0313344	2434	rs2876520
7:109099919	genus.unknowngenus.id.1000077412	A/G	G	0.34862	0.16192	2.153	0.0313344	72	rs58104186
7:109099919	family.unknownfamily.id.1000077411	A/G	G	0.34862	0.16192	2.153	0.0313344	72	rs58104186
6:27835435	genus.Enterobacter.id.3502	A/G	G	-0.30413	0.1413	-2.1524	0.0313501	292	rs200949
1:175913828	family.Eubacteriaceae.id.1928	T/C	T	-0.06541	0.03035	-2.1519	0.0313973	2308	rs10913112
4:3207142	genus.LachnospiraceaeAC2044group.id.11313	A/G	G	-0.21761	0.10112	-2.152	0.0313973	198	rs7685686
5:61509655	genus.Pseudobutyrivibrio.id.2010	C/T	T	-0.07324	0.03469	-2.1511	0.0314604	1702	rs60157091
1:197704717	genus.Howardella.id.2000	C/T	T	0.06685	0.02979	2.1511	0.0314762	3835	rs17641524
1:197704717	genus.Faecalitalea.id.11392	C/T	T	-0.07256	0.03408	-2.1502	0.0315236	2817	rs17641524
12:23987925	genus.RuminococcaceaeUCG014.id.11371	T/G	G	0.03938	0.01865	2.1504	0.0315394	13955	rs78337797
2:157111313	genus.Prevotella9.id.11183	C/T	C	0.03652	0.01684	2.15	0.0315552	10398	rs1226412
9:31124452	genus.Hungatella.id.11306	C/G	C	-0.05321	0.02425	-2.1498	0.0315552	3980	rs34653192
5:93071630	genus.unknowngenus.id.964	G/C	C	-0.07283	0.03372	-2.1495	0.0315869	2641	rs10061069
6:165121844	genus.Clostridiumsensustricto19.id.1883	A/T	A	0.47358	0.22032	2.1495	0.0316027	37	rs2029865
11:57650796	genus.FamilyXIIIUCG002.id.11295	C/T	T	-0.32709	0.15223	-2.1486	0.0316661	93	rs2509805
14:60141822	genus.FamilyXIIIUCG002.id.11295	T/G	G	-0.35304	0.16431	-2.1486	0.0316661	93	rs1956373
17:27363750	genus.Ruminiclostridium6.id.11356	G/A	A	-0.04275	0.01974	-2.1481	0.0316979	13088	rs75581564
20:39997404	genus.unknowngenus.id.826	G/T	T	0.32847	0.14979	2.1479	0.0317296	231	rs143186028
13:99115041	genus.Solobacterium.id.2161	T/C	T	0.07316	0.0338	2.1477	0.0317455	1858	rs4772087
16:6315880	family.Corynebacteriaceae.id.448	A/G	G	0.11119	0.05148	2.1476	0.0317455	828	rs7193263
16:6315880	genus.unknowngenus.id.1000006162	A/G	G	-0.04525	0.02081	-2.1473	0.0317614	5098	rs7193263
16:6315880	family.unknownfamily.id.1000006161	A/G	G	-0.04525	0.02081	-2.1473	0.0317614	5098	rs7193263
4:42110353	genus.RuminococcaceaeNK4A214group.id.11358	T/C	C	-0.03955	0.01832	-2.1473	0.0317614	14820	rs34937911
12:84465022	genus.Tyzzerella3.id.11335	G/T	G	0.04572	0.02211	2.1472	0.0317933	5482	rs56314503
1:50559162	order.Victivallales.id.2254	A/G	G	-0.06986	0.03381	-2.1466	0.0318092	4735	rs11579246
1:50559162	class.Lentisphaeria.id.2250	A/G	G	-0.06986	0.03381	-2.1466	0.0318092	4735	rs11579246
16:7666402	genus.Tyzzerella4.id.11336	C/T	C	0.07347	0.03544	2.1461	0.031873	1728	rs7198928
16:21639710	family.FamilyXIII.id.1957	C/A	C	-0.02361	0.01105	-2.1445	0.0319848	16776	rs12923444
3:157977962	genus.Clostridiumsensustricto1.id.1873	C/T	C	0.02553	0.01199	2.144	0.0320329	14254	rs1095626
1:73668836	order.Oceanospirillales.id.3593	A/G	A	0.12847	0.05991	2.1436	0.032065	553	rs10890020
4:123186393	family.Methanobacteriaceae.id.121	A/G	G	0.12545	0.06077	2.1434	0.032081	2541	rs45510091
4:123186393	class.Methanobacteria.id.119	A/G	G	0.12545	0.06077	2.1434	0.032081	2541	rs45510091
9:120484009	order.Desulfovibrionales.id.3156	A/G	G	-0.02866	0.01225	-2.1424	0.0321613	15264	rs913930
7:117502574	class.Opitutae.id.3988	T/C	C	-0.07604	0.03522	-2.1413	0.0322418	1636	rs7807677
4:123186393	order.Burkholderiales.id.2874	A/G	G	-0.06146	0.02864	-2.1399	0.0323548	11679	rs45510091
9:120484009	family.Pasteurellaceae.id.3689	A/G	G	0.03405	0.01563	2.14	0.0323548	9495	rs913930
9:120484009	order.Pasteurellales.id.3688	A/G	G	0.03405	0.01563	2.14	0.0323548	9495	rs913930
12:84465022	genus.Samsonia.id.14644	G/T	G	0.35293	0.16499	2.1391	0.0324357	102	rs56314503
1:8489302	genus.unknowngenus.id.3624	T/C	C	-0.20029	0.09298	-2.139	0.0324357	229	rs301799
6:66565703	genus.Ruminiclostridium1.id.11354	T/C	C	-0.33951	0.15882	-2.1389	0.0324357	86	rs9363467
1:73668836	genus.unknowngenus.id.2001	A/G	A	0.03151	0.01414	2.1389	0.0324519	10225	rs10890020
6:165121844	genus.FamilyXIIIUCG002.id.11295	A/T	A	-0.30775	0.1439	-2.1387	0.0324519	93	rs2029865
2:58012833	genus.Pyramidobacter.id.3912	C/T	T	0.90759	0.42446	2.1382	0.0325167	15	rs1568452
6:27835435	genus.Tyzzerella3.id.11335	A/G	G	-0.06572	0.03034	-2.1379	0.0325167	5345	rs200949
10:1795194	family.Enterococcaceae.id.1828	C/T	T	0.08514	0.03945	2.1369	0.0326143	1340	rs997934
1:52342427	genus.Haemophilus.id.3698	T/C	C	-0.02884	0.01515	-2.1367	0.0326143	9201	rs1890946
6:27835435	genus.Klebsiella.id.3507	A/G	G	-0.16287	0.07429	-2.1365	0.0326305	893	rs200949
18:35138245	genus.Murdochiella.id.1944	G/A	A	0.75532	0.3536	2.1361	0.0326794	13	rs12967855
5:87545318	genus.Murdochiella.id.1944	C/T	C	0.7209	0.33748	2.1361	0.0326794	13	rs3099439
3:157977962	genus.Coprococcus1.id.11301	C/T	C	0.02342	0.01102	2.1351	0.032761	16866	rs1095626
4:3207142	genus.Lactococcus.id.1851	A/G	G	0.04779	0.02207	2.1349	0.0327773	4170	rs7685686
1:72765116	genus.Scardovia.id.440	G/A	G	-0.31146	0.14592	-2.1345	0.0327937	91	rs2568958
14:60141822	genus..Eubacteriumrectalegroup.id.14374	T/G	G	0.02642	0.01225	2.1344	0.0328101	17483	rs1956373
12:84465022	genus..Eubacteriumrectalegroup.id.14374	G/T	G	0.02621	0.01253	2.1339	0.0328592	17483	rs56314503
2:208044470	family.Leuconostocaceae.id.1839	A/G	A	-0.07308	0.03265	-2.1336	0.0328592	2320	rs62188629
2:22503044	order.Actinomycetales.id.420	T/A	A	-0.03396	0.01601	-2.1338	0.0328592	7837	rs12052908
16:13755530	genus.Asaccharospora.id.11344	A/G	G	-0.48557	0.2276	-2.1334	0.0328919	43	rs56887639
16:21639710	genus.Anaerofilum.id.2053	C/A	C	-0.04274	0.02001	-2.133	0.0329083	5058	rs12923444
9:36999369	genus.Citrobacter.id.3497	C/T	T	0.16565	0.07765	2.1334	0.0329083	345	rs7030813
15:37643831	genus.Lachnoclostridium12.id.11311	C/T	C	-0.26598	0.12245	-2.1329	0.0329247	135	rs8037355
1:37192741	genus.Coprococcus1.id.11301	T/C	C	-0.02495	0.01183	-2.1324	0.0329576	16866	rs1002656
1:72765116	order.OpitutaevadinHA64.id.11585	G/A	G	-0.07839	0.03654	-2.1323	0.032974	1616	rs2568958
1:72765116	family.unknownfamily.id.1000000271	G/A	G	-0.07839	0.03654	-2.1323	0.032974	1616	rs2568958
1:72765116	genus.unknowngenus.id.1000000272	G/A	G	-0.07839	0.03654	-2.1323	0.032974	1616	rs2568958
1:8489302	genus.Anaerotruncus.id.2054	T/C	C	-0.02367	0.01118	-2.1317	0.0330233	16688	rs301799
8:65562019	genus.Christensenella.id.1867	T/G	T	0.14749	0.06685	2.1311	0.0330891	825	rs7837935
6:142996618	genus.Bacteroides.id.918	C/G	G	-0.02293	0.01065	-2.1306	0.0331221	17954	rs2876520
6:142996618	family.Bacteroidaceae.id.917	C/G	G	-0.02293	0.01065	-2.1306	0.0331221	17954	rs2876520
13:99115041	genus.Allisonella.id.2174	T/C	T	-0.05645	0.02572	-2.13	0.0331551	3248	rs4772087
16:13755530	genus.Raoultella.id.3521	A/G	G	0.40986	0.19249	2.1292	0.0332377	104	rs56887639
13:99115041	genus.Parvimonas.id.1945	T/C	T	-0.1208	0.05429	-2.1285	0.0332874	725	rs4772087
1:50559162	family.Staphylococcaceae.id.1775	A/G	G	0.26688	0.12117	2.1288	0.0332874	371	rs11579246
9:31124452	family.Christensenellaceae.id.1866	C/G	C	0.0255	0.01187	2.1287	0.0332874	16471	rs34653192
10:106610839	genus.Propionibacterium.id.727	A/G	A	0.2684	0.12611	2.1282	0.0333205	134	rs1021363
1:50559162	class.Erysipelotrichia.id.2147	A/G	G	-0.03938	0.01738	-2.1281	0.0333205	17435	rs11579246
1:50559162	family.Erysipelotrichaceae.id.2149	A/G	G	-0.03938	0.01738	-2.1281	0.0333205	17435	rs11579246
1:50559162	order.Erysipelotrichales.id.2148	A/G	G	-0.03938	0.01738	-2.1281	0.0333205	17435	rs11579246
20:39997404	genus.Pseudobutyrivibrio.id.2010	G/T	T	0.4163	0.19621	2.1274	0.0334035	127	rs143186028
13:66941792	genus.Alloprevotella.id.961	A/G	G	0.05481	0.02569	2.1271	0.0334201	3073	rs9592461
9:119731045	genus.LachnospiraceaeUCG010.id.11330	T/G	G	-0.0288	0.01358	-2.1268	0.0334201	13318	rs10817969
12:23987925	genus.Catenibacterium.id.2153	T/G	G	0.08926	0.04049	2.1261	0.0335033	3039	rs78337797
18:50731802	family.Bacteroidaceae.id.917	G/A	A	-0.02274	0.01081	-2.1258	0.0335033	17624	rs7227069
18:50731802	genus.Bacteroides.id.918	G/A	A	-0.02274	0.01081	-2.1258	0.0335033	17624	rs7227069
6:165121844	genus.RuminococcaceaeUCG009.id.11366	A/T	A	0.03403	0.01643	2.1257	0.0335366	7565	rs2029865
2:58012833	genus.Lachnoclostridium.id.11308	C/T	T	-0.02299	0.01085	-2.124	0.0336534	18055	rs1568452
4:123186393	genus.unknowngenus.id.1000009363	A/G	G	-0.73173	0.34452	-2.1239	0.0336701	59	rs45510091
6:27835435	family.Corynebacteriaceae.id.448	A/G	G	0.15738	0.07473	2.1238	0.0336869	828	rs200949
10:1795194	genus.Clostridiumsensustricto19.id.1883	C/T	T	-0.47655	0.22441	-2.1236	0.0337036	37	rs997934
1:72765116	genus.Senegalimassilia.id.11160	G/A	G	-0.03737	0.01752	-2.1234	0.0337204	6977	rs2568958
3:61192911	genus.Paraprevotella.id.962	A/G	A	0.17239	0.08105	2.1235	0.0337204	318	rs141954845
6:142996618	genus.Parabacteroides.id.954	C/G	G	-0.02291	0.01096	-2.1228	0.0337539	16958	rs2876520
11:61471678	genus..Eubacteriumcoprostanoligenesgroup.id.11375	C/T	T	0.03339	0.01435	2.1224	0.0338042	17093	rs198457
1:50559162	genus.Burkholderia.Paraburkholderia.id.14563	A/G	G	-0.21177	0.09976	-2.1221	0.033821	478	rs11579246
9:119731045	class.Mollicutes.id.3920	T/G	G	-0.03135	0.01462	-2.1203	0.0339723	11480	rs10817969
9:119731045	phylum.Tenericutes.id.3919	T/G	G	-0.03135	0.01462	-2.1203	0.0339723	11480	rs10817969
7:82936909	family.Porphyromonadaceae.id.943	C/T	T	-0.02239	0.01063	-2.1197	0.0340229	18158	rs16887442
1:73668836	genus.Mannheimia.id.3701	A/G	A	0.48959	0.231	2.1194	0.0340567	33	rs10890020
16:6315880	genus.Corynebacterium.id.449	A/G	G	0.20787	0.09793	2.1194	0.0340736	221	rs7193263
11:113370758	genus.RuminococcaceaeUCG004.id.11362	A/G	A	-0.03046	0.01523	-2.1187	0.0341074	9635	rs61902811
7:82936909	genus.Eisenbergiella.id.11304	C/T	T	-0.04065	0.01904	-2.1187	0.0341074	5640	rs16887442
9:23737627	genus..Eubacteriumventriosumgroup.id.11341	A/G	A	-0.0242	0.01144	-2.1185	0.0341243	15421	rs3793577
18:50731802	family.Coriobacteriaceae.id.811	G/A	A	0.02324	0.01097	2.118	0.0341751	17076	rs7227069
18:50731802	order.Coriobacteriales.id.810	G/A	A	0.02324	0.01097	2.118	0.0341751	17076	rs7227069
18:50731802	class.Coriobacteriia.id.809	G/A	A	0.02324	0.01097	2.118	0.0341751	17076	rs7227069
7:82454404	order.Thermomicrobiales.id.1489	C/G	C	0.29183	0.13778	2.118	0.0341751	101	rs2247523
7:82454404	phylum.Chloroflexi.id.1385	C/G	C	0.29183	0.13778	2.118	0.0341751	101	rs2247523
7:82454404	class.Thermomicrobia.id.1482	C/G	C	0.29183	0.13778	2.118	0.0341751	101	rs2247523
7:82454404	family.Thermomicrobiaceae.id.1490	C/G	C	0.29183	0.13778	2.118	0.0341751	101	rs2247523
7:82454404	genus.unknowngenus.id.1000073287	C/G	C	0.29183	0.13778	2.118	0.0341751	101	rs2247523
16:21639710	genus..Ruminococcustorquesgroup.id.14377	C/A	C	-0.0227	0.01074	-2.1177	0.034192	17818	rs12923444
12:23987925	class.Deltaproteobacteria.id.3087	T/G	G	0.04098	0.01835	2.1168	0.0342768	14516	rs78337797
9:119731045	genus.unknowngenus.id.1000001215	T/G	G	0.04261	0.02034	2.1169	0.0342768	5934	rs10817969
9:119731045	family.unknownfamily.id.1000001214	T/G	G	0.04261	0.02034	2.1169	0.0342768	5934	rs10817969
2:208044470	order.unknownorder.id.11571	A/G	A	0.0664	0.02965	2.1166	0.0343108	2705	rs62188629
2:208044470	class.unknownclass.id.11570	A/G	A	0.0664	0.02965	2.1166	0.0343108	2705	rs62188629
2:208044470	phylum.Saccharibacteria.id.11569	A/G	A	0.0664	0.02965	2.1166	0.0343108	2705	rs62188629
2:208044470	family.unknownfamily.id.11572	A/G	A	0.0664	0.02965	2.1166	0.0343108	2705	rs62188629
16:7666402	genus.Lachnospira.id.2004	C/T	C	-0.02421	0.01139	-2.116	0.0343448	16590	rs7198928
9:31124452	genus.unknowngenus.id.826	C/G	C	0.02718	0.0132	2.1161	0.0343448	13174	rs34653192
3:49214066	genus..Eubacteriumeligensgroup.id.14372	A/G	G	-0.02945	0.01427	-2.1156	0.0343788	14216	rs13084037
7:117502574	genus.Megasphaera.id.2185	T/C	C	-0.06897	0.03231	-2.1155	0.0343788	1934	rs7807677
9:31124452	genus.Megamonas.id.2184	C/G	C	0.11744	0.05692	2.1138	0.0345495	877	rs34653192
9:126634255	genus.possiblegenusSk018.id.2019	C/T	C	-0.41184	0.1949	-2.1131	0.0345837	70	rs2670139
10:106610839	genus.LachnospiraceaeUCG003.id.11323	A/G	A	0.06341	0.02979	2.1129	0.0346179	2552	rs1021363
12:121205078	genus.Ruminococcus2.id.11374	A/G	A	0.02389	0.01141	2.113	0.0346179	15472	rs3213572
14:104017953	genus.Peptoniphilus.id.1946	A/G	A	0.12958	0.06063	2.1124	0.0346693	535	rs10149470
7:117502574	order.OpitutaevadinHA64.id.11585	T/C	C	-0.07533	0.03545	-2.1117	0.0347036	1616	rs7807677
7:117502574	family.unknownfamily.id.1000000271	T/C	C	-0.07533	0.03545	-2.1117	0.0347036	1616	rs7807677
7:117502574	genus.unknowngenus.id.1000000272	T/C	C	-0.07533	0.03545	-2.1117	0.0347036	1616	rs7807677
7:82454404	genus.unknowngenus.id.826	C/G	C	-0.02686	0.01231	-2.1118	0.0347036	13404	rs2247523
2:86819128	family.unknownfamily.id.11572	T/C	C	-0.08268	0.03738	-2.1115	0.0347208	2519	rs7585722
2:86819128	order.unknownorder.id.11571	T/C	C	-0.08268	0.03738	-2.1115	0.0347208	2519	rs7585722
2:86819128	class.unknownclass.id.11570	T/C	C	-0.08268	0.03738	-2.1115	0.0347208	2519	rs7585722
2:86819128	phylum.Saccharibacteria.id.11569	T/C	C	-0.08268	0.03738	-2.1115	0.0347208	2519	rs7585722
13:53647048	order.Verrucomicrobiales.id.4030	C/A	A	0.02796	0.01334	2.1115	0.0347379	11998	rs1343605
13:53647048	family.Verrucomicrobiaceae.id.4036	C/A	A	0.02796	0.01334	2.1115	0.0347379	11998	rs1343605
13:53647048	class.Verrucomicrobiae.id.4029	C/A	A	0.02796	0.01334	2.1115	0.0347379	11998	rs1343605
7:12253880	genus.Victivallis.id.2256	A/G	A	0.05289	0.0246	2.1111	0.0347723	3376	rs2043539
1:197704717	genus.Akkermansia.id.4037	C/T	T	-0.0358	0.01667	-2.1104	0.0348239	11997	rs17641524
14:75130235	genus.unknowngenus.id.1000006162	T/G	T	0.04262	0.01979	2.1094	0.0349101	5107	rs1045430
14:75130235	family.unknownfamily.id.1000006161	T/G	T	0.04262	0.01979	2.1094	0.0349101	5107	rs1045430
1:37192741	genus.Pseudoflavonifractor.id.2066	T/C	C	0.06714	0.0313	2.1096	0.0349101	2395	rs1002656
6:66565703	genus.Tyzzerella.id.11334	T/C	C	0.21639	0.10236	2.1094	0.0349101	216	rs9363467
13:53647048	genus.Leuconostoc.id.1841	C/A	A	-0.07622	0.03688	-2.1091	0.0349273	1597	rs1343605
1:181740924	genus.Romboutsia.id.11347	G/A	G	-0.02962	0.01401	-2.1087	0.0349619	13699	rs169235
1:73668836	class.Bacilli.id.1673	A/G	A	0.02259	0.01077	2.1083	0.0350137	17509	rs10890020
1:181740924	genus.Cloacibacillus.id.3908	G/A	G	0.15863	0.07522	2.108	0.035031	465	rs169235
18:53099012	genus.Granulicatella.id.1821	G/C	G	-0.0684	0.03163	-2.1077	0.0350483	2351	rs12967143
1:80809636	genus.Atopobium.id.814	G/A	A	-0.11702	0.05495	-2.107	0.0351002	826	rs113188507
18:77580712	genus.Eisenbergiella.id.11304	G/A	A	-0.05069	0.02459	-2.1068	0.0351349	5465	rs7241572
9:126634255	family.FamilyXIII.id.1957	C/T	C	-0.02607	0.0123	-2.1062	0.0351696	16863	rs2670139
10:1795194	genus.Anaerotruncus.id.2054	C/T	T	0.02377	0.01127	2.1059	0.0352217	16690	rs997934
16:13066833	genus.Succiniclasticum.id.2169	C/T	T	0.47313	0.22469	2.1057	0.0352391	43	rs7200826
9:120484009	genus.Succiniclasticum.id.2169	A/G	G	0.45337	0.21531	2.1057	0.0352391	43	rs913930
3:157977962	genus..Ruminococcusgauvreauiigroup.id.11342	C/T	C	-0.02579	0.01231	-2.1051	0.0352739	13515	rs1095626
10:106610839	genus.Atopobium.id.814	A/G	A	-0.11144	0.05146	-2.1039	0.0353784	826	rs1021363
5:93071630	genus.Ralstonia.id.2909	G/C	C	-0.24961	0.11864	-2.1039	0.0353784	197	rs10061069
13:99115041	genus.unknowngenus.id.1000003999	T/C	T	0.06011	0.02883	2.1035	0.0354308	2589	rs4772087
1:197704717	family.Verrucomicrobiaceae.id.4036	C/T	T	-0.03565	0.01667	-2.1025	0.0355007	11998	rs17641524
5:61509655	genus.Acinetobacter.id.3711	C/T	T	0.13413	0.06326	2.1019	0.0355708	492	rs60157091
15:37643831	genus.CandidatusSoleaferrea.id.11350	C/T	C	-0.03843	0.01816	-2.1013	0.0356059	6202	rs8037355
14:104017953	genus.LachnospiraceaeUCG010.id.11330	A/G	A	-0.02622	0.01245	-2.101	0.0356234	12901	rs10149470
20:44680853	genus.Methanobrevibacter.id.123	A/G	A	0.05817	0.02708	2.1013	0.0356234	3532	rs12624433
7:82936909	genus.Campylobacter.id.3275	C/T	T	-0.10755	0.04903	-2.1009	0.035641	840	rs16887442
5:103972357	genus.Bifidobacterium.id.436	G/A	A	-0.02713	0.01267	-2.1007	0.0356585	14910	rs30266
10:1795194	genus.Acidaminococcus.id.2167	C/T	T	-0.05833	0.02811	-2.1005	0.0356761	2711	rs997934
5:61509655	genus.Murimonas.id.14368	C/T	T	0.41037	0.19535	2.1007	0.0356761	48	rs60157091
9:23737627	genus.Aurantiacicella.id.14291	A/G	A	-0.34413	0.16383	-2.1005	0.0356761	72	rs3793577
6:142996618	genus.LachnospiraceaeND3007group.id.11317	C/G	G	-0.02445	0.01159	-2.0998	0.0357288	15152	rs2876520
20:39997404	genus.Asaccharobacter.id.813	G/T	T	0.78755	0.37509	2.0996	0.035764	40	rs143186028
1:72765116	genus.Lelliottia.id.14638	G/A	G	-0.77786	0.37057	-2.0991	0.0357993	11	rs2568958
2:157111313	genus.unknowngenus.id.1000000073	C/T	C	0.03626	0.01689	2.0994	0.0357993	10568	rs1226412
2:157111313	family.ClostridialesvadinBB60group.id.11286	C/T	C	0.03626	0.01689	2.0994	0.0357993	10568	rs1226412
9:23737627	genus.Succinispira.id.2170	A/G	A	0.41927	0.19975	2.099	0.0358345	47	rs3793577
22:41487218	genus.Flavonifractor.id.2059	C/T	C	0.0325	0.01569	2.0987	0.0358522	10268	rs5995992
12:84465022	family.Peptostreptococcaceae.id.2042	G/T	G	-0.02771	0.013	-2.0982	0.0358698	16193	rs56314503
7:12253880	genus.Prevotella.id.963	A/G	A	0.06157	0.02898	2.0981	0.0359051	2440	rs2043539
9:120484009	genus.RuminococcaceaeUCG008.id.11365	A/G	G	-0.06479	0.03192	-2.098	0.0359051	2200	rs913930
17:27363750	class.Melainabacteria.id.1589	G/A	A	-0.06315	0.02958	-2.0977	0.0359228	5816	rs75581564
5:61509655	genus.Cloacibacillus.id.3908	C/T	T	0.12789	0.05959	2.0979	0.0359228	561	rs60157091
7:12253880	genus.Collinsella.id.815	A/G	A	-0.02492	0.01194	-2.0971	0.0359759	14467	rs2043539
1:8489302	family.Enterococcaceae.id.1828	T/C	C	0.08908	0.04005	2.096	0.0360822	1340	rs301799
5:164523472	genus.Tyzzerella.id.11334	C/A	A	-0.05859	0.02762	-2.0954	0.0361177	2699	rs11135349
9:17016503	genus.Desulfovibrio.id.3173	T/A	T	0.03086	0.01467	2.0958	0.0361177	9333	rs263645
14:60141822	genus.unknowngenus.id.1000006162	T/G	G	-0.04814	0.02268	-2.0949	0.036171	5106	rs1956373
14:60141822	family.unknownfamily.id.1000006161	T/G	G	-0.04814	0.02268	-2.0949	0.036171	5106	rs1956373
18:53099012	family.Peptostreptococcaceae.id.2042	G/C	G	-0.02516	0.01209	-2.0945	0.0362066	16179	rs12967143
1:197704717	class.Verrucomicrobiae.id.4029	C/T	T	-0.0355	0.01667	-2.0938	0.03626	11998	rs17641524
1:197704717	order.Verrucomicrobiales.id.4030	C/T	T	-0.0355	0.01667	-2.0938	0.03626	11998	rs17641524
17:27363750	genus.Coprococcus2.id.11302	G/A	A	0.04672	0.02151	2.0937	0.0362956	11092	rs75581564
13:53647048	genus.Akkermansia.id.4037	C/A	A	0.02771	0.01334	2.0931	0.0363491	11997	rs1343605
7:117502574	genus.LachnospiraceaeUCG006.id.11326	T/C	C	0.45675	0.21834	2.0919	0.0364564	43	rs7807677
8:65562019	genus.Pseudocitrobacter.id.14642	T/G	T	0.16477	0.07762	2.0917	0.0364743	764	rs7837935
15:37643831	class.Cytophagia.id.989	C/T	C	-0.3706	0.1772	-2.0914	0.0364922	64	rs8037355
15:37643831	order.Cytophagales.id.990	C/T	C	-0.3706	0.1772	-2.0914	0.0364922	64	rs8037355
5:93071630	family.FamilyXIII.id.1957	G/C	C	0.02742	0.01341	2.0913	0.0365101	16870	rs10061069
7:2110346	genus.Clostridiumsensustricto19.id.1883	T/C	C	0.57786	0.27633	2.0912	0.0365101	37	rs3823624
17:27363750	genus.Shewanella.id.3400	G/A	A	0.2768	0.13105	2.0905	0.0365819	278	rs75581564
17:27363750	family.Shewanellaceae.id.3399	G/A	A	0.2768	0.13105	2.0905	0.0365819	278	rs75581564
11:57650796	genus.Paraprevotella.id.962	C/T	T	-0.03758	0.01855	-2.0901	0.0365998	7281	rs2509805
1:175913828	order.Burkholderiales.id.2874	T/C	T	-0.0233	0.01119	-2.09	0.0366178	17223	rs10913112
5:61509655	genus.Sutterella.id.2896	C/T	T	0.0257	0.01228	2.0897	0.0366537	13342	rs60157091
11:57650796	family.Campylobacteraceae.id.3273	C/T	T	0.11033	0.05366	2.089	0.0367257	858	rs2509805
20:39997404	genus.RuminococcaceaeUCG010.id.11367	G/T	T	-0.20263	0.09792	-2.0881	0.0367798	524	rs143186028
16:21639710	family.Propionibacteriaceae.id.714	C/A	C	-0.24537	0.11754	-2.0876	0.0368159	141	rs12923444
9:119731045	genus.Samsonia.id.14644	T/G	G	-0.30927	0.14815	-2.0875	0.0368339	102	rs10817969
7:117502574	genus.LachnospiraceaeUCG008.id.11328	T/C	C	-0.0357	0.01695	-2.0872	0.036852	7140	rs7807677
6:27835435	order.Bacteroidales.id.913	A/G	G	-0.03443	0.01628	-2.0861	0.0369605	17945	rs200949
6:27835435	class.Bacteroidia.id.912	A/G	G	-0.03443	0.01628	-2.0861	0.0369605	17945	rs200949
11:113370758	genus.Butyricicoccus.id.2055	A/G	A	-0.02442	0.01142	-2.0851	0.0370511	17266	rs61902811
13:53647048	genus.Turicibacter.id.2162	C/A	A	0.03112	0.01539	2.0852	0.0370693	9080	rs1343605
7:12253880	genus.CandidatusSaccharimonas.id.11573	A/G	A	0.58208	0.27916	2.0851	0.0370693	23	rs2043539
22:41487218	class.Alphaproteobacteria.id.2379	C/T	C	-0.03358	0.01623	-2.0838	0.0371602	9530	rs5995992
14:64697037	genus.Weissella.id.1843	T/C	T	-0.11704	0.05597	-2.0837	0.0371784	685	rs1152578
16:7666402	genus.Anaerovirgula.id.1902	C/T	C	-0.41164	0.19756	-2.0836	0.0371784	53	rs7198928
7:117502574	class.Gammaproteobacteria.id.3303	T/C	C	0.02357	0.01127	2.0839	0.0371784	16158	rs7807677
1:175913828	genus.LachnospiraceaeNC2004group.id.11316	T/C	T	0.03802	0.01821	2.0836	0.0372148	6462	rs10913112
15:37643831	genus.Lachnoclostridium.id.11308	C/T	C	0.02208	0.01064	2.0832	0.0372512	18051	rs8037355
9:17016503	genus.Dorea.id.1997	T/A	T	0.02225	0.01065	2.0825	0.0373059	17736	rs263645
2:86819128	genus.Odoribacter.id.952	T/C	C	0.03445	0.01618	2.0821	0.0373425	14241	rs7585722
9:2983774	genus.Enorma.id.13901	A/C	C	-0.39735	0.19092	-2.0812	0.0374156	54	rs1354115
22:41487218	genus.ErysipelotrichaceaeUCG004.id.11385	C/T	C	-0.17916	0.08453	-2.0807	0.0374522	337	rs5995992
11:61471678	genus.Diaphorobacter.id.2928	C/T	T	-0.36978	0.17786	-2.0791	0.037599	114	rs198457
11:57650796	order.Aeromonadales.id.3316	C/T	T	-0.24086	0.11587	-2.0788	0.0376174	226	rs2509805
9:31124452	genus.Acidaminococcus.id.2167	C/G	C	0.06399	0.03121	2.0791	0.0376174	2382	rs34653192
10:106610839	genus.Murimonas.id.14368	A/G	A	0.42623	0.20503	2.0789	0.0376357	48	rs1021363
11:61471678	genus.Allisonella.id.2174	C/T	T	-0.06909	0.03362	-2.0766	0.03782	3248	rs198457
9:17016503	genus.Ruminiclostridium5.id.11355	T/A	T	0.0224	0.01072	2.0768	0.0378385	17523	rs263645
18:50731802	family.Marinilabiaceae.id.929	G/A	A	-0.38824	0.18701	-2.076	0.0378755	53	rs7227069
11:30892824	class.Bacilli.id.1673	A/G	A	-0.02246	0.01084	-2.0759	0.037894	17509	rs1448938
11:70544937	genus.Holdemanella.id.11393	A/G	G	-0.03305	0.01615	-2.0757	0.0379125	7836	rs7117514
1:175913828	genus.Senegalimassilia.id.11160	T/C	T	0.0369	0.01759	2.0753	0.037968	6977	rs10913112
14:42074726	family.Micrococcaceae.id.636	A/G	G	-0.06853	0.03256	-2.0746	0.0380051	1865	rs61990288
4:42110353	genus.Lachnoclostridium.id.11308	T/C	C	0.03636	0.017	2.0742	0.0380607	17241	rs34937911
14:75130235	family.Desulfovibrionaceae.id.3169	T/G	T	-0.02392	0.01149	-2.0736	0.0380979	15261	rs1045430
20:39997404	genus.Papillibacter.id.2065	G/T	T	0.60344	0.29101	2.0736	0.0381351	54	rs143186028
11:61471678	genus.Corynebacterium1.id.11143	C/T	T	0.73571	0.35499	2.0725	0.0382282	21	rs198457
6:105365891	genus.Barnesiella.id.944	C/G	C	-0.02453	0.01192	-2.0723	0.0382282	14340	rs1933802
9:119731045	class.Melainabacteria.id.1589	T/G	G	0.0417	0.02033	2.0725	0.0382282	5943	rs10817969
11:65314830	genus.Negativicoccus.id.2187	A/T	T	-0.96811	0.46775	-2.0697	0.0384711	9	rs58621819
5:87545318	genus.Tyzzerella.id.11334	C/T	C	0.05592	0.02735	2.0697	0.0384898	2701	rs3099439
6:105365891	genus.CandidatusStoquefichus.id.11379	C/G	C	-0.17334	0.08464	-2.0695	0.0384898	273	rs1933802
11:61471678	genus.unknowngenus.id.1000077492	C/T	T	0.52291	0.2442	2.0696	0.0385086	64	rs198457
4:42110353	genus.Hungatella.id.11306	T/C	C	0.07314	0.03494	2.0689	0.0385649	4077	rs34937911
16:6315880	genus.Yokenella.id.3532	A/G	G	0.26887	0.13	2.0683	0.0386212	124	rs7193263
1:37192741	genus.Holdemania.id.2157	T/C	C	0.03359	0.01603	2.0679	0.0386588	9193	rs1002656
20:39997404	genus.Anaerosporobacter.id.1990	G/T	T	0.46831	0.22646	2.068	0.0386588	92	rs143186028
11:70544937	class.Betaproteobacteria.id.2867	A/G	G	0.02276	0.01089	2.0677	0.0386777	17272	rs7117514
17:27363750	genus.unknowngenus.id.1868	G/A	A	-0.04677	0.02228	-2.0667	0.038753	10105	rs75581564
11:61471678	genus.LachnospiraceaeAC2044group.id.11313	C/T	T	0.25827	0.12497	2.0666	0.0387719	198	rs198457
2:157111313	genus.Rikenella.id.973	C/T	C	0.32489	0.1544	2.0662	0.0388096	107	rs1226412
10:106610839	genus.Enorma.id.13901	A/G	A	-0.40137	0.19428	-2.0659	0.0388285	54	rs1021363
6:66565703	genus.Ezakiella.id.11289	T/C	C	0.22964	0.11118	2.0654	0.0388852	185	rs9363467
14:42074726	genus.Klebsiella.id.3507	A/G	G	-0.1291	0.06178	-2.0649	0.038923	528	rs61990288
20:39997404	family.Rikenellaceae.id.967	G/T	T	-0.19169	0.09271	-2.0647	0.0389419	594	rs143186028
5:61509655	class.Negativicutes.id.2164	C/T	T	-0.02167	0.01049	-2.0648	0.0389419	18285	rs60157091
1:181740924	genus..Eubacteriumruminantiumgroup.id.11340	G/A	G	-0.03886	0.01914	-2.0644	0.0389798	7348	rs169235
7:117502574	family.Enterobacteriaceae.id.3469	T/C	C	0.02535	0.01223	2.064	0.0390177	13711	rs7807677
7:117502574	order.Enterobacteriales.id.3468	T/C	C	0.02535	0.01223	2.064	0.0390177	13711	rs7807677
9:36999369	family.Flammeovirgaceae.id.1035	C/T	T	-0.37675	0.18253	-2.064	0.0390177	61	rs7030813
9:36999369	genus.Fulvitalea.id.13905	C/T	T	-0.37675	0.18253	-2.064	0.0390177	61	rs7030813
12:23987925	order.Desulfovibrionales.id.3156	T/G	G	0.03998	0.01837	2.0633	0.0390936	14495	rs78337797
16:13755530	genus.LachnospiraceaeNK4B4group.id.11320	A/G	G	0.07761	0.03776	2.0625	0.0391697	1732	rs56887639
12:23987925	family.Desulfovibrionaceae.id.3169	T/G	G	0.04005	0.01837	2.0622	0.0392077	14492	rs78337797
1:52342427	genus.Campylobacter.id.3275	T/C	C	0.10173	0.04896	2.0622	0.0392077	841	rs1890946
9:17016503	genus..Eubacteriumxylanophilumgroup.id.14375	T/A	T	-0.02531	0.01225	-2.0613	0.0392649	13410	rs263645
1:175913828	genus.unknowngenus.id.2200	T/C	T	-0.51356	0.24922	-2.0607	0.0393221	31	rs10913112
1:67146817	genus..Ruminococcusgnavusgroup.id.14376	T/C	C	0.0389	0.01814	2.0609	0.0393221	6529	rs10789214
7:82936909	genus.Lachnospira.id.2004	C/T	T	0.02344	0.01111	2.0606	0.0393603	16589	rs16887442
7:82454404	family.Lactobacillaceae.id.1836	C/G	C	-0.03514	0.0169	-2.06	0.0393794	7191	rs2247523
10:106610839	genus..Eubacteriumnodatumgroup.id.11297	A/G	A	-0.05283	0.02574	-2.0598	0.0393985	3350	rs1021363
18:35138245	genus.Ruminiclostridium5.id.11355	G/A	A	-0.02332	0.01134	-2.0598	0.0393985	17524	rs12967855
5:164523472	genus.Parvimonas.id.1945	C/A	A	0.10974	0.05269	2.0597	0.0394368	722	rs11135349
18:35138245	family.Eubacteriaceae.id.1928	G/A	A	-0.06408	0.03103	-2.059	0.0394751	2306	rs12967855
18:52488672	genus.RuminococcaceaeUCG013.id.11370	C/T	T	0.0261	0.01289	2.0591	0.0394942	16903	rs62091461
17:27363750	genus.Oribacterium.id.2008	G/A	A	-0.23892	0.11694	-2.0586	0.0395134	376	rs75581564
11:30892824	genus.Halomonas.id.3616	A/G	A	0.1342	0.06453	2.0586	0.0395517	484	rs1448938
12:23987925	order.Bifidobacteriales.id.432	T/G	G	-0.03831	0.01857	-2.0584	0.0395517	14171	rs78337797
12:23987925	family.Bifidobacteriaceae.id.433	T/G	G	-0.03831	0.01857	-2.0584	0.0395517	14171	rs78337797
6:101387304	family.Desulfovibrionaceae.id.3169	T/A	A	-0.02467	0.01174	-2.0581	0.0395709	15253	rs7758630
7:82454404	genus.Biostraticola.id.3471	C/G	C	-0.16551	0.08262	-2.0581	0.0395709	387	rs2247523
18:50731802	genus.Prevotella9.id.11183	G/A	A	0.03002	0.01467	2.0578	0.0396285	9632	rs7227069
4:42110353	genus.Diaphorobacter.id.2928	T/C	C	-0.43319	0.21055	-2.0574	0.0396478	114	rs34937911
16:7666402	genus.Hespellia.id.1999	C/T	C	0.22026	0.10707	2.0572	0.039667	191	rs7198928
3:157977962	genus.Finegoldia.id.1940	C/T	C	-0.15504	0.07508	-2.0571	0.039667	356	rs1095626
5:164523472	genus.Atopobium.id.814	C/A	A	0.10213	0.04933	2.0563	0.0397632	826	rs11135349
3:49214066	family.FamilyXI.id.1936	A/G	G	0.06064	0.02982	2.0561	0.0397825	3196	rs13084037
2:157111313	genus.Fusicatenibacter.id.11305	C/T	C	-0.02842	0.01311	-2.0557	0.0398018	17512	rs1226412
18:35138245	genus.Intestinibacter.id.11345	G/A	A	-0.0276	0.01346	-2.0554	0.0398404	12430	rs12967855
17:27363750	family.unknownfamily.id.1000001214	G/A	A	-0.06187	0.02961	-2.0546	0.0398983	5807	rs75581564
17:27363750	genus.unknowngenus.id.1000001215	G/A	A	-0.06187	0.02961	-2.0546	0.0398983	5807	rs75581564
11:70544937	genus.Senegalimassilia.id.11160	A/G	G	0.03558	0.01705	2.0541	0.0399757	6977	rs7117514
9:36999369	family.Marinilabiaceae.id.929	C/T	T	-0.40027	0.19494	-2.0533	0.0400338	53	rs7030813
16:21639710	family.Acidaminococcaceae.id.2166	C/A	C	-0.02604	0.0128	-2.053	0.0400532	12555	rs12923444
1:50559162	genus.LachnospiraceaeNK4B4group.id.11320	A/G	G	-0.11837	0.05518	-2.0521	0.0401502	1732	rs11579246
22:41487218	genus.unknowngenus.id.1000009363	C/T	C	0.40731	0.19847	2.0522	0.0401502	59	rs5995992
2:208044470	genus.Undibacterium.id.2983	A/G	A	-0.59663	0.29077	-2.0519	0.0401697	25	rs62188629
1:80809636	genus.Lachnoclostridium.id.11308	G/A	A	0.02575	0.01215	2.0515	0.040228	18055	rs113188507
16:6315880	family.Bifidobacteriaceae.id.433	A/G	G	-0.02537	0.01218	-2.0507	0.0402864	15045	rs7193263
16:6315880	order.Bifidobacteriales.id.432	A/G	G	-0.02537	0.01218	-2.0507	0.0402864	15045	rs7193263
1:73668836	genus.Staphylococcus.id.1780	A/G	A	0.15745	0.07579	2.0509	0.0402864	341	rs10890020
13:66941792	genus.Parvimonas.id.1945	A/G	G	-0.10734	0.05229	-2.0496	0.040384	725	rs9592461
4:3207142	genus.Murimonas.id.14368	A/G	G	0.4084	0.19923	2.0499	0.040384	48	rs7685686
1:8489302	genus.Veillonella.id.2198	T/C	C	-0.03013	0.01497	-2.0492	0.0404426	9416	rs301799
6:101387304	order.Desulfovibrionales.id.3156	T/A	A	-0.02456	0.01173	-2.0491	0.0404426	15256	rs7758630
10:1795194	genus.Allisonella.id.2174	C/T	T	0.05258	0.02541	2.048	0.04056	3248	rs997934
11:88744425	genus.unknowngenus.id.1978	C/T	T	0.41915	0.20467	2.0479	0.0405796	44	rs7932640
11:88744425	family.Gracilibacteraceae.id.1975	C/T	T	0.41915	0.20467	2.0479	0.0405796	44	rs7932640
9:23737627	genus.Ruminiclostridium9.id.11357	A/G	A	-0.02251	0.01095	-2.0475	0.0405992	16845	rs3793577
16:13755530	genus.Holdemania.id.2157	A/G	G	0.03379	0.0165	2.0475	0.0406188	9193	rs56887639
13:53647048	genus.LachnospiraceaeUCG010.id.11330	C/A	A	-0.02495	0.01274	-2.0472	0.0406384	13320	rs1343605
5:87545318	genus.Samsonia.id.14644	C/T	C	-0.29609	0.1447	-2.0463	0.040717	102	rs3099439
9:31124452	genus.Dielma.id.11380	C/G	C	-0.07362	0.03487	-2.046	0.0407367	1874	rs34653192
1:72765116	genus.Acidaminococcus.id.2167	G/A	G	-0.05326	0.02877	-2.0457	0.0407761	2711	rs2568958
9:119731045	family.Planococcaceae.id.1753	T/G	G	-0.52606	0.25725	-2.0449	0.0408549	29	rs10817969
20:39997404	order.Enterobacteriales.id.3468	G/T	T	0.30389	0.14409	2.0449	0.0408746	252	rs143186028
20:39997404	family.Enterobacteriaceae.id.3469	G/T	T	0.30389	0.14409	2.0449	0.0408746	252	rs143186028
11:57650796	genus.Butyricicoccus.id.2055	C/T	T	-0.02485	0.01185	-2.044	0.0409535	17261	rs2509805
6:101387304	class.Deltaproteobacteria.id.3087	T/A	A	-0.0245	0.01172	-2.0438	0.0409733	15280	rs7758630
1:52342427	genus.LachnospiraceaeUCG006.id.11326	T/C	C	0.42138	0.20618	2.0437	0.0409931	43	rs1890946
11:61471678	genus.RikenellaceaeRC9gutgroup.id.11191	C/T	T	-0.06671	0.03311	-2.0432	0.0410129	3294	rs198457
2:22503044	genus.Faecalibacterium.id.2057	T/A	A	-0.0215	0.01051	-2.0431	0.0410326	18219	rs12052908
5:87545318	order.Bacillales.id.1674	C/T	C	0.05115	0.02455	2.0433	0.0410326	3366	rs3099439
16:13066833	genus.Alkalitalea.id.931	C/T	T	-0.44363	0.21716	-2.0429	0.0410524	50	rs7200826
16:21639710	genus.CandidatusSaccharimonas.id.11573	C/A	C	-0.55728	0.27282	-2.0427	0.0410722	23	rs12923444
8:65562019	genus.Alistipes.id.968	T/G	T	-0.03267	0.01521	-2.0427	0.0410722	17704	rs7837935
2:58012833	family.Lachnospiraceae.id.1987	C/T	T	-0.02198	0.01072	-2.0418	0.0411515	18473	rs1568452
18:53099012	genus.Lactococcus.id.1851	G/C	G	-0.04832	0.02385	-2.0415	0.0411912	4164	rs12967143
9:23737627	genus.Asaccharobacter.id.813	A/G	A	-0.07792	0.03829	-2.0416	0.0411912	1379	rs3793577
14:64697037	genus.Corynebacterium.id.449	T/C	T	-0.19372	0.09464	-2.0414	0.0412111	221	rs1152578
16:13066833	genus.unknowngenus.id.1854	C/T	T	-0.22292	0.10353	-2.0413	0.0412111	270	rs7200826
6:165121844	class.Clostridia.id.1859	A/T	A	0.02176	0.01053	2.0405	0.0413105	18473	rs2029865
2:86819128	family.Propionibacteriaceae.id.714	T/C	C	0.32188	0.15783	2.0394	0.0414101	141	rs7585722
2:22503044	genus.Lelliottia.id.14638	T/A	A	0.75324	0.3694	2.0391	0.04145	11	rs12052908
2:22503044	genus.Tyzzerella.id.11334	T/A	A	-0.05505	0.02725	-2.0383	0.0415099	2701	rs12052908
2:58012833	genus.Asaccharobacter.id.813	C/T	T	-0.08396	0.03925	-2.0383	0.0415099	1379	rs1568452
14:60141822	order.Oceanospirillales.id.3593	T/G	G	-0.1422	0.07015	-2.0381	0.0415299	553	rs1956373
1:175913828	class.Betaproteobacteria.id.2867	T/C	T	-0.02269	0.01117	-2.0379	0.0415499	17277	rs10913112
6:27835435	family.Porphyromonadaceae.id.943	A/G	G	-0.03275	0.01642	-2.0379	0.0415499	17643	rs200949
7:2110346	genus.RuminococcaceaeUCG008.id.11365	T/C	C	0.07561	0.03774	2.0377	0.04159	2200	rs3823624
7:109099919	genus.Ruminiclostridium9.id.11357	A/G	G	-0.02218	0.01097	-2.0373	0.04161	16841	rs58104186
10:1795194	genus.Parabacteroides.id.954	C/T	T	-0.02266	0.01104	-2.037	0.04165	17438	rs997934
4:42110353	genus.unknowngenus.id.1868	T/C	C	-0.04593	0.02211	-2.0369	0.04165	10169	rs34937911
1:8489302	genus.Pyramidobacter.id.3912	T/C	C	0.6858	0.33672	2.0367	0.0416901	15	rs301799
14:64697037	genus.RuminococcaceaeUCG003.id.11361	T/C	T	0.02423	0.01186	2.0365	0.0417102	14534	rs1152578
11:61471678	genus.Prevotella.id.963	C/T	T	0.07623	0.04002	2.0362	0.0417504	2146	rs198457
9:31124452	genus.Ruminococcus1.id.11373	C/G	C	0.02473	0.01198	2.0361	0.0417504	16170	rs34653192
18:35138245	family.Oxalobacteraceae.id.2966	G/A	A	-0.0421	0.02077	-2.0355	0.0417905	5231	rs12967855
18:50731802	genus.Diaphorobacter.id.2928	G/A	A	0.26604	0.13069	2.0356	0.0417905	114	rs7227069
2:58012833	genus.Ruminiclostridium1.id.11354	C/T	T	-0.07171	0.03541	-2.0349	0.0418509	1690	rs1568452
4:123186393	genus.Solobacterium.id.2161	A/G	G	-0.16285	0.07979	-2.0343	0.0419113	1538	rs45510091
3:117509984	genus.Alistipes.id.968	C/T	T	-0.02495	0.01231	-2.034	0.0419314	16930	rs6783233
7:2110346	genus.Hungatella.id.11306	T/C	C	0.05534	0.02691	2.0343	0.0419314	4279	rs3823624
11:113370758	genus..Eubacteriumxylanophilumgroup.id.14375	A/G	A	-0.02737	0.01288	-2.0338	0.0419516	13416	rs61902811
6:165121844	order.Clostridiales.id.1863	A/T	A	0.02169	0.01053	2.034	0.0419516	18473	rs2029865
16:7666402	genus.Phascolarctobacterium.id.2168	C/T	C	-0.02787	0.01387	-2.033	0.0420323	11238	rs7198928
11:30892824	family.Clostridiaceae1.id.1869	A/G	A	-0.02438	0.01195	-2.0328	0.0420525	14385	rs1448938
11:57650796	genus.Pseudobutyrivibrio.id.2010	C/T	T	0.07719	0.03984	2.0328	0.0420727	1704	rs2509805
7:109099919	genus.Eggerthella.id.819	A/G	G	-0.04055	0.01975	-2.0314	0.0422144	5203	rs58104186
4:123186393	genus.Megasphaera.id.2185	A/G	G	-0.20934	0.1012	-2.0306	0.0422956	929	rs45510091
2:208044470	genus.Halomonas.id.3616	A/G	A	-0.13747	0.06765	-2.0301	0.0423362	484	rs62188629
7:82936909	family.16d63.751.id.1801	C/T	T	-0.11145	0.05411	-2.0302	0.0423362	689	rs16887442
7:82936909	genus.unknowngenus.id.1000071828	C/T	T	-0.11145	0.05411	-2.0302	0.0423362	689	rs16887442
14:75130235	order.Desulfovibrionales.id.3156	T/G	T	-0.02341	0.01149	-2.03	0.0423565	15264	rs1045430
14:60141822	genus.Megamonas.id.2184	T/G	G	-0.09589	0.04877	-2.0297	0.0423769	1016	rs1956373
2:208044470	genus.Fusicatenibacter.id.11305	A/G	A	-0.0216	0.01165	-2.0287	0.0424787	17512	rs62188629
18:52488672	genus.Oxalobacter.id.2978	C/T	T	-0.0523	0.02455	-2.0284	0.042499	4710	rs62091461
1:80809636	family.unknownfamily.id.1000006161	G/A	A	0.04753	0.0225	2.0284	0.0425398	5107	rs113188507
1:80809636	genus.unknowngenus.id.1000006162	G/A	A	0.04753	0.0225	2.0284	0.0425398	5107	rs113188507
2:22503044	genus.unknowngenus.id.441	T/A	A	-0.07075	0.03538	-2.0281	0.0425398	1628	rs12052908
18:52488672	genus.RuminococcaceaeUCG007.id.11364	C/T	T	-0.06714	0.03143	-2.0277	0.0425807	2917	rs62091461
8:65562019	genus.Rhodococcus.id.464	T/G	T	-1.0586	0.52212	-2.0275	0.0426011	16	rs7837935
8:65562019	family.Nocardiaceae.id.460	T/G	T	-1.0586	0.52212	-2.0275	0.0426011	16	rs7837935
22:41487218	genus.unknowngenus.id.826	C/T	C	0.02921	0.01399	2.0269	0.0426829	12986	rs5995992
16:13755530	genus.Clostridiumsensustricto19.id.1883	A/G	G	0.49615	0.24479	2.0268	0.0427033	37	rs56887639
7:82454404	genus.Dorea.id.1997	C/G	C	0.02109	0.01073	2.0266	0.0427238	17741	rs2247523
11:57650796	phylum.Firmicutes.id.1672	C/T	T	-0.02421	0.01151	-2.0253	0.0428263	18462	rs2509805
14:60141822	genus.Klebsiella.id.3507	T/G	G	-0.10515	0.05244	-2.0253	0.0428263	893	rs1956373
9:23737627	genus.Enterococcus.id.1831	A/G	A	0.08321	0.04095	2.0255	0.0428263	1203	rs3793577
14:60141822	genus.Lachnoclostridium.id.11308	T/G	G	0.02465	0.01205	2.0254	0.0428468	18054	rs1956373
1:72765116	genus.Biostraticola.id.3471	G/A	G	-0.22238	0.09712	-2.0248	0.0428674	387	rs2568958
2:86819128	genus.ChristensenellaceaeR.7group.id.11283	T/C	C	-0.03303	0.01538	-2.0247	0.0428879	15834	rs7585722
1:72765116	genus.Shewanella.id.3400	G/A	G	0.17496	0.08632	2.0246	0.0429085	278	rs2568958
1:72765116	family.Shewanellaceae.id.3399	G/A	G	0.17496	0.08632	2.0246	0.0429085	278	rs2568958
11:57650796	genus.LachnospiraceaeUCG009.id.11329	C/T	T	0.34453	0.1702	2.0243	0.0429496	74	rs2509805
3:117509984	order.Thermoanaerobacterales.id.2112	C/T	T	0.06945	0.03409	2.0243	0.0429496	2141	rs6783233
7:12253880	genus.Slackia.id.825	A/G	A	-0.03713	0.01838	-2.0237	0.0429907	6088	rs2043539
3:117509984	genus.Haemophilus.id.3698	C/T	T	-0.03516	0.01724	-2.0232	0.0430525	8679	rs6783233
14:75130235	genus.Lactobacillus.id.1837	T/G	T	0.03439	0.01684	2.0228	0.0431144	7091	rs1045430
18:35138245	genus.Peptococcus.id.2037	G/A	A	-0.03971	0.0199	-2.0223	0.0431351	5701	rs12967855
9:36999369	genus.Parasporobacterium.id.2009	C/T	T	-0.115	0.05752	-2.0219	0.0431764	670	rs7030813
3:49214066	genus.Intestinibacter.id.11345	A/G	G	0.03184	0.01545	2.0218	0.043197	12009	rs13084037
16:13755530	family.Acidaminococcaceae.id.2166	A/G	G	0.02938	0.01414	2.0215	0.0432384	12658	rs56887639
18:52488672	phylum.Actinobacteria.id.400	C/T	T	0.02456	0.01242	2.0216	0.0432384	18122	rs62091461
3:157977962	genus.Enterorhabdus.id.820	C/T	C	-0.03349	0.01646	-2.0205	0.0433212	7551	rs1095626
3:117509984	family.16d63.751.id.1801	C/T	T	0.12242	0.06021	2.0205	0.0433419	689	rs6783233
3:117509984	genus.unknowngenus.id.1000071828	C/T	T	0.12242	0.06021	2.0205	0.0433419	689	rs6783233
14:64697037	genus.ErysipelotrichaceaeUCG004.id.11385	T/C	T	-0.15693	0.07773	-2.0201	0.0433627	337	rs1152578
2:58012833	class.Actinobacteria.id.419	C/T	T	0.02295	0.01137	2.0204	0.0433627	16446	rs1568452
7:109099919	genus.RuminococcaceaeUCG003.id.11361	A/G	G	-0.02374	0.01182	-2.02	0.0433834	14531	rs58104186
3:117509984	family.Thermoanaerobacteraceae.id.2126	C/T	T	0.06931	0.0341	2.0199	0.0434041	2140	rs6783233
10:1795194	order.Aeromonadales.id.3316	C/T	T	-0.20032	0.0992	-2.0194	0.0434249	231	rs997934
6:105365891	genus.unknowngenus.id.826	C/G	C	-0.02475	0.01234	-2.0196	0.0434249	13405	rs1933802
16:13066833	family.Pasteurellaceae.id.3689	C/T	T	-0.03219	0.01698	-2.019	0.0434664	9489	rs7200826
16:13066833	order.Pasteurellales.id.3688	C/T	T	-0.03219	0.01698	-2.019	0.0434664	9489	rs7200826
13:66941792	genus.Veillonella.id.2198	A/G	G	-0.0297	0.01464	-2.0188	0.0434872	9417	rs9592461
14:60141822	genus.Ralstonia.id.2909	T/G	G	-0.23191	0.11488	-2.0188	0.0434872	197	rs1956373
7:117502574	genus..Eubacteriumoxidoreducensgroup.id.11339	T/C	C	0.03926	0.01942	2.0191	0.0434872	5405	rs7807677
1:80809636	genus.LachnospiraceaeUCG003.id.11323	G/A	A	0.07113	0.03205	2.0189	0.043508	2552	rs113188507
12:23987925	genus.RikenellaceaeRC9gutgroup.id.11191	T/G	G	0.07905	0.03846	2.0175	0.0436538	3240	rs78337797
11:70544937	order.Burkholderiales.id.2874	A/G	G	0.02221	0.01091	2.0173	0.0436747	17218	rs7117514
12:84465022	family.FamilyXI.id.1936	G/T	G	-0.057	0.02853	-2.0171	0.0436747	3214	rs56314503
1:175913828	genus.Bilophila.id.3170	T/C	T	-0.02614	0.01291	-2.0171	0.0436747	12962	rs10913112
2:208044470	genus.Helicobacter.id.3279	A/G	A	0.21151	0.10356	2.0173	0.0436747	210	rs62188629
6:27835435	order.Cytophagales.id.990	A/G	G	-0.4933	0.24456	-2.0171	0.0436747	64	rs200949
6:27835435	class.Cytophagia.id.989	A/G	G	-0.4933	0.24456	-2.0171	0.0436747	64	rs200949
2:157111313	family.unknownfamily.id.987	C/T	C	-0.07377	0.03661	-2.0169	0.0436955	2278	rs1226412
2:157111313	genus.unknowngenus.id.1000013899	C/T	C	-0.07377	0.03661	-2.0169	0.0436955	2278	rs1226412
1:37192741	genus.Sporobacterium.id.2014	T/C	C	-0.3775	0.18722	-2.0164	0.0437373	62	rs1002656
2:58012833	genus.Senegalimassilia.id.11160	C/T	T	0.0353	0.01742	2.0168	0.0437373	6977	rs1568452
9:23737627	genus.Epulopiscium.id.1998	A/G	A	0.57273	0.28405	2.0163	0.0437791	21	rs3793577
13:53647048	genus.RuminococcaceaeUCG005.id.11363	C/A	A	0.0243	0.0115	2.016	0.0438	16235	rs1343605
4:3207142	class.Melainabacteria.id.1589	A/G	G	-0.03735	0.01851	-2.0159	0.0438	5943	rs7685686
12:84465022	genus.Solobacterium.id.2161	G/T	G	-0.07871	0.03781	-2.0156	0.0438418	1858	rs56314503
2:58012833	family.Marinilabiaceae.id.929	C/T	T	-0.39387	0.19542	-2.0155	0.0438418	53	rs1568452
13:66941792	family.Propionibacteriaceae.id.714	A/G	G	-0.23694	0.11757	-2.0154	0.0438627	141	rs9592461
12:23987925	genus.Bifidobacterium.id.436	T/G	G	-0.03759	0.01865	-2.0147	0.0439256	14046	rs78337797
14:60141822	genus..Eubacteriumruminantiumgroup.id.11340	T/G	G	-0.03595	0.01823	-2.0144	0.0439466	7823	rs1956373
16:21639710	genus.Faecalicoccus.id.11391	C/A	C	0.21181	0.10443	2.0146	0.0439676	181	rs12923444
1:197704717	genus.RuminococcaceaeUCG014.id.11371	C/T	T	0.02816	0.0152	2.0144	0.0439885	14536	rs17641524
4:3207142	genus.Pyramidobacter.id.3912	A/G	G	0.66496	0.33017	2.014	0.0440095	15	rs7685686
7:82936909	genus.Staphylococcus.id.1780	C/T	T	0.15253	0.0759	2.0141	0.0440095	340	rs16887442
14:75130235	family.Lactobacillaceae.id.1836	T/G	T	0.03378	0.01673	2.014	0.0440305	7192	rs1045430
2:208044470	genus.Acinetobacter.id.3711	A/G	A	0.13498	0.06698	2.0135	0.0440726	492	rs62188629
10:1795194	genus.Olsenella.id.822	C/T	T	-0.04735	0.02349	-2.0126	0.0441567	3797	rs997934
14:75130235	family.Staphylococcaceae.id.1775	T/G	T	0.144	0.07209	2.0123	0.0441989	371	rs1045430
1:197704717	family.Leptotrichiaceae.id.2215	C/T	T	-0.3627	0.1803	-2.0116	0.044241	88	rs17641524
3:157977962	family.Veillonellaceae.id.2172	C/T	C	-0.02274	0.01129	-2.0116	0.044241	16109	rs1095626
7:12253880	genus.unknowngenus.id.826	A/G	A	-0.02512	0.01241	-2.0112	0.0443043	13404	rs2043539
9:119731045	order.OpitutaevadinHA64.id.11585	T/G	G	-0.07725	0.03889	-2.011	0.0443043	1615	rs10817969
9:119731045	family.unknownfamily.id.1000000271	T/G	G	-0.07725	0.03889	-2.011	0.0443043	1615	rs10817969
9:119731045	genus.unknowngenus.id.1000000272	T/G	G	-0.07725	0.03889	-2.011	0.0443043	1615	rs10817969
1:72765116	genus.Peptococcus.id.2037	G/A	G	-0.04199	0.01935	-2.0103	0.0443889	5703	rs2568958
3:49214066	genus.Ruminococcus1.id.11373	A/G	G	-0.02572	0.01341	-2.0096	0.0444735	16050	rs13084037
9:31124452	genus.PrevotellaceaeUCG001.id.11186	C/G	C	-0.16435	0.08053	-2.0094	0.0444947	336	rs34653192
11:30892824	genus.Mannheimia.id.3701	A/G	A	0.4739	0.2359	2.0089	0.0445583	33	rs1448938
18:35138245	family.Clostridiaceae1.id.1869	G/A	A	-0.02482	0.01249	-2.0084	0.0445796	14379	rs12967855
18:53099012	genus.RuminococcaceaeV9D2013group.id.11372	G/C	G	-0.14481	0.07207	-2.0085	0.0445796	469	rs12967143
5:93071630	genus.Campylobacter.id.3275	G/C	C	-0.1175	0.05748	-2.0082	0.0446008	841	rs10061069
16:6315880	genus.Pseudocitrobacter.id.14642	A/G	G	-0.10945	0.05439	-2.0076	0.0446645	764	rs7193263
1:175913828	genus.Asaccharobacter.id.813	T/C	T	-0.08235	0.03923	-2.0077	0.0446645	1379	rs10913112
9:126634255	genus.Desulfovibrio.id.3173	C/T	C	-0.03276	0.01653	-2.007	0.0447284	9334	rs2670139
9:31124452	genus.Ruminiclostridium5.id.11355	C/G	C	0.02338	0.01167	2.0073	0.0447284	17039	rs34653192
6:165121844	genus.Isobaculum.id.1822	A/T	A	-0.50386	0.25117	-2.006	0.0448349	28	rs2029865
1:8489302	genus.Lelliottia.id.14638	T/C	C	-0.74414	0.37107	-2.0054	0.0449203	11	rs301799
20:44680853	genus.Alistipes.id.968	A/G	A	0.02432	0.01225	2.0056	0.0449203	17604	rs12624433
2:22503044	genus.unknowngenus.id.2041	T/A	A	0.03164	0.01585	2.005	0.0449844	7988	rs12052908
20:39997404	family.Staphylococcaceae.id.1775	G/T	T	0.47203	0.23551	2.0043	0.0450486	85	rs143186028
1:8489302	genus.Butyrivibrio.id.1993	T/C	C	-0.04791	0.02411	-2.0034	0.0451129	3515	rs301799
14:75130235	class.Deltaproteobacteria.id.3087	T/G	T	-0.02308	0.01148	-2.0033	0.0451344	15288	rs1045430
1:52342427	genus.Mogibacterium.id.1960	T/C	C	0.06483	0.03223	2.0035	0.0451344	1917	rs1890946
3:49214066	genus.unknowngenus.id.1000077492	A/G	G	-0.45136	0.22397	-2.0034	0.0451344	64	rs13084037
12:84465022	genus.Oxalobacter.id.2978	G/T	G	0.04856	0.02401	2.0032	0.0451558	4711	rs56314503
2:86819128	genus.Ezakiella.id.11289	T/C	C	-0.11437	0.05437	-2.0032	0.0451558	1219	rs7585722
14:64697037	genus.ErysipelotrichaceaeUCG003.id.11384	T/C	T	-0.02304	0.01166	-2.003	0.0451773	15032	rs1152578
1:73668836	genus.Blautia.id.1992	A/G	A	-0.02159	0.01051	-2.0021	0.0452632	18408	rs10890020
9:120484009	class.Deltaproteobacteria.id.3087	A/G	G	-0.02717	0.01224	-2.0021	0.0452632	15288	rs913930
10:1795194	genus.Haemophilus.id.3698	C/T	T	0.03037	0.01518	2.0021	0.0452847	9201	rs997934
11:88744425	order.Enterobacteriales.id.3468	C/T	T	-0.02464	0.01217	-2.0019	0.0452847	13711	rs7932640
11:88744425	family.Enterobacteriaceae.id.3469	C/T	T	-0.02464	0.01217	-2.0019	0.0452847	13711	rs7932640
1:8489302	genus.Lachnoclostridium12.id.11311	T/C	C	0.3217	0.14557	2.0021	0.0452847	135	rs301799
2:22503044	genus.Tyzzerella4.id.11336	T/A	A	0.06834	0.03413	2.002	0.0452847	1729	rs12052908
14:42074726	family.BacteroidalesS24.7group.id.11173	A/G	G	-0.03247	0.01612	-2.0011	0.0453708	7707	rs61990288
14:42074726	genus.unknowngenus.id.1000005479	A/G	G	-0.03247	0.01612	-2.0011	0.0453708	7707	rs61990288
6:66565703	genus.Eubacterium.id.1932	T/C	C	0.35765	0.17872	2.0012	0.0453924	69	rs9363467
1:37192741	family.Peptococcaceae.id.2024	T/C	C	0.0295	0.01483	2.0009	0.045414	10792	rs1002656
9:36999369	genus.Flavonifractor.id.2059	C/T	T	0.0285	0.01401	2.0008	0.045414	10848	rs7030813
6:27835435	genus..Bacteroidespectinophilusgroup.id.14371	A/G	G	-1.0609	0.53032	-2.0005	0.0454355	15	rs200949
9:31124452	family.Defluviitaleaceae.id.1924	C/G	C	0.03419	0.01688	2.0004	0.0454787	7999	rs34653192
4:42110353	genus.Acetitomaculum.id.1989	T/C	C	0.24539	0.12498	2.0001	0.0455003	320	rs34937911
5:93071630	genus.PrevotellaceaeNK3B31group.id.11185	G/C	C	0.08295	0.04339	2.0001	0.0455003	1675	rs10061069
11:65314830	genus.Coprococcus3.id.11303	A/T	T	0.02835	0.01417	1.9998	0.0455219	15967	rs58621819
16:13066833	family.Comamonadaceae.id.2913	C/T	T	0.16624	0.08365	1.9994	0.0455867	354	rs7200826
8:65562019	genus.RuminococcaceaeUCG002.id.11360	T/G	T	-0.03132	0.01539	-1.9983	0.0456733	17230	rs7837935
11:65314830	genus.Tyzzerella3.id.11335	A/T	T	-0.05111	0.02401	-1.9977	0.0457383	5482	rs58621819
14:42074726	genus.unknowngenus.id.1000003999	A/G	G	0.05696	0.02892	1.9979	0.0457383	2410	rs61990288
14:60141822	family.Halomonadaceae.id.3610	T/G	G	-0.13956	0.07028	-1.9976	0.04576	551	rs1956373
16:6315880	genus..Eubacteriumcoprostanoligenesgroup.id.11375	A/G	G	0.02207	0.01129	1.9977	0.04576	17502	rs7193263
11:88744425	genus.Phascolarctobacterium.id.2168	C/T	T	0.02685	0.01344	1.9964	0.0459122	11240	rs7932640
20:39997404	genus.Lactonifactor.id.11332	G/T	T	0.33709	0.1692	1.9964	0.0459122	173	rs143186028
1:67146817	order.Bacillales.id.1674	T/C	C	-0.05342	0.02503	-1.9957	0.0459557	3366	rs10789214
4:42110353	family.Christensenellaceae.id.1866	T/C	C	-0.03528	0.01746	-1.9948	0.0460647	16325	rs34937911
9:126634255	genus.Eggerthella.id.819	C/T	C	-0.04439	0.02213	-1.9947	0.0460647	5203	rs2670139
9:126634255	family.Leuconostocaceae.id.1839	C/T	C	-0.06531	0.03386	-1.9946	0.0460647	2320	rs2670139
5:93071630	genus.Clostridiumsensustricto19.id.1883	G/C	C	0.53791	0.26967	1.9947	0.0460865	37	rs10061069
3:49214066	family.Campylobacteraceae.id.3273	A/G	G	0.11462	0.05745	1.9945	0.0461084	863	rs13084037
1:197704717	genus.Raoultella.id.3521	C/T	T	-0.49974	0.25062	-1.994	0.0461302	104	rs17641524
11:70544937	genus.Erysipelatoclostridium.id.11381	A/G	G	-0.02871	0.01432	-1.9936	0.0461739	9909	rs7117514
18:52488672	genus.LachnospiraceaeNC2004group.id.11316	C/T	T	0.0411	0.02086	1.993	0.0462615	6461	rs62091461
2:58012833	genus.Clostridiumsensustricto1.id.1873	C/T	T	-0.02429	0.0122	-1.9928	0.0462834	14254	rs1568452
6:27835435	genus.Alloscardovia.id.435	A/G	G	0.4125	0.20698	1.9929	0.0462834	95	rs200949
2:157111313	family.Gracilibacteraceae.id.1975	C/T	C	-0.50288	0.2524	-1.9924	0.0463272	44	rs1226412
2:157111313	genus.unknowngenus.id.1978	C/T	C	-0.50288	0.2524	-1.9924	0.0463272	44	rs1226412
13:53647048	genus.Undibacterium.id.2983	C/A	A	-0.53632	0.26924	-1.992	0.0463491	25	rs1343605
18:52488672	genus.RuminococcaceaeV9D2013group.id.11372	C/T	T	0.1545	0.07831	1.9919	0.046393	469	rs62091461
14:75130235	order.Pseudomonadales.id.3709	T/G	T	0.07756	0.03768	1.9916	0.046415	1386	rs1045430
1:52342427	genus.Holdemania.id.2157	T/C	C	-0.03298	0.01498	-1.9915	0.046415	9193	rs1890946
18:52488672	family.Actinomycetaceae.id.421	C/T	T	0.03948	0.01908	1.9912	0.0464809	7836	rs62091461
2:208044470	genus.Victivallis.id.2256	A/G	A	-0.05398	0.02649	-1.9908	0.0464809	3373	rs62188629
11:57650796	genus.Campylobacter.id.3275	C/T	T	0.10636	0.05435	1.9904	0.0465469	836	rs2509805
9:119731045	genus.unknowngenus.id.3624	T/G	G	0.2047	0.10271	1.9905	0.0465469	229	rs10817969
6:66565703	genus.Tyzzerella3.id.11335	T/C	C	0.15332	0.07668	1.9903	0.0465689	393	rs9363467
6:105365891	genus.Atopobium.id.814	C/G	C	0.09889	0.04941	1.99	0.0465909	826	rs1933802
3:44736493	family.Enterococcaceae.id.1828	T/C	C	-0.33546	0.16861	-1.9896	0.046613	92	rs4346585
5:61509655	family.Moraxellaceae.id.3710	C/T	T	0.11362	0.05663	1.9898	0.046613	616	rs60157091
10:1795194	genus.RuminococcaceaeUCG007.id.11364	C/T	T	-0.05455	0.02678	-1.9896	0.046635	2917	rs997934
3:157977962	genus.Senegalimassilia.id.11160	C/T	C	-0.03411	0.01714	-1.9894	0.046635	6977	rs1095626
2:208044470	family.Helicobacteraceae.id.3278	A/G	A	0.20874	0.10358	1.9894	0.0466791	210	rs62188629
1:67146817	order.Bacteroidales.id.913	T/C	C	-0.01956	0.01076	-1.9885	0.0467454	18467	rs10789214
1:67146817	class.Bacteroidia.id.912	T/C	C	-0.01956	0.01076	-1.9885	0.0467454	18467	rs10789214
11:88744425	family.Carnobacteriaceae.id.1811	C/T	T	0.05573	0.02785	1.9881	0.0468117	2594	rs7932640
11:57650796	genus.CoriobacteriaceaeUCG002.id.11158	C/T	T	0.16787	0.08293	1.988	0.0468338	334	rs2509805
14:75130235	genus.Blautia.id.1992	T/G	T	-0.02129	0.01046	-1.9875	0.046856	18409	rs1045430
1:67146817	genus.unknowngenus.id.826	T/C	C	-0.02431	0.01252	-1.9875	0.046856	13405	rs10789214
22:41487218	genus.unknowngenus.id.3624	C/T	C	0.21314	0.10711	1.9877	0.046856	229	rs5995992
5:61509655	class.Actinobacteria.id.419	C/T	T	-0.02209	0.01107	-1.987	0.0469002	16441	rs60157091
5:103972357	genus..Eubacteriumbrachygroup.id.11296	G/A	A	0.04624	0.02372	1.9871	0.0469224	4046	rs30266
6:27835435	family.Ruminococcaceae.id.2050	A/G	G	-0.03174	0.01628	-1.987	0.0469224	17946	rs200949
11:30892824	genus.RuminococcaceaeUCG004.id.11362	A/G	A	-0.02918	0.01462	-1.9861	0.0470111	9635	rs1448938
20:39997404	genus.Gordonibacter.id.821	G/T	T	-0.7575	0.38144	-1.9859	0.0470333	39	rs143186028
7:82454404	genus.Sellimonas.id.14369	C/G	C	-0.05039	0.02502	-1.9859	0.0470333	3202	rs2247523
16:7666402	genus.Turicibacter.id.2162	C/T	C	0.03021	0.01535	1.9855	0.0471	9079	rs7198928
1:52342427	family.Peptostreptococcaceae.id.2042	T/C	C	-0.01939	0.01136	-1.9848	0.0471445	16194	rs1890946
2:157111313	genus.Megamonas.id.2184	C/T	C	-0.10647	0.05079	-1.9849	0.0471445	1014	rs1226412
9:31124452	genus.Desulfovibrio.id.3173	C/G	C	0.02983	0.01596	1.9846	0.0472113	8986	rs34653192
1:52342427	family.Neisseriaceae.id.3010	T/C	C	-0.38351	0.19329	-1.9841	0.0472335	50	rs1890946
11:88744425	genus.Adlercreutzia.id.812	C/T	T	-0.03105	0.01568	-1.984	0.0472558	8243	rs7932640
1:37192741	genus..Eubacteriumrectalegroup.id.14374	T/C	C	0.02348	0.01161	1.9841	0.0472558	17484	rs1002656
2:22503044	genus..Eubacteriumruminantiumgroup.id.11340	T/A	A	0.03193	0.01603	1.9839	0.0472781	7823	rs12052908
14:42074726	genus.unknowngenus.id.959	A/G	G	0.04224	0.02157	1.9836	0.0473005	4323	rs61990288
3:49214066	genus.Sellimonas.id.14369	A/G	G	-0.06185	0.02975	-1.9833	0.0473228	3202	rs13084037
10:1795194	genus.Acetanaerobacterium.id.2051	C/T	T	-0.0914	0.04539	-1.983	0.0473674	1021	rs997934
2:58012833	genus.Tyzzerella3.id.11335	C/T	T	-0.03913	0.01957	-1.9827	0.0473898	5483	rs1568452
6:165121844	genus.Mitsuokella.id.2186	A/T	A	-0.07914	0.03783	-1.9827	0.0473898	1452	rs2029865
1:67146817	genus.Parabacteroides.id.954	T/C	C	-0.02096	0.01108	-1.9821	0.0474569	17438	rs10789214
9:126634255	genus.Butyrivibrio.id.1993	C/T	C	-0.05212	0.0268	-1.9821	0.0474569	3513	rs2670139
16:6315880	family.Christensenellaceae.id.1866	A/G	G	0.02286	0.01146	1.9822	0.0474792	16969	rs7193263
4:42110353	family.Succinivibrionaceae.id.3326	T/C	C	0.29844	0.15057	1.9821	0.0474792	227	rs34937911
9:36999369	class.Alphaproteobacteria.id.2379	C/T	T	0.02933	0.01484	1.9817	0.047524	9653	rs7030813
11:30892824	genus.Rhodococcus.id.464	A/G	A	0.63031	0.31811	1.9814	0.0475464	16	rs1448938
11:30892824	family.Nocardiaceae.id.460	A/G	A	0.63031	0.31811	1.9814	0.0475464	16	rs1448938
3:44736493	family.Victivallaceae.id.2255	T/C	C	0.16331	0.08325	1.9816	0.0475464	384	rs4346585
2:86819128	genus.Megasphaera.id.2185	T/C	C	0.09587	0.04699	1.9811	0.0475913	1701	rs7585722
9:126634255	genus.LachnospiraceaeUCG008.id.11328	C/T	C	0.03747	0.01891	1.9804	0.0476586	7139	rs2670139
1:8489302	genus.Enterococcus.id.1831	T/C	C	0.0877	0.04234	1.9802	0.0476811	1203	rs301799
5:87545318	genus.LachnospiraceaeNC2004group.id.11316	C/T	C	-0.03514	0.01777	-1.9797	0.047726	6462	rs3099439
9:23737627	phylum.Firmicutes.id.1672	A/G	A	0.02056	0.01046	1.9792	0.047816	18473	rs3793577
11:113370758	genus.Serratia.id.3523	A/G	A	-0.47735	0.24127	-1.9785	0.0478611	33	rs61902811
11:88744425	genus.Prevotella6.id.11181	C/T	T	-0.14199	0.06969	-1.9784	0.0478611	408	rs7932640
1:197704717	genus.ChristensenellaceaeR.7group.id.11283	C/T	T	0.02765	0.01431	1.9788	0.0478611	16458	rs17641524
6:165121844	genus.RuminococcaceaeUCG004.id.11362	A/T	A	0.02897	0.01456	1.9785	0.0478836	9635	rs2029865
3:49214066	genus.PrevotellaceaeNK3B31group.id.11185	A/G	G	0.08514	0.04101	1.978	0.0479287	1675	rs13084037
7:12253880	genus.Peptococcus.id.2037	A/G	A	0.03823	0.01899	1.9781	0.0479287	5702	rs2043539
16:7666402	genus.RuminococcaceaeUCG011.id.11368	C/T	C	0.04749	0.024	1.9778	0.0479513	3673	rs7198928
2:86819128	genus..Eubacteriumtenuegroup.id.14380	T/C	C	-0.49412	0.2499	-1.9773	0.0479964	47	rs7585722
14:75130235	family.Defluviitaleaceae.id.1924	T/G	T	0.03082	0.01561	1.977	0.0480416	8244	rs1045430
1:67146817	genus.Christensenella.id.1867	T/C	C	0.10773	0.05223	1.9739	0.0484045	825	rs10789214
6:27835435	genus.Finegoldia.id.1940	A/G	G	-0.28808	0.12448	-1.9738	0.0484045	356	rs200949
1:80809636	family.Leptotrichiaceae.id.2215	G/A	A	-0.33877	0.17168	-1.9733	0.04845	88	rs113188507
1:175913828	family.Alcaligenaceae.id.2875	T/C	T	-0.02219	0.01129	-1.9731	0.0484728	16925	rs10913112
9:2983774	genus.Pseudoflavonifractor.id.2066	A/C	C	0.05983	0.0297	1.9734	0.0484728	2395	rs1354115
14:42074726	genus.Acetitomaculum.id.1989	A/G	G	0.15514	0.07858	1.9731	0.0484956	320	rs61990288
3:61192911	genus.Acidaminococcus.id.2167	A/G	A	-0.15915	0.0798	-1.9723	0.048564	327	rs141954845
4:3207142	genus.Pseudomonas.id.3723	A/G	G	0.10424	0.05272	1.9723	0.0485868	729	rs7685686
16:21639710	genus.Alloprevotella.id.961	C/A	C	0.05069	0.02596	1.9717	0.0486553	3052	rs12923444
11:70544937	genus.RuminococcaceaeUCG007.id.11364	A/G	G	0.05187	0.02627	1.9709	0.0487468	2916	rs7117514
1:37192741	genus.Parasutterella.id.2892	T/C	C	0.02774	0.01435	1.9709	0.0487468	11440	rs1002656
18:52488672	order.Actinomycetales.id.420	C/T	T	0.03909	0.01908	1.9705	0.0487925	7837	rs62091461
3:49214066	genus.LachnospiraceaeFCS020group.id.11314	A/G	G	-0.0294	0.01461	-1.9703	0.0487925	13371	rs13084037
12:84465022	genus.unknowngenus.id.1000036183	G/T	G	-0.13735	0.07167	-1.9699	0.0488384	475	rs56314503
1:73668836	genus.unknowngenus.id.2041	A/G	A	0.03079	0.01589	1.9696	0.0488842	7988	rs10890020
9:119731045	genus.Prevotella7.id.11182	T/G	G	-0.05249	0.02604	-1.9693	0.0489072	3610	rs10817969
7:117502574	family.Shewanellaceae.id.3399	T/C	C	0.17075	0.08625	1.969	0.0489531	278	rs7807677
7:117502574	genus.Shewanella.id.3400	T/C	C	0.17075	0.08625	1.969	0.0489531	278	rs7807677
11:30892824	family.Alcaligenaceae.id.2875	A/G	A	-0.0218	0.01103	-1.9688	0.0489761	16924	rs1448938
16:7666402	genus.Mogibacterium.id.1960	C/T	C	0.0668	0.03322	1.969	0.0489761	1916	rs7198928
14:60141822	genus.Parabacteroides.id.954	T/G	G	-0.02469	0.01225	-1.9685	0.048999	17437	rs1956373
2:157111313	genus.DefluviitaleaceaeUCG011.id.11287	C/T	C	0.03897	0.01921	1.9687	0.048999	8222	rs1226412
4:42110353	family.Acidaminococcaceae.id.2166	T/C	C	0.04105	0.02035	1.9687	0.048999	12032	rs34937911
3:157977962	genus.Intestinibacter.id.11345	C/T	C	0.0252	0.01283	1.9684	0.049045	12436	rs1095626
7:2110346	genus.unknowngenus.id.2049	T/C	C	-0.16078	0.07705	-1.9681	0.049045	505	rs3823624
9:17016503	family.unknownfamily.id.987	T/A	T	-0.05862	0.02963	-1.9682	0.049045	2278	rs263645
9:17016503	genus.unknowngenus.id.1000013899	T/A	T	-0.05862	0.02963	-1.9682	0.049045	2278	rs263645
2:208044470	genus.PrevotellaceaeUCG001.id.11186	A/G	A	0.16329	0.08291	1.968	0.049068	336	rs62188629
5:164523472	genus.Coprococcus2.id.11302	C/A	A	-0.02667	0.01337	-1.9674	0.0491141	11613	rs11135349
22:41487218	genus.Catabacter.id.11282	C/T	C	-0.10901	0.0549	-1.9671	0.0491602	828	rs5995992
18:35138245	order.Erysipelotrichales.id.2148	G/A	A	-0.02221	0.01106	-1.9669	0.0491832	18344	rs12967855
18:35138245	family.Erysipelotrichaceae.id.2149	G/A	A	-0.02221	0.01106	-1.9669	0.0491832	18344	rs12967855
18:35138245	class.Erysipelotrichia.id.2147	G/A	A	-0.02221	0.01106	-1.9669	0.0491832	18344	rs12967855
16:21639710	genus.Yokenella.id.3532	C/A	C	0.24733	0.12576	1.9666	0.0492524	124	rs12923444
1:197704717	genus.Erysipelatoclostridium.id.11381	C/T	T	0.03879	0.01829	1.9663	0.0492755	9911	rs17641524
5:103972357	genus.Sellimonas.id.14369	G/A	A	-0.04995	0.02653	-1.9661	0.0492755	3201	rs30266
11:30892824	genus.unknowngenus.id.3624	A/G	A	0.18476	0.09397	1.9661	0.0492986	229	rs1448938
2:58012833	genus.Parasutterella.id.2892	C/T	T	0.02714	0.01361	1.9657	0.0493448	11440	rs1568452
9:126634255	genus.RuminococcaceaeUCG008.id.11365	C/T	C	-0.06873	0.03433	-1.9651	0.0493911	2198	rs2670139
1:80809636	genus.PrevotellaceaeUCG001.id.11186	G/A	A	-0.17028	0.08652	-1.9643	0.0494837	336	rs113188507
3:49214066	genus.Pseudomonas.id.3723	A/G	G	0.13113	0.06445	1.9644	0.0494837	729	rs13084037
22:41487218	family.Planococcaceae.id.1753	C/T	C	0.54818	0.2791	1.9641	0.0495301	29	rs5995992
1:37192741	genus.Lelliottia.id.14638	T/C	C	0.78235	0.39839	1.9638	0.0495533	11	rs1002656
1:181740924	family.FamilyXIII.id.1957	G/A	G	-0.02544	0.0129	-1.9635	0.0495765	16212	rs169235
15:47684936	genus.Terrisporobacter.id.11348	T/C	C	0.04069	0.02119	1.9634	0.0496229	6569	rs34488670
7:82454404	genus.Faecalibacterium.id.2057	C/G	C	-0.02111	0.01059	-1.9629	0.0496462	18218	rs2247523
5:61509655	genus.Anaerococcus.id.1937	C/T	T	0.1184	0.06009	1.9628	0.0496927	548	rs60157091
6:165121844	genus.Turicibacter.id.2162	A/T	A	0.02962	0.01498	1.9625	0.0497159	9080	rs2029865
12:121205078	genus.Anaerococcus.id.1937	A/G	A	0.11887	0.05964	1.9616	0.0498091	555	rs3213572
10:106610839	genus.PrevotellaceaeNK3B31group.id.11185	A/G	A	0.07133	0.03615	1.9614	0.0498324	1675	rs1021363
2:157111313	class.Sphingobacteriia.id.1229	C/T	C	0.51571	0.26293	1.9614	0.0498557	43	rs1226412
12:23987925	genus.Campylobacter.id.3275	T/G	G	0.14289	0.07604	1.961	0.049879	818	rs78337797
18:50731802	genus.Cloacibacillus.id.3908	G/A	A	0.13005	0.06577	1.9611	0.049879	465	rs7227069
20:44680853	genus.Peptostreptococcus.id.2045	A/G	A	-0.23656	0.12033	-1.9605	0.0499257	176	rs12624433
13:66941792	genus.Biostraticola.id.3471	A/G	G	-0.14581	0.07354	-1.9599	0.0499958	387	rs9592461
16:21639710	genus.FamilyXIIIAD3011group.id.11293	C/A	C	-0.02336	0.01197	-1.9596	0.0500426	14266	rs12923444
2:157111313	genus.Klebsiella.id.3507	C/T	C	-0.1088	0.05558	-1.9596	0.0500426	893	rs1226412
2:157111313	genus.Ruminiclostridium.id.11353	C/T	C	-0.12927	0.06448	-1.9593	0.050066	730	rs1226412
12:23987925	genus.Scardovia.id.440	T/G	G	-0.42989	0.21944	-1.959	0.0500894	91	rs78337797
9:119731045	genus.Cloacibacillus.id.3908	T/G	G	0.12991	0.06584	1.9592	0.0501128	561	rs10817969
15:47684936	genus..Clostridiuminnocuumgroup.id.14397	T/C	C	0.05329	0.02691	1.9582	0.0502066	4061	rs34488670
20:44680853	genus.Veillonella.id.2198	A/G	A	-0.03178	0.01679	-1.9581	0.0502066	9362	rs12624433
14:64697037	genus.Methanosphaera.id.124	T/C	T	-0.12169	0.06321	-1.9579	0.05023	515	rs1152578
13:99115041	genus.Porphyromonas.id.956	T/C	T	0.07037	0.03534	1.958	0.0502535	1708	rs4772087
18:35138245	genus.Lachnoclostridium12.id.11311	G/A	A	-0.24871	0.1264	-1.9577	0.0502535	135	rs12967855
12:121205078	genus.Turicibacter.id.2162	A/G	A	-0.02935	0.0149	-1.9571	0.050324	9080	rs3213572
11:30892824	genus.Bacteroides.id.918	A/G	A	-0.02052	0.01057	-1.957	0.0503475	18434	rs1448938
11:30892824	family.Bacteroidaceae.id.917	A/G	A	-0.02052	0.01057	-1.957	0.0503475	18434	rs1448938
9:2983774	order.Enterobacteriales.id.3468	A/C	C	0.02445	0.01274	1.9571	0.0503475	13711	rs1354115
9:2983774	family.Enterobacteriaceae.id.3469	A/C	C	0.02445	0.01274	1.9571	0.0503475	13711	rs1354115
9:23737627	genus.Klebsiella.id.3507	A/G	A	-0.09539	0.04781	-1.9566	0.0503945	893	rs3793577
11:65314830	genus.Howardella.id.2000	A/T	T	-0.05772	0.02889	-1.9564	0.050418	3835	rs58621819
9:120484009	genus.Peptostreptococcus.id.2045	A/G	G	-0.21633	0.10937	-1.9556	0.0504887	180	rs913930
2:22503044	genus.unknowngenus.id.826	T/A	A	0.0241	0.01225	1.9558	0.0505123	13405	rs12052908
9:119731045	genus.Campylobacter.id.3275	T/G	G	0.1079	0.0541	1.9556	0.0505123	840	rs10817969
15:47684936	family.Marinilabiaceae.id.929	T/C	C	0.43387	0.2219	1.9552	0.0505595	53	rs34488670
9:120484009	genus.Bifidobacterium.id.436	A/G	G	-0.02387	0.01244	-1.9551	0.0505595	14911	rs913930
1:67146817	genus.Bilophila.id.3170	T/C	C	-0.02582	0.01285	-1.9549	0.0505831	12962	rs10789214
15:37643831	genus.Gordonibacter.id.821	C/T	C	-0.04561	0.02314	-1.9547	0.0506067	3794	rs8037355
16:7666402	genus.Acinetobacter.id.3711	C/T	C	0.12805	0.06444	1.9549	0.0506067	492	rs7198928
3:49214066	genus.Serratia.id.3523	A/G	G	0.52461	0.26845	1.9542	0.0507012	33	rs13084037
9:31124452	order.Thermomicrobiales.id.1489	C/G	C	0.28444	0.14556	1.9541	0.0507012	101	rs34653192
9:31124452	phylum.Chloroflexi.id.1385	C/G	C	0.28444	0.14556	1.9541	0.0507012	101	rs34653192
9:31124452	class.Thermomicrobia.id.1482	C/G	C	0.28444	0.14556	1.9541	0.0507012	101	rs34653192
9:31124452	genus.unknowngenus.id.1000073287	C/G	C	0.28444	0.14556	1.9541	0.0507012	101	rs34653192
9:31124452	family.Thermomicrobiaceae.id.1490	C/G	C	0.28444	0.14556	1.9541	0.0507012	101	rs34653192
9:2983774	genus.Helicobacter.id.3279	A/C	C	0.18981	0.09731	1.9532	0.0507959	212	rs1354115
2:157111313	class.Synergistia.id.3899	C/T	C	-0.11019	0.05503	-1.9525	0.050867	962	rs1226412
2:157111313	family.Synergistaceae.id.3901	C/T	C	-0.11019	0.05503	-1.9525	0.050867	962	rs1226412
2:157111313	phylum.Synergistetes.id.3898	C/T	C	-0.11019	0.05503	-1.9525	0.050867	962	rs1226412
2:157111313	order.Synergistales.id.3900	C/T	C	-0.11019	0.05503	-1.9525	0.050867	962	rs1226412
5:164523472	genus.Faecalicoccus.id.11391	C/A	A	-0.20457	0.10467	-1.9524	0.050867	181	rs11135349
7:82454404	class.Deltaproteobacteria.id.3087	C/G	C	0.02162	0.01155	1.9525	0.0508907	15287	rs2247523
5:87545318	genus.FamilyXIIIUCG001.id.11294	C/T	C	0.02466	0.01254	1.9523	0.0509145	12867	rs3099439
1:72765116	class.Flavobacteriia.id.1089	G/A	G	0.18482	0.0946	1.9521	0.0509382	226	rs2568958
2:22503044	genus.Acinetobacter.id.3711	T/A	A	-0.12444	0.06361	-1.9519	0.0509382	492	rs12052908
9:36999369	genus.Oscillospira.id.2064	C/T	T	0.02808	0.01443	1.9518	0.0509619	10238	rs7030813
1:197704717	family.Clostridiaceae2.id.1900	C/T	T	0.4644	0.23795	1.9517	0.0509857	54	rs17641524
9:23737627	genus.Enorma.id.13901	A/G	A	0.36762	0.18836	1.9517	0.0509857	54	rs3793577
2:208044470	family.Actinomycetaceae.id.421	A/G	A	0.03363	0.01717	1.9513	0.0510333	7836	rs62188629
6:105365891	order.Pseudomonadales.id.3709	C/G	C	-0.07577	0.03818	-1.9508	0.051057	1386	rs1933802
6:165121844	genus.Blautia.id.1992	A/T	A	0.02067	0.01055	1.9509	0.0510808	18409	rs2029865
15:47684936	genus.Roseburia.id.2012	T/C	C	0.02569	0.0131	1.9507	0.0511047	17189	rs34488670
3:44736493	genus.Christensenella.id.1867	T/C	C	-0.39036	0.20014	-1.9505	0.0511047	64	rs4346585
1:73668836	genus.Veillonella.id.2198	A/G	A	0.02842	0.01474	1.9503	0.0511523	9416	rs10890020
6:105365891	genus.Terrisporobacter.id.11348	C/G	C	-0.03358	0.01733	-1.9496	0.0512	6769	rs1933802
9:36999369	genus.unknowngenus.id.2755	C/T	T	0.03085	0.01583	1.95	0.0512	8492	rs7030813
9:23737627	family.Burkholderiaceae.id.2899	A/G	A	-0.09989	0.05111	-1.9494	0.0512238	760	rs3793577
11:57650796	family.Succinivibrionaceae.id.3326	C/T	T	-0.22707	0.11649	-1.9492	0.0512477	224	rs2509805
9:23737627	genus.Tyzzerella3.id.11335	A/G	A	0.03774	0.01917	1.948	0.051415	5483	rs3793577
16:21639710	genus.Fusicatenibacter.id.11305	C/A	C	-0.02106	0.01087	-1.9476	0.0514389	17416	rs12923444
12:121205078	genus.Alkalitalea.id.931	A/G	A	0.37741	0.1938	1.9474	0.0514868	50	rs3213572
11:57650796	genus.Anaerotruncus.id.2054	C/T	T	-0.02547	0.01206	-1.9463	0.0516067	16680	rs2509805
15:37643831	family.Micrococcaceae.id.636	C/T	C	-0.0624	0.03177	-1.9459	0.0516547	2008	rs8037355
1:37192741	genus.Biostraticola.id.3471	T/C	C	-0.14146	0.07386	-1.9457	0.0516788	387	rs1002656
2:208044470	genus..Eubacteriumhalliigroup.id.11338	A/G	A	-0.02215	0.01194	-1.9453	0.0517268	16697	rs62188629
20:39997404	genus.Staphylococcus.id.1780	G/T	T	0.46134	0.23716	1.9453	0.0517509	84	rs143186028
4:42110353	genus.Tyzzerella4.id.11336	T/C	C	0.11411	0.05629	1.9451	0.051775	1577	rs34937911
1:67146817	genus.Catenisphaera.id.14395	T/C	C	0.63712	0.32758	1.9449	0.051799	16	rs10789214
1:37192741	genus.Ruminiclostridium1.id.11354	T/C	C	-0.07187	0.03715	-1.9444	0.0518472	1690	rs1002656
1:72765116	phylum.Proteobacteria.id.2375	G/A	G	0.0235	0.01092	1.9443	0.0518713	18383	rs2568958
2:86819128	genus.unknowngenus.id.441	T/C	C	0.09978	0.05127	1.9441	0.0518955	1358	rs7585722
18:50731802	genus.Isobaculum.id.1822	G/A	A	0.48813	0.25115	1.9436	0.0519437	28	rs7227069
11:70544937	genus.Alloscardovia.id.435	A/G	G	0.27691	0.1425	1.9432	0.051992	95	rs7117514
15:37643831	genus.Fulvitalea.id.13905	C/T	C	-0.35376	0.18206	-1.9431	0.051992	61	rs8037355
15:37643831	family.Flammeovirgaceae.id.1035	C/T	C	-0.35376	0.18206	-1.9431	0.051992	61	rs8037355
16:13755530	genus.RuminococcaceaeV9D2013group.id.11372	A/G	G	-0.14131	0.07283	-1.943	0.051992	469	rs56887639
1:37192741	genus.Ezakiella.id.11289	T/C	C	0.08579	0.04381	1.9433	0.051992	1219	rs1002656
5:103972357	family.Thermoactinomycetaceae.id.1782	G/A	A	-0.45702	0.23524	-1.9428	0.0520162	34	rs30266
9:119731045	genus.Corynebacterium.id.449	T/G	G	0.20578	0.10545	1.9429	0.0520403	221	rs10817969
1:67146817	genus.Lachnoclostridium12.id.11311	T/C	C	0.33179	0.15797	1.9424	0.0520887	135	rs10789214
18:50731802	family.vadinBE97.id.14446	G/A	A	0.07725	0.0399	1.9423	0.0521129	1319	rs7227069
18:50731802	genus.unknowngenus.id.1000027565	G/A	A	0.07725	0.0399	1.9423	0.0521129	1319	rs7227069
14:75130235	genus.DefluviitaleaceaeUCG011.id.11287	T/G	T	0.0303	0.01563	1.942	0.0521371	8224	rs1045430
2:208044470	genus.Serratia.id.3523	A/G	A	0.50328	0.25916	1.942	0.0521371	33	rs62188629
18:52488672	genus..Eubacteriumhalliigroup.id.11338	C/T	T	0.02492	0.01297	1.9418	0.0521613	16699	rs62091461
9:119731045	genus.unknowngenus.id.2163	T/G	G	-0.0634	0.03229	-1.9416	0.0521613	2368	rs10817969
11:70544937	genus..Eubacteriumventriosumgroup.id.11341	A/G	G	-0.02283	0.01151	-1.9414	0.0522098	15416	rs7117514
4:123186393	genus.Intestinimonas.id.2062	A/G	G	-0.06894	0.03473	-1.9411	0.052234	7898	rs45510091
7:82936909	genus.unknowngenus.id.964	C/T	T	0.05471	0.02789	1.9406	0.0523068	2640	rs16887442
2:86819128	genus.Lachnospira.id.2004	T/C	C	0.02979	0.0154	1.9405	0.0523311	15828	rs7585722
14:64697037	genus.unknowngenus.id.1000077492	T/C	T	0.36906	0.19022	1.94	0.0523797	64	rs1152578
14:75130235	family.BacteroidalesS24.7group.id.11173	T/G	T	0.03	0.01577	1.9396	0.0524283	8084	rs1045430
14:75130235	genus.unknowngenus.id.1000005479	T/G	T	0.03	0.01577	1.9396	0.0524283	8084	rs1045430
3:49214066	genus.unknowngenus.id.1961	A/G	G	0.304	0.15578	1.9395	0.0524527	111	rs13084037
6:27835435	genus.Succinivibrio.id.3331	A/G	G	-0.3963	0.20434	-1.9394	0.0524527	201	rs200949
9:36999369	family.Rhodospirillaceae.id.2717	C/T	T	0.03062	0.01579	1.9394	0.0524527	8536	rs7030813
2:86819128	genus.Catenibacterium.id.2153	T/C	C	-0.0679	0.03491	-1.9388	0.0525013	3068	rs7585722
7:82936909	genus.Prevotella.id.963	C/T	T	0.05695	0.02885	1.9388	0.0525501	2439	rs16887442
9:36999369	genus.Erysipelatoclostridium.id.11381	C/T	T	0.02873	0.01463	1.9384	0.0525988	9909	rs7030813
14:60141822	genus.Howardella.id.2000	T/G	G	0.04947	0.02622	1.9381	0.0526232	3835	rs1956373
16:21639710	genus.Eisenbergiella.id.11304	C/A	C	0.03717	0.01908	1.9381	0.0526232	5588	rs12923444
22:41487218	genus.unknowngenus.id.2755	C/T	C	-0.03323	0.01721	-1.9378	0.0526476	8500	rs5995992
6:105365891	genus.Methanosphaera.id.124	C/G	C	-0.1219	0.06284	-1.9376	0.0526476	514	rs1933802
16:7666402	genus.Asaccharobacter.id.813	C/T	C	0.07675	0.03976	1.9372	0.0527453	1379	rs7198928
9:126634255	genus..Eubacteriumventriosumgroup.id.11341	C/T	C	-0.025	0.01287	-1.9369	0.0527453	15416	rs2670139
11:61471678	class.Verrucomicrobiae.id.4029	C/T	T	0.03314	0.01711	1.9367	0.0527943	11823	rs198457
11:61471678	family.Verrucomicrobiaceae.id.4036	C/T	T	0.03314	0.01711	1.9367	0.0527943	11823	rs198457
11:61471678	order.Verrucomicrobiales.id.4030	C/T	T	0.03314	0.01711	1.9367	0.0527943	11823	rs198457
15:37643831	phylum.Saccharibacteria.id.11569	C/T	C	-0.05339	0.02743	-1.9365	0.0527943	2705	rs8037355
15:37643831	order.unknownorder.id.11571	C/T	C	-0.05339	0.02743	-1.9365	0.0527943	2705	rs8037355
15:37643831	class.unknownclass.id.11570	C/T	C	-0.05339	0.02743	-1.9365	0.0527943	2705	rs8037355
15:37643831	family.unknownfamily.id.11572	C/T	C	-0.05339	0.02743	-1.9365	0.0527943	2705	rs8037355
9:120484009	genus.Haemophilus.id.3698	A/G	G	0.03229	0.01587	1.9367	0.0527943	9201	rs913930
6:66565703	genus.RuminococcaceaeUCG007.id.11364	T/C	C	-0.33761	0.17437	-1.9362	0.0528432	73	rs9363467
7:109099919	genus.Senegalimassilia.id.11160	A/G	G	0.03394	0.017	1.9363	0.0528432	6977	rs58104186
20:44680853	genus.Blautia.id.1992	A/G	A	0.02378	0.01202	1.9358	0.0528922	18309	rs12624433
11:57650796	genus.Barnesiella.id.944	C/T	T	0.02482	0.01298	1.9357	0.0529167	14335	rs2509805
3:117509984	genus.LachnospiraceaeUCG001.id.11321	C/T	T	0.03084	0.01595	1.9355	0.0529412	10022	rs6783233
7:117502574	genus.Finegoldia.id.1940	T/C	C	0.14507	0.07482	1.9355	0.0529412	356	rs7807677
9:119731045	genus.PrevotellaceaeNK3B31group.id.11185	T/G	G	-0.07551	0.03832	-1.9351	0.0529658	1675	rs10817969
11:70544937	family.Comamonadaceae.id.2913	A/G	G	0.14583	0.0744	1.9352	0.0529903	354	rs7117514
15:37643831	genus.unknowngenus.id.1000006162	C/T	C	-0.03923	0.01999	-1.9348	0.0529903	5104	rs8037355
15:37643831	family.unknownfamily.id.1000006161	C/T	C	-0.03923	0.01999	-1.9348	0.0529903	5104	rs8037355
7:82454404	genus.Fulvitalea.id.13905	C/G	C	0.34033	0.17587	1.9351	0.0529903	61	rs2247523
7:82454404	family.Flammeovirgaceae.id.1035	C/G	C	0.34033	0.17587	1.9351	0.0529903	61	rs2247523
14:60141822	genus.Aurantiacicella.id.14291	T/G	G	0.36092	0.18653	1.9349	0.0530148	72	rs1956373
8:65562019	genus.Aurantiacicella.id.14291	T/G	T	0.45581	0.23557	1.9349	0.0530148	72	rs7837935
10:1795194	family.Succinivibrionaceae.id.3326	C/T	T	-0.19285	0.09969	-1.9344	0.053064	229	rs997934
4:42110353	genus.ChristensenellaceaeR.7group.id.11283	T/C	C	-0.0347	0.01773	-1.9342	0.053064	15830	rs34937911
1:8489302	genus.Shuttleworthia.id.2013	T/C	C	-0.44426	0.22971	-1.934	0.0530885	36	rs301799
7:82454404	genus.Lachnotalea.id.14367	C/G	C	-0.19535	0.10101	-1.9339	0.0531131	193	rs2247523
1:197704717	genus.unknowngenus.id.1000043796	C/T	T	0.16906	0.08645	1.9339	0.0531377	416	rs17641524
1:197704717	family.unknownfamily.id.1855	C/T	T	0.16906	0.08645	1.9339	0.0531377	416	rs17641524
3:44736493	genus.Prevotella2.id.11180	T/C	C	-0.29709	0.15564	-1.9338	0.0531377	102	rs4346585
1:181740924	genus.LachnospiraceaeNK4B4group.id.11320	G/A	G	0.0781	0.03939	1.9335	0.0531869	1732	rs169235
6:27835435	genus.Oxalobacter.id.2978	A/G	G	-0.06456	0.03213	-1.9331	0.0532116	4623	rs200949
5:61509655	phylum.Firmicutes.id.1672	C/T	T	-0.02038	0.01044	-1.9328	0.0532608	18453	rs60157091
9:17016503	genus.Coprococcus2.id.11302	T/A	T	-0.02549	0.01316	-1.9328	0.0532608	11610	rs263645
11:57650796	genus.Rothia.id.646	C/T	T	0.07102	0.03538	1.9318	0.0533842	1895	rs2509805
12:84465022	family.Streptococcaceae.id.1850	G/T	G	-0.02505	0.01279	-1.9313	0.0534336	16759	rs56314503
6:101387304	genus.Enterococcus.id.1831	T/A	A	-0.0804	0.0416	-1.9301	0.0535821	1201	rs7758630
11:61471678	genus.Akkermansia.id.4037	C/T	T	0.03304	0.01711	1.93	0.0536068	11822	rs198457
16:6315880	family.Leuconostocaceae.id.1839	A/G	G	-0.05893	0.0311	-1.9299	0.0536068	2315	rs7193263
11:61471678	genus.Salinithrix.id.14356	C/T	T	0.56603	0.2933	1.9299	0.0536316	33	rs198457
1:181740924	genus.PrevotellaceaeNK3B31group.id.11185	G/A	G	0.07844	0.04006	1.9299	0.0536316	1675	rs169235
1:197704717	genus.LachnospiraceaeUCG003.id.11323	C/T	T	0.06659	0.0362	1.9296	0.0536812	2552	rs17641524
6:101387304	genus.Tyzzerella.id.11334	T/A	A	0.05306	0.02783	1.9296	0.0536812	2696	rs7758630
16:13066833	genus..Bacteroidespectinophilusgroup.id.14371	C/T	T	-0.7022	0.36404	-1.9289	0.0537309	15	rs7200826
18:35138245	genus.unknowngenus.id.959	G/A	A	-0.04196	0.02147	-1.929	0.0537309	4894	rs12967855
13:66941792	genus.Haemophilus.id.3698	A/G	G	-0.02896	0.0148	-1.9286	0.0537805	9201	rs9592461
4:42110353	genus.Acinetobacter.id.3711	T/C	C	-0.2068	0.10022	-1.9285	0.0537805	492	rs34937911
2:86819128	genus..Ruminococcustorquesgroup.id.14377	T/C	C	-0.02916	0.01479	-1.9279	0.0538551	17144	rs7585722
16:7666402	family.Acidaminococcaceae.id.2166	C/T	C	-0.02477	0.01306	-1.9277	0.05388	12656	rs7198928
14:42074726	genus.Rothia.id.646	A/G	G	-0.06562	0.03361	-1.9273	0.0539298	1754	rs61990288
2:58012833	family.Bacillaceae.id.1680	C/T	T	-0.21359	0.11102	-1.9273	0.0539298	169	rs1568452
7:82454404	order.Bacillales.id.1674	C/G	C	0.04984	0.02463	1.9273	0.0539547	3365	rs2247523
7:117502574	genus.Peptoniphilus.id.1946	T/C	C	0.10415	0.05377	1.9268	0.0540046	689	rs7807677
1:197704717	genus..Eubacteriumfissicatenagroup.id.14373	C/T	T	0.05509	0.02912	1.9267	0.0540295	3877	rs17641524
2:86819128	family.Nocardiaceae.id.460	T/C	C	0.77376	0.4016	1.9267	0.0540295	16	rs7585722
2:86819128	genus.Rhodococcus.id.464	T/C	C	0.77376	0.4016	1.9267	0.0540295	16	rs7585722
16:21639710	family.FamilyXI.id.1732	C/A	C	-0.06517	0.03375	-1.9258	0.0541293	1781	rs12923444
16:21639710	genus.Gemella.id.1733	C/A	C	-0.06517	0.03375	-1.9258	0.0541293	1781	rs12923444
7:82454404	family.Desulfovibrionaceae.id.3169	C/G	C	0.02131	0.01156	1.926	0.0541293	15260	rs2247523
22:41487218	genus.Slackia.id.825	C/T	C	0.04025	0.02074	1.9256	0.0541543	5963	rs5995992
9:2983774	genus.Lactococcus.id.1851	A/C	C	-0.04519	0.02277	-1.9253	0.0541793	4171	rs1354115
14:42074726	genus.Anaerofilum.id.2053	A/G	G	-0.03909	0.02004	-1.9246	0.0542544	4976	rs61990288
2:22503044	phylum.Euryarchaeota.id.55	T/A	A	-0.04489	0.02278	-1.9246	0.0542544	3863	rs12052908
1:73668836	genus.ChristensenellaceaeR.7group.id.11283	A/G	A	0.02182	0.0111	1.9247	0.0542794	16457	rs10890020
6:27835435	genus.Pyramidobacter.id.3912	A/G	G	-0.73548	0.38217	-1.9245	0.0542794	15	rs200949
7:82936909	genus..Bacteroidespectinophilusgroup.id.14371	C/T	T	0.63044	0.32759	1.9245	0.0543045	15	rs16887442
14:42074726	genus.possiblegenusSk018.id.2019	A/G	G	-0.31715	0.16484	-1.924	0.0543546	70	rs61990288
2:208044470	genus.Solobacterium.id.2161	A/G	A	0.06658	0.03479	1.9241	0.0543546	1857	rs62188629
11:65314830	genus..Eubacteriumruminantiumgroup.id.11340	A/T	T	0.04043	0.02023	1.9238	0.0543797	7823	rs58621819
5:164523472	genus.unknowngenus.id.1000005479	C/A	A	0.03123	0.01605	1.9236	0.0544298	8082	rs11135349
5:164523472	family.BacteroidalesS24.7group.id.11173	C/A	A	0.03123	0.01605	1.9236	0.0544298	8082	rs11135349
2:208044470	order.Actinomycetales.id.420	A/G	A	0.03313	0.01717	1.9228	0.0545052	7837	rs62188629
18:35138245	genus.CandidatusSaccharimonas.id.11573	G/A	A	0.56419	0.2935	1.9223	0.0545806	23	rs12967855
5:87545318	genus.Erysipelatoclostridium.id.11381	C/T	C	0.0275	0.01428	1.9223	0.0545806	9911	rs3099439
2:208044470	class.Negativicutes.id.2164	A/G	A	-0.02246	0.01141	-1.9217	0.0546309	18298	rs62188629
20:39997404	genus.Catabacter.id.11282	G/T	T	0.56209	0.29254	1.9214	0.0546813	54	rs143186028
2:157111313	genus.Dialister.id.2183	C/T	C	-0.03095	0.01574	-1.9214	0.0546813	12119	rs1226412
9:120484009	genus.Raoultella.id.3521	A/G	G	0.60826	0.31655	1.9215	0.0546813	104	rs913930
5:87545318	order.Alteromonadales.id.3333	C/T	C	0.15772	0.08205	1.9212	0.0547317	295	rs3099439
18:35138245	genus.Anaerococcus.id.1937	G/A	A	0.12219	0.06302	1.9209	0.0547569	552	rs12967855
16:21639710	genus.Dorea.id.1997	C/A	C	-0.02044	0.0108	-1.9202	0.0548326	17639	rs12923444
7:82936909	genus.Allisonella.id.2174	C/T	T	0.04973	0.02511	1.9196	0.0549084	3248	rs16887442
3:117509984	genus.Varibaculum.id.427	C/T	T	-0.22762	0.11764	-1.9194	0.0549337	181	rs6783233
9:120484009	class.Mollicutes.id.3920	A/G	G	-0.02557	0.01403	-1.9194	0.0549337	11483	rs913930
9:120484009	phylum.Tenericutes.id.3919	A/G	G	-0.02557	0.01403	-1.9194	0.0549337	11483	rs913930
6:142996618	genus.Lactonifactor.id.11332	C/G	G	0.0554	0.02878	1.9193	0.054959	2439	rs2876520
11:30892824	genus.Parasporobacterium.id.2009	A/G	A	0.10586	0.05567	1.9189	0.0550097	670	rs1448938
11:30892824	genus.Ruminiclostridium6.id.11356	A/G	A	0.02397	0.01234	1.9188	0.0550097	13513	rs1448938
12:84465022	genus.Lactonifactor.id.11332	G/T	G	0.05951	0.03212	1.9185	0.0550603	2591	rs56314503
12:84465022	genus.Alkalitalea.id.931	G/T	G	-0.4345	0.22651	-1.9182	0.0550857	50	rs56314503
13:99115041	genus.unknowngenus.id.1000009363	T/C	T	-0.34647	0.18069	-1.9175	0.0551618	59	rs4772087
14:60141822	genus.Anaerovirgula.id.1902	T/G	G	0.41353	0.21564	1.9177	0.0551618	53	rs1956373
16:13755530	genus.unknowngenus.id.1000009363	A/G	G	-0.38219	0.19932	-1.9175	0.0551618	59	rs56887639
6:142996618	class.Bacilli.id.1673	C/G	G	0.02121	0.01093	1.9177	0.0551618	17035	rs2876520
1:67146817	genus.Prevotella.id.963	T/C	C	-0.05372	0.02955	-1.9173	0.0551871	2441	rs10789214
7:82454404	genus.Ruminiclostridium.id.11353	C/G	C	-0.10058	0.0523	-1.9165	0.0552888	730	rs2247523
1:52342427	genus.Oscillibacter.id.2063	T/C	C	-0.03063	0.01523	-1.9154	0.055416	8969	rs1890946
9:2983774	family.Helicobacteraceae.id.3278	A/C	C	0.1862	0.09733	1.9156	0.055416	212	rs1354115
1:175913828	genus.Solobacterium.id.2161	T/C	T	0.06847	0.03394	1.9153	0.055467	1858	rs10913112
3:117509984	genus.unknowngenus.id.2041	C/T	T	0.03489	0.01798	1.915	0.0554925	7808	rs6783233
4:3207142	family.unknownfamily.id.1000001214	A/G	G	-0.0355	0.01853	-1.9149	0.0554925	5934	rs7685686
4:3207142	genus.unknowngenus.id.1000001215	A/G	G	-0.0355	0.01853	-1.9149	0.0554925	5934	rs7685686
5:93071630	order.Bacillales.id.1674	G/C	C	-0.05635	0.02955	-1.9146	0.0555435	3366	rs10061069
7:82454404	order.Desulfovibrionales.id.3156	C/G	C	0.02118	0.01156	1.9143	0.0555946	15263	rs2247523
13:66941792	genus.Prevotella9.id.11183	A/G	G	0.02673	0.01396	1.9135	0.0556969	10404	rs9592461
9:120484009	genus.Pseudomonas.id.3723	A/G	G	-0.10625	0.05538	-1.9132	0.0557224	729	rs913930
14:60141822	genus.PrevotellaceaeNK3B31group.id.11185	T/G	G	-0.07611	0.04035	-1.9129	0.0557481	1675	rs1956373
14:60141822	family.Lachnospiraceae.id.1987	T/G	G	0.02368	0.0119	1.9124	0.0558505	18472	rs1956373
11:57650796	genus.Coprobacillus.id.2154	C/T	T	-0.07539	0.03971	-1.9119	0.0558762	1464	rs2509805
16:7666402	family.Moraxellaceae.id.3710	C/T	C	0.11193	0.05765	1.912	0.0558762	616	rs7198928
6:101387304	genus.Oribacterium.id.2008	T/A	A	0.14211	0.07357	1.9119	0.0559019	373	rs7758630
11:88744425	genus.Senegalimassilia.id.11160	C/T	T	0.03273	0.01704	1.9117	0.0559275	6977	rs7932640
16:6315880	genus.Oscillospira.id.2064	A/G	G	0.02861	0.01478	1.9118	0.0559275	10234	rs7193263
1:52342427	genus.Granulicatella.id.1821	T/C	C	0.05693	0.02964	1.9117	0.0559275	2354	rs1890946
17:27363750	family.Carnobacteriaceae.id.1811	G/A	A	0.08887	0.04553	1.9112	0.0559789	2401	rs75581564
2:86819128	genus.Lachnoclostridium.id.11308	T/C	C	0.02851	0.01476	1.9102	0.0561332	17246	rs7585722
1:197704717	family.Gracilibacteraceae.id.1975	C/T	T	-0.50047	0.2621	-1.9095	0.0561847	44	rs17641524
1:197704717	genus.unknowngenus.id.1978	C/T	T	-0.50047	0.2621	-1.9095	0.0561847	44	rs17641524
1:80809636	genus.Dielma.id.11380	G/A	A	-0.07247	0.03694	-1.9091	0.0562363	1885	rs113188507
20:44680853	family.Anaeroplasmataceae.id.3925	A/G	A	-0.08836	0.04547	-1.909	0.0562363	1270	rs12624433
20:44680853	genus.Anaeroplasma.id.3926	A/G	A	-0.08836	0.04547	-1.909	0.0562363	1270	rs12624433
20:44680853	order.Anaeroplasmatales.id.3924	A/G	A	-0.08836	0.04547	-1.909	0.0562363	1270	rs12624433
10:106610839	genus.Catenisphaera.id.14395	A/G	A	-0.64022	0.33542	-1.9087	0.0562879	16	rs1021363
9:17016503	genus.Catenisphaera.id.14395	T/A	T	0.6135	0.32142	1.9087	0.0563137	16	rs263645
11:61471678	family.Carnobacteriaceae.id.1811	C/T	T	-0.07157	0.03745	-1.9081	0.0563654	2483	rs198457
11:61471678	family.FamilyXIII.id.1957	C/T	T	0.02892	0.01458	1.9081	0.0563912	16402	rs198457
1:181740924	genus.Acetitomaculum.id.1989	G/A	G	-0.17491	0.09139	-1.9072	0.0564688	320	rs169235
11:113370758	family.Rikenellaceae.id.967	A/G	A	0.02001	0.01124	1.9072	0.0564947	17812	rs61902811
18:35138245	genus.Megamonas.id.2184	G/A	A	0.08963	0.04657	1.9072	0.0565206	1014	rs12967855
14:75130235	genus.ErysipelotrichaceaeUCG004.id.11385	T/G	T	0.14643	0.07656	1.9069	0.0565465	337	rs1045430
5:164523472	genus.unknowngenus.id.2200	C/A	A	-0.4614	0.242	-1.9066	0.0565465	31	rs11135349
18:52488672	genus.Succiniclasticum.id.2169	C/T	T	0.47815	0.25076	1.9068	0.0565724	43	rs62091461
1:50559162	family.Lactobacillaceae.id.1836	A/G	G	-0.05275	0.02809	-1.906	0.0566502	6694	rs11579246
18:53099012	genus.Romboutsia.id.11347	G/C	G	-0.02408	0.01284	-1.9058	0.0566762	14306	rs12967143
18:53099012	genus..Eubacteriumcoprostanoligenesgroup.id.11375	G/C	G	-0.02139	0.01162	-1.905	0.0567801	17500	rs12967143
1:197704717	genus.RuminococcaceaeV9D2013group.id.11372	C/T	T	-0.15885	0.08348	-1.905	0.0567801	469	rs17641524
2:22503044	order.Coriobacteriales.id.810	T/A	A	0.02023	0.01063	1.9045	0.0568581	17824	rs12052908
2:22503044	class.Coriobacteriia.id.809	T/A	A	0.02023	0.01063	1.9045	0.0568581	17824	rs12052908
2:22503044	family.Coriobacteriaceae.id.811	T/A	A	0.02023	0.01063	1.9045	0.0568581	17824	rs12052908
2:58012833	genus.unknowngenus.id.1000071828	C/T	T	0.10573	0.05521	1.9045	0.0568581	689	rs1568452
2:58012833	family.16d63.751.id.1801	C/T	T	0.10573	0.05521	1.9045	0.0568581	689	rs1568452
3:49214066	genus.Parvimonas.id.1945	A/G	G	0.11641	0.0625	1.9045	0.0568581	725	rs13084037
17:27363750	family.Acidaminococcaceae.id.2166	G/A	A	-0.03514	0.02079	-1.9041	0.0568841	11930	rs75581564
18:50731802	family.Lactobacillaceae.id.1836	G/A	A	0.03323	0.01741	1.9042	0.0568841	6737	rs7227069
8:65562019	genus.Faecalicoccus.id.11391	T/G	T	0.27812	0.14704	1.9038	0.0569623	181	rs7837935
1:8489302	genus.Terrisporobacter.id.11348	T/C	C	0.03268	0.01753	1.9034	0.0569884	6768	rs301799
2:86819128	genus.unknowngenus.id.2049	T/C	C	-0.16553	0.08801	-1.9029	0.0570406	505	rs7585722
16:13755530	family.Marinilabiaceae.id.929	A/G	G	-0.39687	0.20858	-1.9027	0.0570666	53	rs56887639
1:8489302	genus.Papillibacter.id.2065	T/C	C	-0.08212	0.04266	-1.9027	0.0570666	1124	rs301799
9:120484009	genus.Prevotella2.id.11180	A/G	G	-0.05971	0.03394	-1.9021	0.057145	2271	rs913930
1:197704717	genus.Oribacterium.id.2008	C/T	T	0.1684	0.08957	1.9021	0.0571711	377	rs17641524
3:44736493	genus.unknowngenus.id.959	T/C	C	0.15335	0.08045	1.9019	0.0571973	400	rs4346585
3:61192911	genus.Enterorhabdus.id.820	A/G	A	0.46794	0.24605	1.9018	0.0571973	30	rs141954845
5:164523472	genus.Pseudocitrobacter.id.14642	C/A	A	0.09771	0.051	1.9016	0.0572496	764	rs11135349
20:44680853	order.Actinomycetales.id.420	A/G	A	0.03563	0.01836	1.9013	0.0572758	7769	rs12624433
11:70544937	genus..Ruminococcustorquesgroup.id.14377	A/G	G	-0.02045	0.01069	-1.9007	0.0573282	17925	rs7117514
16:21639710	genus.Phascolarctobacterium.id.2168	C/A	C	-0.02593	0.01359	-1.9007	0.0573282	11142	rs12923444
18:50731802	genus.Alloprevotella.id.961	G/A	A	-0.0517	0.02747	-1.9003	0.0573806	2741	rs7227069
6:27835435	family.unknownfamily.id.1000077411	A/G	G	-0.44093	0.23204	-1.9002	0.0573806	72	rs200949
6:27835435	genus.unknowngenus.id.1000077412	A/G	G	-0.44093	0.23204	-1.9002	0.0573806	72	rs200949
1:37192741	genus.Coprococcus3.id.11303	T/C	C	-0.02391	0.01215	-1.8998	0.0574594	15968	rs1002656
2:22503044	genus.unknowngenus.id.1000003999	T/A	A	0.05251	0.02791	1.9	0.0574594	2589	rs12052908
22:41487218	genus.Acetitomaculum.id.1989	C/T	C	0.17168	0.09022	1.8997	0.0574856	320	rs5995992
11:88744425	family.Acidaminococcaceae.id.2166	C/T	T	0.02405	0.01267	1.8992	0.0575382	12658	rs7932640
16:6315880	family.Anaeroplasmataceae.id.3925	A/G	G	-0.078	0.04106	-1.8989	0.0575645	1275	rs7193263
16:6315880	genus.Anaeroplasma.id.3926	A/G	G	-0.078	0.04106	-1.8989	0.0575645	1275	rs7193263
16:6315880	order.Anaeroplasmatales.id.3924	A/G	G	-0.078	0.04106	-1.8989	0.0575645	1275	rs7193263
12:121205078	genus.Yokenella.id.3532	A/G	A	0.2417	0.12728	1.8989	0.0575908	124	rs3213572
18:52488672	family.ClostridialesvadinBB60group.id.11286	C/T	T	-0.02974	0.01638	-1.8987	0.0575908	10571	rs62091461
18:52488672	genus.unknowngenus.id.1000000073	C/T	T	-0.02974	0.01638	-1.8987	0.0575908	10571	rs62091461
9:119731045	genus.Sellimonas.id.14369	T/G	G	0.05239	0.02772	1.8983	0.0576697	3202	rs10817969
7:2110346	family.Prevotellaceae.id.960	T/C	C	-0.0286	0.01453	-1.8978	0.0576961	15004	rs3823624
9:119731045	class.Erysipelotrichia.id.2147	T/G	G	-0.02256	0.01155	-1.8979	0.0576961	18347	rs10817969
9:119731045	order.Erysipelotrichales.id.2148	T/G	G	-0.02256	0.01155	-1.8979	0.0576961	18347	rs10817969
9:119731045	family.Erysipelotrichaceae.id.2149	T/G	G	-0.02256	0.01155	-1.8979	0.0576961	18347	rs10817969
5:103972357	family.Bifidobacteriaceae.id.433	G/A	A	-0.02455	0.01261	-1.8978	0.0577224	15047	rs30266
5:103972357	order.Bifidobacteriales.id.432	G/A	A	-0.02455	0.01261	-1.8978	0.0577224	15047	rs30266
16:6315880	genus.Romboutsia.id.11347	A/G	G	-0.02314	0.01247	-1.8976	0.0577488	14308	rs7193263
15:47684936	genus.Anaerostipes.id.1991	T/C	C	0.02566	0.01346	1.8974	0.0578016	16261	rs34488670
10:106610839	genus.LachnospiraceaeAC2044group.id.11313	A/G	A	-0.19807	0.10445	-1.8963	0.0579072	198	rs1021363
7:117502574	genus.Eubacterium.id.1932	T/C	C	-0.16957	0.08695	-1.8961	0.0579336	263	rs7807677
9:120484009	order.Bifidobacteriales.id.432	A/G	G	-0.02335	0.01238	-1.8962	0.0579336	15048	rs913930
9:120484009	family.Bifidobacteriaceae.id.433	A/G	G	-0.02335	0.01238	-1.8962	0.0579336	15048	rs913930
5:87545318	genus.RuminococcaceaeUCG003.id.11361	C/T	C	-0.02252	0.01182	-1.8957	0.0579865	14534	rs3099439
2:22503044	genus.Epulopiscium.id.1998	T/A	A	-0.54112	0.28546	-1.8956	0.058013	21	rs12052908
10:106610839	family.Planococcaceae.id.1753	A/G	A	0.49414	0.2607	1.8954	0.0580394	29	rs1021363
1:50559162	family.Planococcaceae.id.1753	A/G	G	0.68409	0.36092	1.8954	0.0580394	29	rs11579246
7:82454404	family.Helicobacteraceae.id.3278	C/G	C	-0.18323	0.09667	-1.8953	0.0580394	211	rs2247523
12:121205078	family.Marinilabiaceae.id.929	A/G	A	0.35809	0.18895	1.8952	0.0580924	53	rs3213572
10:1795194	genus.Varibaculum.id.427	C/T	T	0.20454	0.10433	1.8944	0.0581985	181	rs997934
18:77580712	genus.Butyricicoccus.id.2055	G/A	A	-0.02763	0.01414	-1.8938	0.058225	16913	rs7241572
5:61509655	phylum.Bacteroidetes.id.905	C/T	T	0.01974	0.01045	1.894	0.0582516	18448	rs60157091
6:66565703	genus.RikenellaceaeRC9gutgroup.id.11191	T/C	C	0.25176	0.13325	1.8933	0.0583313	127	rs9363467
18:50731802	genus.CoriobacteriaceaeUCG002.id.11158	G/A	A	-0.1468	0.07664	-1.893	0.0583579	334	rs7227069
4:42110353	genus.Ruminococcus1.id.11373	T/C	C	-0.03342	0.01761	-1.8927	0.0583845	16045	rs34937911
9:119731045	class.Opitutae.id.3988	T/G	G	-0.07219	0.03866	-1.892	0.0584643	1635	rs10817969
4:3207142	family.Burkholderiaceae.id.2899	A/G	G	0.09812	0.05182	1.892	0.0585176	760	rs7685686
15:47684936	genus.Aurantiacicella.id.14291	T/C	C	-0.36396	0.19241	-1.8916	0.0585443	72	rs34488670
15:37643831	genus.Methanosphaera.id.124	C/T	C	0.12209	0.0647	1.8916	0.058571	513	rs8037355
16:21639710	family.Helicobacteraceae.id.3278	C/A	C	0.18919	0.09935	1.8916	0.058571	212	rs12923444
7:12253880	family.Comamonadaceae.id.2913	A/G	A	0.14449	0.07631	1.8912	0.0586243	354	rs2043539
2:22503044	class.Methanobacteria.id.119	T/A	A	-0.04494	0.02329	-1.8901	0.0587312	3697	rs12052908
2:22503044	family.Methanobacteriaceae.id.121	T/A	A	-0.04494	0.02329	-1.8901	0.0587312	3697	rs12052908
14:104017953	genus.Hespellia.id.1999	A/G	A	-0.19205	0.10162	-1.8899	0.058758	191	rs10149470
20:39997404	family.ClostridialesvadinBB60group.id.11286	G/T	T	-0.1964	0.10533	-1.8898	0.0587847	457	rs143186028
20:39997404	genus.unknowngenus.id.1000000073	G/T	T	-0.1964	0.10533	-1.8898	0.0587847	457	rs143186028
5:61509655	family.Comamonadaceae.id.2913	C/T	T	0.14048	0.07442	1.8897	0.0588115	354	rs60157091
14:104017953	family.Erysipelotrichaceae.id.2149	A/G	A	-0.02005	0.01057	-1.8892	0.0588383	17922	rs10149470
14:104017953	class.Erysipelotrichia.id.2147	A/G	A	-0.02005	0.01057	-1.8892	0.0588383	17922	rs10149470
14:104017953	order.Erysipelotrichales.id.2148	A/G	A	-0.02005	0.01057	-1.8892	0.0588383	17922	rs10149470
1:52342427	genus.Adlercreutzia.id.812	T/C	C	-0.03043	0.01572	-1.8878	0.059026	8243	rs1890946
6:165121844	genus.Coprococcus3.id.11303	A/T	A	0.02093	0.01133	1.8876	0.0590797	15968	rs2029865
11:88744425	family.Leptotrichiaceae.id.2215	C/T	T	-0.28151	0.14916	-1.8873	0.0591066	88	rs7932640
2:157111313	genus..Ruminococcustorquesgroup.id.14377	C/T	C	0.02455	0.01296	1.8875	0.0591066	17925	rs1226412
4:3207142	genus.unknowngenus.id.1000000017	A/G	G	0.07037	0.03662	1.8874	0.0591066	1494	rs7685686
4:3207142	family.Mitochondria.id.2805	A/G	G	0.07037	0.03662	1.8874	0.0591066	1494	rs7685686
3:157977962	genus..Eubacteriumxylanophilumgroup.id.14375	C/T	C	0.02328	0.01236	1.8871	0.0591603	13417	rs1095626
14:104017953	genus.Lelliottia.id.14638	A/G	A	-0.69927	0.37067	-1.8865	0.0592142	11	rs10149470
[truncated: 34,712 more rows]
