# Supplementary material for: Gut microbiome-wide association study of depressive symptoms
Source: Nat Commun. 2022 Dec 6;13:7128. doi: 10.1038/s41467-022-34502-3 (PMC9726982; doi:10.1038/s41467-022-34502-3)
Supplement: Supplementary file 6 — Supplementary Data 5 [file 41467_2022_34502_MOESM6_ESM.xlsx]

## Sheet: Supplementary Data 10
Association reults of MDD GRS with microbial taxa
Taxon	beta	se	pval
family.unknownfamily.id.1000005471	-0.00500591	0.00167776	0.00284799
genus.unknowngenus.id.1000005472	-0.00500591	0.00167776	0.00284799
order.Corynebacteriales.id.447	-0.0154937	0.00565907	0.0061841
class.Mollicutes.id.3920	-0.0043781	0.00159987	0.00620887
phylum.Tenericutes.id.3919	-0.0043781	0.00159987	0.00620887
genus.Dorea.id.1997	-0.00351922	0.00129017	0.00637734
genus.Alkalitalea.id.931	-0.0609548	0.0237365	0.0102295
family.Marinilabiaceae.id.929	-0.0579609	0.0230514	0.0119227
genus.ChristensenellaceaeR.7group.id.11283	-0.00328658	0.0013379	0.014029
genus.Eggerthella.id.819	0.00550434	0.00237588	0.020517
genus.Catabacter.id.11282	-0.0130776	0.00565861	0.0208276
genus.Dielma.id.11380	0.00873268	0.00391542	0.0257256
family.Defluviitaleaceae.id.1924	-0.00418043	0.0018823	0.0263562
genus.DefluviitaleaceaeUCG011.id.11287	-0.00418541	0.00188457	0.0263586
genus..Bacteroidespectinophilusgroup.id.14371	0.093422	0.0422228	0.0269256
genus.unknowngenus.id.1000003999	0.00748896	0.00338508	0.0269431
genus.CandidatusSoleaferrea.id.11350	-0.00478408	0.00217265	0.0276686
family.Corynebacteriaceae.id.448	-0.0128966	0.00588172	0.0283324
genus.Intestinimonas.id.2062	0.00325542	0.00156036	0.0369485
genus.Flavonifractor.id.2059	0.00342849	0.00165079	0.0378128
genus.FamilyXIIIAD3011group.id.11293	-0.00295855	0.00143253	0.0388987
genus.Eubacterium.id.1932	0.0214003	0.010485	0.0412466
family.Christensenellaceae.id.1866	-0.00268032	0.0013175	0.0419111
genus.Mitsuokella.id.2186	0.00924016	0.00454221	0.0419227
genus.unknowngenus.id.441	0.00873559	0.00433056	0.0436752
genus.Lachnospira.id.2004	0.00268086	0.00133455	0.0445574
genus.Tyzzerella4.id.11336	-0.00825258	0.0041507	0.0467852
genus.Marvinbryantia.id.2005	-0.00304934	0.00155616	0.0500519
genus.Catenisphaera.id.14395	-0.0817203	0.0417693	0.0504102
genus.Rikenella.id.973	-0.0320734	0.0163954	0.0504373
genus.Anaerotruncus.id.2054	-0.00258261	0.00132865	0.0519215
phylum.Firmicutes.id.1672	-0.00245589	0.00126467	0.0521471
genus.Clostridiumsensustricto19.id.1883	-0.0531864	0.0275867	0.0538588
family.Moraxellaceae.id.3710	0.0129643	0.0068201	0.0573156
genus.Allisonella.id.2174	0.00569358	0.00302657	0.0599449
genus.Oxalobacter.id.2978	0.00467585	0.00249184	0.0605915
genus.unknowngenus.id.1000005479	-0.00358366	0.00191124	0.0607869
family.BacteroidalesS24.7group.id.11173	-0.00358366	0.00191124	0.0607869
genus..Eubacteriumrectalegroup.id.14374	0.0024	0.00129937	0.0647411
genus.Sellimonas.id.14369	0.00548869	0.00300719	0.067973
genus.LachnospiraceaeUCG004.id.11324	0.0025425	0.00142635	0.0746637
genus.Roseburia.id.2012	0.00225964	0.00128134	0.0778154
genus.Victivallis.id.2256	-0.00517242	0.00294032	0.0785543
family.Succinivibrionaceae.id.3326	-0.0201346	0.0114578	0.0788702
genus..Eubacteriumbrachygroup.id.11296	0.00469688	0.00268457	0.0801909
family.Oxalobacteraceae.id.2966	0.00410665	0.00236425	0.0823917
genus.unknowngenus.id.1000006162	-0.00413955	0.00238706	0.0828887
family.unknownfamily.id.1000006161	-0.00413955	0.00238706	0.0828887
genus.Christensenella.id.1867	-0.0103159	0.00603761	0.0875248
genus.Bacteroides.id.918	0.00213148	0.001266	0.0922538
family.Bacteroidaceae.id.917	0.00213148	0.001266	0.0922538
order.Aeromonadales.id.3316	-0.0191172	0.0114088	0.0938071
phylum.Saccharibacteria.id.11569	0.00545202	0.00331103	0.0996354
class.unknownclass.id.11570	0.00545202	0.00331103	0.0996354
family.unknownfamily.id.11572	0.00545202	0.00331103	0.0996354
order.unknownorder.id.11571	0.00545202	0.00331103	0.0996354
genus.Adlercreutzia.id.812	-0.00309215	0.00187994	0.100008
genus.RuminococcaceaeUCG014.id.11371	-0.00231566	0.00142266	0.103589
genus.Veillonella.id.2198	0.00288468	0.00177496	0.104118
genus.Faecalibacterium.id.2057	0.00206063	0.00127345	0.105631
genus.Isobaculum.id.1822	0.0508784	0.0315612	0.10695
genus.Pseudobutyrivibrio.id.2010	-0.00683278	0.00425343	0.108182
family.Planococcaceae.id.1753	0.049925	0.0310848	0.108254
family.Victivallaceae.id.2255	-0.00431499	0.00269117	0.108849
family.Comamonadaceae.id.2913	0.0143368	0.00900373	0.111313
genus.unknowngenus.id.1000043796	0.0133512	0.00840213	0.112056
family.unknownfamily.id.1855	0.0133512	0.00840213	0.112056
genus.Helicobacter.id.3279	0.0187995	0.0118635	0.113047
family.Helicobacteraceae.id.3278	0.0187017	0.0118635	0.11493
genus.Providencia.id.3519	0.0902247	0.0573497	0.115664
genus.Holdemanella.id.11393	-0.00304564	0.00193896	0.116237
family.Carnobacteriaceae.id.1811	0.00525725	0.0033674	0.118472
genus.RuminococcaceaeUCG008.id.11365	-0.00563443	0.0036473	0.122389
genus.Enorma.id.13901	-0.0347425	0.0229603	0.130242
genus..Eubacteriumeligensgroup.id.14372	-0.00212844	0.00140858	0.130775
genus.LachnospiraceaeND3007group.id.11317	-0.00208126	0.0013827	0.132269
genus.unknowngenus.id.1961	0.0243006	0.0161903	0.133373
genus.Yokenella.id.3532	-0.0227496	0.0152971	0.136968
genus.LachnospiraceaeUCG009.id.11329	0.0291533	0.0196417	0.137743
phylum.Fusobacteria.id.2203	-0.00526824	0.00359168	0.142433
class.Fusobacteriia.id.2204	-0.00526824	0.00359168	0.142433
genus.Prevotella2.id.11180	-0.00537168	0.0036798	0.144353
genus..Eubacteriumoxidoreducensgroup.id.11339	-0.0033654	0.00235552	0.153082
order.Cytophagales.id.990	0.0300965	0.0210784	0.153339
class.Cytophagia.id.989	0.0300965	0.0210784	0.153339
genus.Coprococcus2.id.11302	0.00227342	0.00159275	0.153479
phylum.Verrucomicrobia.id.3982	0.00216899	0.00153083	0.156522
genus.Acidaminococcus.id.2167	0.00463277	0.00330569	0.161078
genus.Coprobacillus.id.2154	-0.00620033	0.00443102	0.161723
genus.possiblegenusSk018.id.2019	0.0280179	0.0201567	0.164528
class.Clostridia.id.1859	-0.00175509	0.00126472	0.165219
genus.Enterorhabdus.id.820	-0.00270656	0.00196397	0.16817
phylum.Cyanobacteria.id.1500	-0.00274164	0.00201784	0.174242
genus.Sporobacterium.id.2014	-0.0290746	0.021454	0.175352
genus.LachnospiraceaeNK4A136group.id.11319	-0.00176416	0.00130368	0.175988
order.Clostridiales.id.1863	-0.0017108	0.00126471	0.176145
genus.Lelliottia.id.14638	-0.0663295	0.0491568	0.177226
genus.LachnospiraceaeUCG008.id.11328	0.00268649	0.00203554	0.186904
genus.Fulvitalea.id.13905	0.0282772	0.0215755	0.189988
family.Flammeovirgaceae.id.1035	0.0282772	0.0215755	0.189988
order.Verrucomicrobiales.id.4030	0.00204664	0.00156286	0.190348
class.Verrucomicrobiae.id.4029	0.00204664	0.00156286	0.190348
genus.Atopobium.id.814	-0.00771843	0.00589604	0.190505
family.Verrucomicrobiaceae.id.4036	0.00204569	0.00156287	0.190558
order.Erysipelotrichales.id.2148	-0.0016528	0.00126876	0.192679
class.Erysipelotrichia.id.2147	-0.0016528	0.00126876	0.192679
family.Erysipelotrichaceae.id.2149	-0.0016528	0.00126876	0.192679
family.Neisseriaceae.id.3010	-0.0310319	0.0238335	0.192907
genus.Akkermansia.id.4037	0.00203264	0.00156298	0.193433
genus.RuminococcaceaeNK4A214group.id.11358	-0.00179165	0.00138224	0.194907
family.Clostridiaceae2.id.1900	0.0297889	0.0230018	0.195297
order.Bacteroidales.id.913	0.00163226	0.00126493	0.196914
class.Bacteroidia.id.912	0.00163226	0.00126493	0.196914
genus.unknowngenus.id.1978	0.0327908	0.0254369	0.197361
family.Gracilibacteraceae.id.1975	0.0327908	0.0254369	0.197361
genus.RuminococcaceaeUCG002.id.11360	-0.00168563	0.00130868	0.197733
genus.Gordonibacter.id.821	0.00357194	0.00277405	0.197877
genus.Hespellia.id.1999	-0.0157327	0.012277	0.200026
genus.unknowngenus.id.1000001215	-0.00282076	0.00221901	0.203664
family.unknownfamily.id.1000001214	-0.00282076	0.00221901	0.203664
class.Melainabacteria.id.1589	-0.00281041	0.00221729	0.204977
family.Ruminococcaceae.id.2050	-0.00160082	0.00126488	0.205659
genus.Anaerovirgula.id.1902	0.0292086	0.0231739	0.207521
family.Flavobacteriaceae.id.1109	-0.0206081	0.0165442	0.212897
genus.Hungatella.id.11306	0.00325025	0.00262256	0.215218
family.ClostridialesvadinBB60group.id.11286	-0.00204726	0.00166596	0.219119
genus.unknowngenus.id.1000000073	-0.00204726	0.00166596	0.219119
family.FamilyXIII.id.1957	-0.00162027	0.00132093	0.219969
phylum.Bacteroidetes.id.905	0.00153962	0.00126493	0.223545
genus.Fusobacterium.id.2210	-0.00535552	0.00442932	0.226622
class.Opitutae.id.3988	0.00509488	0.00422062	0.227379
class.Chloroplast.id.1501	-0.00520095	0.00434442	0.231246
order.unknownorder.id.1000000003	-0.00520095	0.00434442	0.231246
family.unknownfamily.id.1000000004	-0.00520095	0.00434442	0.231246
genus.unknowngenus.id.1000000005	-0.00520095	0.00434442	0.231246
genus.Catenibacterium.id.2153	0.00356292	0.0029856	0.232724
family.Fusobacteriaceae.id.2208	-0.00509003	0.00430332	0.236882
genus.unknowngenus.id.1000027565	0.00554298	0.00470778	0.239032
family.vadinBE97.id.14446	0.00554298	0.00470778	0.239032
genus.Succinivibrio.id.3331	-0.0142279	0.0122276	0.244591
genus.unknowngenus.id.826	-0.00170376	0.00147941	0.249466
family.unknownfamily.id.1000000271	0.00488734	0.00424682	0.249805
order.OpitutaevadinHA64.id.11585	0.00488734	0.00424682	0.249805
genus.unknowngenus.id.1000000272	0.00488734	0.00424682	0.249805
genus.Methanosphaera.id.124	0.00866957	0.00755476	0.251149
genus.Diaphorobacter.id.2928	0.0181932	0.0158998	0.252525
genus.Samsonia.id.14644	0.0224773	0.019799	0.256261
genus.Coprobacter.id.949	0.00231748	0.00206535	0.26183
genus.Granulicatella.id.1821	0.00395578	0.00352937	0.262366
genus.Lachnoclostridium.id.11308	0.0014279	0.00127926	0.264341
genus.Shuttleworthia.id.2013	0.030902	0.0279197	0.268373
genus.FamilyXIIIUCG001.id.11294	-0.00163567	0.00150978	0.278639
genus.Alloscardovia.id.435	0.018638	0.0173541	0.282828
genus.Citrobacter.id.3497	-0.01056	0.00983449	0.282926
family.Acidaminococcaceae.id.2166	0.00163537	0.00152892	0.28479
genus..Eubacteriumventriosumgroup.id.11341	0.00147838	0.0013829	0.28505
phylum.Euryarchaeota.id.55	-0.00288496	0.00275669	0.295316
order.Anaeroplasmatales.id.3924	-0.00496029	0.00476294	0.297674
family.Anaeroplasmataceae.id.3925	-0.00496029	0.00476294	0.297674
genus.Anaeroplasma.id.3926	-0.00496029	0.00476294	0.297674
family.unknownfamily.id.987	0.00364114	0.00357422	0.308335
genus.unknowngenus.id.1000013899	0.00364114	0.00357422	0.308335
genus.Halomonas.id.3616	-0.0078354	0.00772599	0.310505
genus.unknowngenus.id.1000009363	0.0220305	0.0220773	0.318338
genus.RuminococcaceaeUCG011.id.11368	-0.00279869	0.0028075	0.318832
genus.Ruminococcus1.id.11373	0.00132313	0.00132756	0.318929
genus.Phascolarctobacterium.id.2168	0.00161706	0.00162282	0.319032
genus.Coprococcus1.id.11301	-0.00131655	0.00132235	0.319438
genus..Eubacteriumfissicatenagroup.id.14373	0.00269565	0.00275445	0.327752
genus.Sutterella.id.2896	-0.00144706	0.00148821	0.330878
genus.Enterobacter.id.3502	-0.0113651	0.0117393	0.332984
genus.Serratia.id.3523	0.0283984	0.0293611	0.333439
genus.Murimonas.id.14368	0.0233521	0.0243032	0.336621
genus.Acinetobacter.id.3711	0.00729275	0.00762482	0.338845
order.Alteromonadales.id.3333	-0.00943542	0.00987777	0.339468
family.Peptostreptococcaceae.id.2042	-0.00126557	0.00134996	0.348507
family.P5D1.392.id.1847	-0.015966	0.0172657	0.355111
genus.unknowngenus.id.1000040046	-0.015966	0.0172657	0.355111
genus.Eisenbergiella.id.11304	-0.00208009	0.00227417	0.360371
class.Sphingobacteriia.id.1229	0.0232704	0.025774	0.366598
genus.LachnospiraceaeUCG001.id.11321	0.00151721	0.00168946	0.36916
genus.FamilyXIIIUCG002.id.11295	-0.0156394	0.0175504	0.372869
genus.unknowngenus.id.428	-0.0124178	0.0140357	0.376304
genus.PrevotellaceaeNK3B31group.id.11185	0.00364818	0.00414761	0.379083
genus.Negativicoccus.id.2187	-0.0475528	0.0543785	0.381858
genus.Porphyromonas.id.956	0.00358657	0.00411386	0.383303
genus.Haemophilus.id.3698	0.00155542	0.00179445	0.386055
genus.Anaerostipes.id.1991	-0.00113491	0.00131599	0.388468
genus.Intestinibacter.id.11345	-0.0013212	0.00153662	0.389894
genus.Holdemania.id.2157	0.00153486	0.00178583	0.390085
genus.unknowngenus.id.1000077412	-0.0171204	0.0199344	0.390431
family.unknownfamily.id.1000077411	-0.0171204	0.0199344	0.390431
genus.Collinsella.id.815	0.00122213	0.00142533	0.391204
order.Coriobacteriales.id.810	-0.00107625	0.00128661	0.402874
class.Coriobacteriia.id.809	-0.00107625	0.00128661	0.402874
family.Coriobacteriaceae.id.811	-0.00107625	0.00128661	0.402874
genus.Anaerococcus.id.1937	0.00599994	0.0072197	0.405945
family.FamilyXI.id.1936	0.00249423	0.00300387	0.406347
genus.Butyrivibrio.id.1993	-0.00238496	0.00287318	0.406495
family.Leptotrichiaceae.id.2215	-0.0151691	0.0183948	0.409574
genus..Eubacteriumhalliigroup.id.11338	-0.00108085	0.00132979	0.416334
genus.unknowngenus.id.1000077492	-0.0178991	0.0220258	0.416424
order.Pasteurellales.id.3688	0.00142284	0.00176659	0.420578
family.Pasteurellaceae.id.3689	0.00142284	0.00176659	0.420578
family.Peptococcaceae.id.2024	-0.0013156	0.0016479	0.424669
order.Actinomycetales.id.420	0.00152356	0.00192876	0.429576
family.Prevotellaceae.id.960	0.00110524	0.00140579	0.431746
genus.ErysipelotrichaceaeUCG003.id.11384	-0.00109618	0.00140075	0.433882
genus.Alistipes.id.968	-0.00100402	0.0012911	0.436777
family.Actinomycetaceae.id.421	0.00148082	0.00192896	0.442676
family.Halomonadaceae.id.3610	-0.00553127	0.00724461	0.445164
genus.Anaerosporobacter.id.1990	0.0136311	0.0180008	0.448899
genus.RikenellaceaeRC9gutgroup.id.11191	0.00221684	0.00293696	0.450365
order.Oceanospirillales.id.3593	-0.00543674	0.00723171	0.452176
family.Eubacteriaceae.id.1928	0.00266717	0.00355776	0.453449
genus.unknowngenus.id.964	-0.00250053	0.00333857	0.453869
genus.Murdochiella.id.1944	0.0342882	0.0459068	0.455118
family.Veillonellaceae.id.2172	0.00100748	0.00135526	0.457248
genus.unknowngenus.id.2755	-0.0013602	0.00185069	0.462359
genus.Raoultella.id.3521	0.0143371	0.0196083	0.464673
class.Flavobacteriia.id.1089	-0.00819329	0.011282	0.4677
genus.Terrisporobacter.id.11348	0.00150818	0.00207964	0.468322
family.Bifidobacteriaceae.id.433	-0.00101411	0.00140214	0.469519
order.Bifidobacteriales.id.432	-0.00101411	0.00140214	0.469519
genus.Turicibacter.id.2162	-0.00126062	0.00179693	0.482966
genus.Erysipelatoclostridium.id.11381	-0.0011953	0.00171999	0.48709
genus.RuminococcaceaeUCG003.id.11361	0.000989138	0.00142588	0.48787
phylum.Proteobacteria.id.2375	0.000877303	0.00126784	0.488958
genus.Fusicatenibacter.id.11305	0.000893962	0.00129814	0.491046
genus.LachnospiraceaeAC2044group.id.11313	-0.00829388	0.0120656	0.491832
genus.Parvibacter.id.824	0.0198403	0.0291888	0.49668
genus.LachnospiraceaeFCS020group.id.11314	0.000978556	0.00145349	0.500792
order.Burkholderiales.id.2874	0.000881668	0.00130991	0.5009
genus.Olsenella.id.822	0.00186489	0.00277116	0.50097
class.Epsilonproteobacteria.id.3268	-0.00330694	0.00492527	0.501952
family.FamilyXI.id.1732	-0.00268457	0.0040235	0.50463
genus.Gemella.id.1733	-0.00268457	0.0040235	0.50463
genus.Varibaculum.id.427	0.00825645	0.0125154	0.509444
genus.Odoribacter.id.952	-0.000929138	0.00140939	0.509737
genus.Faecalicoccus.id.11391	0.00823982	0.0125422	0.511202
genus.Pyramidobacter.id.3912	0.0314077	0.048317	0.51567
genus.LachnospiraceaeUCG006.id.11326	0.0166787	0.0257079	0.516481
family.Methanobacteriaceae.id.121	-0.0018217	0.00281593	0.51768
class.Methanobacteria.id.119	-0.0018206	0.00281593	0.517932
genus.RuminococcaceaeUCG013.id.11370	0.000846751	0.00132067	0.521423
order.Campylobacterales.id.3272	-0.00313258	0.00493288	0.525402
genus.Paraprevotella.id.962	-0.00128376	0.00202209	0.525515
class.Betaproteobacteria.id.2867	0.000830231	0.00130785	0.525556
family.Lachnospiraceae.id.1987	0.000797987	0.00126469	0.528057
family.Mitochondria.id.2805	0.00279235	0.00443678	0.529111
genus.unknowngenus.id.1000000017	0.00279235	0.00443678	0.529111
genus.Sarcina.id.1896	0.00669377	0.0106889	0.531162
family.Desulfovibrionaceae.id.3169	-0.000869434	0.00139084	0.531895
genus.Actinomyces.id.423	0.00122486	0.00195951	0.531915
genus.Barnesiella.id.944	0.000894165	0.00143153	0.532219
genus.Lachnotalea.id.14367	-0.0076018	0.0122534	0.535005
genus.Ruminiclostridium5.id.11355	-0.000796989	0.00129666	0.538787
genus.Megasphaera.id.2185	0.00239034	0.00395928	0.546022
order.Desulfovibrionales.id.3156	-0.000834439	0.00139065	0.548484
genus.Lutaonella.id.1162	-0.0141627	0.0236591	0.549428
genus.LachnospiraceaeUCG003.id.11323	0.00202752	0.00338704	0.549433
genus.Pseudocitrobacter.id.14642	-0.00366938	0.00614739	0.550573
genus.Butyricicoccus.id.2055	-0.000777897	0.00130722	0.551791
genus.Faecalitalea.id.11392	0.00190867	0.00322153	0.553533
genus.unknowngenus.id.1000071828	0.0037695	0.00647152	0.560246
family.16d63.751.id.1801	0.0037695	0.00647152	0.560246
genus.Lachnoclostridium5.id.11312	0.0183688	0.0317204	0.562532
genus.Romboutsia.id.11347	-0.000817191	0.00143488	0.569005
genus.Prevotella9.id.11183	-0.000964556	0.00169384	0.569051
genus.Leuconostoc.id.1841	0.00244397	0.00429971	0.569761
family.Rikenellaceae.id.967	-0.000730118	0.00128714	0.570549
genus.Ruminiclostridium6.id.11356	0.00083582	0.00147385	0.570646
genus.RuminococcaceaeUCG010.id.11367	-0.000843885	0.0015034	0.574581
genus.Prevotella6.id.11181	-0.0047002	0.00839963	0.575771
genus.RuminococcaceaeUCG007.id.11364	-0.00176056	0.00314691	0.575851
genus.RuminococcaceaeUCG005.id.11363	-0.000751975	0.00134713	0.576705
genus.Acetanaerobacterium.id.2051	-0.00296296	0.00531694	0.577345
order.Bacillales.id.1674	0.00164402	0.0029529	0.577699
class.Deltaproteobacteria.id.3087	-0.000767116	0.00138962	0.580925
genus.Acetitomaculum.id.1989	-0.0052029	0.00946961	0.58271
genus.RuminococcaceaeV9D2013group.id.11372	-0.00412282	0.0078326	0.598634
genus.Pseudoflavonifractor.id.2066	0.00182227	0.00347308	0.599802
family.Propionibacteriaceae.id.714	-0.00743232	0.0142972	0.603172
genus.Paeniclostridium.id.14378	-0.0131638	0.0256671	0.608044
genus..Ruminococcusgauvreauiigroup.id.11342	0.000749009	0.00147645	0.611941
genus.unknowngenus.id.2071	0.000757845	0.00152163	0.61845
phylum.Actinobacteria.id.400	-0.000625334	0.00127659	0.624241
genus.Bifidobacterium.id.436	-0.000682012	0.00140848	0.62823
genus.CandidatusStoquefichus.id.11379	0.00497778	0.0103029	0.628995
genus.Ruminiclostridium.id.11353	-0.00294235	0.00628237	0.639534
genus.Rothia.id.646	0.00183196	0.0039394	0.641905
genus.Tyzzerella.id.11334	0.00153182	0.00330007	0.642521
family.Shewanellaceae.id.3399	-0.00457552	0.0101713	0.652822
genus.Shewanella.id.3400	-0.00457552	0.0101713	0.652822
family.Thermomicrobiaceae.id.1490	0.00756627	0.016857	0.653539
class.Thermomicrobia.id.1482	0.00756627	0.016857	0.653539
order.Thermomicrobiales.id.1489	0.00756627	0.016857	0.653539
genus.unknowngenus.id.1000073287	0.00756627	0.016857	0.653539
phylum.Chloroflexi.id.1385	0.00756627	0.016857	0.653539
genus.RuminococcaceaeUCG004.id.11362	-0.000776406	0.00174614	0.65658
genus.CandidatusSaccharimonas.id.11573	0.0154812	0.0348642	0.657012
genus..Clostridiuminnocuumgroup.id.14397	-0.00115716	0.00262748	0.659643
genus.Subdoligranulum.id.2070	-0.00056773	0.00129075	0.66005
family.Alcaligenaceae.id.2875	0.000575437	0.00132136	0.663207
family.Porphyromonadaceae.id.943	-0.000554114	0.00127546	0.663968
genus.Burkholderia.Paraburkholderia.id.14563	0.00337392	0.00777634	0.664383
genus.Aeribacillus.id.1681	-0.0125535	0.0290537	0.665684
genus.Ruminiclostridium1.id.11354	-0.0017782	0.00413455	0.667136
genus.Blautia.id.1992	-0.000537614	0.00126684	0.671293
genus.Prevotella.id.963	0.00147049	0.00347154	0.67187
genus.Parabacteroides.id.954	-0.000547475	0.00130184	0.674092
genus.Methanobrevibacter.id.123	-0.00117467	0.00285813	0.681078
family.Rhodospirillaceae.id.2717	-0.000757978	0.00184593	0.681351
genus.LachnospiraceaeNK4B4group.id.11320	-0.00167038	0.00407508	0.681878
genus.Lachnoclostridium12.id.11311	0.00647544	0.0162349	0.689997
class.Gammaproteobacteria.id.3303	0.000537865	0.00135309	0.690992
genus.unknowngenus.id.2001	-0.000633622	0.00170069	0.709471
genus.Parasutterella.id.2892	0.000595995	0.00160388	0.710195
genus.Caproiciproducens.id.14382	-0.00204604	0.00559786	0.714735
genus.Finegoldia.id.1940	-0.00327673	0.0090658	0.717771
genus.Mogibacterium.id.1960	-0.00138868	0.00388232	0.720573
class.Bacilli.id.1673	-0.00045891	0.00129851	0.723778
genus.ErysipelotrichaceaeUCG004.id.11385	-0.0032265	0.00927231	0.727862
family.Enterobacteriaceae.id.3469	0.000507813	0.00146947	0.729662
order.Enterobacteriales.id.3468	0.000507813	0.00146947	0.729662
family.Campylobacteraceae.id.3273	-0.00200054	0.00581949	0.731023
genus.Corynebacterium1.id.11143	0.0125324	0.0364571	0.731029
genus.Streptococcus.id.1853	-0.000456417	0.00133566	0.732564
genus.Oscillospira.id.2064	0.000575791	0.00169546	0.734152
family.Streptococcaceae.id.1850	-0.000449944	0.0013262	0.734403
genus.Senegalimassilia.id.11160	0.000691757	0.00204942	0.735712
genus.Prevotella7.id.11182	0.000950183	0.00283951	0.737905
genus.Mannheimia.id.3701	0.00940964	0.0291116	0.746524
genus.Butyricimonas.id.945	-0.00052894	0.00165306	0.748986
class.Actinobacteria.id.419	-0.000423032	0.00134046	0.752316
family.Enterococcaceae.id.1828	-0.00149029	0.00472518	0.752464
genus.unknowngenus.id.1854	-0.00324555	0.0103287	0.753348
genus.PrevotellaceaeUCG001.id.11186	0.00289041	0.00926088	0.754957
order.Propionibacteriales.id.704	-0.00437678	0.0140994	0.756239
genus..Eubacteriumnodatumgroup.id.11297	0.000911761	0.00293855	0.756351
genus.Clostridiumsensustricto1.id.1873	0.000437888	0.0014386	0.760835
genus..Eubacteriumtenuegroup.id.14380	-0.00444632	0.0147312	0.762782
genus.Aurantiacicella.id.14291	-0.00587486	0.0199124	0.767967
family.Thermoactinomycetaceae.id.1782	0.0084603	0.028769	0.768699
class.Negativicutes.id.2164	0.000368086	0.00127059	0.772048
class.Synergistia.id.3899	-0.00160506	0.00559002	0.774013
family.Synergistaceae.id.3901	-0.00160506	0.00559002	0.774013
order.Synergistales.id.3900	-0.00160506	0.00559002	0.774013
phylum.Synergistetes.id.3898	-0.00160506	0.00559002	0.774013
genus.Enterococcus.id.1831	-0.00141815	0.00498652	0.776106
genus.Lactonifactor.id.11332	-0.000948522	0.00336023	0.777729
genus.Propionibacterium.id.727	-0.00410201	0.0146682	0.779743
genus.Parvimonas.id.1945	0.00176366	0.00632245	0.780281
genus.Hydrogenoanaerobacterium.id.2060	-0.0011807	0.00437074	0.787054
genus.Lactococcus.id.1851	0.000715494	0.00265315	0.787409
genus.Campylobacter.id.3275	-0.00158679	0.00589509	0.787797
genus.Dialister.id.2183	0.000414581	0.00156087	0.790541
genus.Undibacterium.id.2983	0.00866805	0.0336274	0.796586
genus.Succiniclasticum.id.2169	0.00663469	0.0257754	0.796867
genus.Peptoniphilus.id.1946	0.00164768	0.00647817	0.79923
genus.Papillibacter.id.2065	-0.00125859	0.00506705	0.803835
genus.Coprococcus3.id.11303	0.0003343	0.00135925	0.805725
genus.Alloprevotella.id.961	0.000767239	0.00312912	0.806307
genus.Ralstonia.id.2909	-0.00291462	0.0120707	0.809196
genus..Eubacteriumcoprostanoligenesgroup.id.11375	0.000305678	0.00129809	0.813833
family.Micrococcaceae.id.636	0.00089617	0.00382498	0.814757
genus.Tyzzerella3.id.11335	-0.000534809	0.00232362	0.817966
genus.Asaccharospora.id.11344	0.00584591	0.0256158	0.819479
genus.Succinispira.id.2170	-0.0052847	0.024661	0.830318
genus.Oribacterium.id.2008	-0.00188101	0.00879388	0.830625
genus.Peptostreptococcus.id.2045	0.00265521	0.0127073	0.834485
genus.Parasporobacterium.id.2009	-0.00142675	0.00703778	0.839349
genus.Weissella.id.1843	-0.0014068	0.00713527	0.843701
genus.Ezakiella.id.11289	0.000944443	0.00487117	0.846267
genus.Gelria.id.2134	-0.000723565	0.00375866	0.847346
genus.unknowngenus.id.2049	-0.00144661	0.00756471	0.848344
genus.Epulopiscium.id.1998	0.00660692	0.0364548	0.856182
genus.unknowngenus.id.2041	-0.000333633	0.0019127	0.861527
genus..Ruminococcustorquesgroup.id.14377	0.000223327	0.00128334	0.861849
genus.Slackia.id.825	0.000377589	0.00218945	0.863077
genus.ErysipelotrichaceaeUCG006.id.11386	-0.00187429	0.0109899	0.86458
genus.Desulfovibrio.id.3173	-0.000296513	0.00177245	0.867142
genus.Rhodococcus.id.464	0.00669754	0.0417066	0.872419
family.Nocardiaceae.id.460	0.00669754	0.0417066	0.872419
genus.unknowngenus.id.1000036183	0.00118965	0.00783477	0.879311
genus.unknowngenus.id.2200	-0.00450062	0.0300941	0.881118
genus.Bilophila.id.3170	-0.00022447	0.00150942	0.88178
genus.unknowngenus.id.959	-0.000363766	0.00247943	0.883358
genus.Anaerofilum.id.2053	-0.000346468	0.00239285	0.884874
genus.Corynebacterium.id.449	-0.00153997	0.0113879	0.892431
family.Pseudomonadaceae.id.3718	0.000801631	0.0063253	0.899151
genus.Solobacterium.id.2161	0.00049657	0.00394226	0.899763
genus.LachnospiraceaeUCG010.id.11330	0.000186073	0.00149019	0.90063
genus.Bacillus.id.1688	-0.0016088	0.013534	0.905378
class.Alphaproteobacteria.id.2379	-0.000203055	0.00173982	0.907089
genus..Ruminococcusgnavusgroup.id.14376	-0.000237331	0.00212848	0.911218
genus.Scardovia.id.440	0.00196784	0.0177315	0.911632
genus..Eubacteriumruminantiumgroup.id.11340	0.000211687	0.00194617	0.913384
family.Staphylococcaceae.id.1775	-0.000937512	0.00881236	0.915276
genus.Cloacibacillus.id.3908	-0.000779865	0.00733299	0.915305
genus.Biostraticola.id.3471	-0.000911503	0.00955469	0.923998
family.Leuconostocaceae.id.1839	-0.000329274	0.00362408	0.927606
genus.Ruminiclostridium9.id.11357	0.000114746	0.00132326	0.930899
genus.LachnospiraceaeNC2004group.id.11316	-0.000183649	0.00215553	0.932103
family.Clostridiaceae1.id.1869	0.000118865	0.00143212	0.933852
genus.Staphylococcus.id.1780	0.000756349	0.00919062	0.934412
genus.Peptococcus.id.2037	0.000175208	0.00226362	0.938304
genus.Ruminococcus2.id.11374	-9.75e-05	0.00138008	0.943702
genus.Salinithrix.id.14356	0.00203398	0.0291899	0.944448
genus.CoriobacteriaceaeUCG002.id.11158	0.000602573	0.00925093	0.948065
genus.Pseudomonas.id.3723	0.000408477	0.00635913	0.948783
genus.Anaerofustis.id.1931	0.00023219	0.00421928	0.956114
family.Bacillaceae.id.1680	0.00068715	0.0131266	0.958251
phylum.Lentisphaerae.id.2238	0.000122537	0.00245773	0.960236
genus.Asaccharobacter.id.813	-0.000205663	0.00462603	0.96454
genus.Klebsiella.id.3507	-0.000266683	0.00605666	0.964879
family.Burkholderiaceae.id.2899	0.000225662	0.00616316	0.970792
order.Pseudomonadales.id.3709	-0.000165906	0.004589	0.97116
genus.RuminococcaceaeUCG009.id.11366	-6.87e-05	0.00197191	0.972214
genus.Howardella.id.2000	-8.06e-05	0.00277306	0.976812
family.Thermoanaerobacteraceae.id.2126	-8.71e-05	0.00367693	0.981095
order.Thermoanaerobacterales.id.2112	-8.49e-05	0.00367611	0.981568
genus.Lactobacillus.id.1837	-4.27e-05	0.0020426	0.98332
genus.unknowngenus.id.1868	-2.4e-05	0.00167738	0.988562
order.Victivallales.id.2254	3e-05	0.00245901	0.990254
class.Lentisphaeria.id.2250	3e-05	0.00245901	0.990254
genus.Oscillibacter.id.2063	-1.95e-05	0.00181103	0.991412
genus..Eubacteriumxylanophilumgroup.id.14375	-1.41e-05	0.00147783	0.992361
genus.unknowngenus.id.2163	2.47e-05	0.00349859	0.994362
genus.unknowngenus.id.3624	-6.31e-05	0.0111962	0.995505
family.Lactobacillaceae.id.1836	-9.28e-06	0.00202829	0.996349
genus.Escherichia.Shigella.id.3504	6.96e-06	0.00156299	0.996449
genus.Megamonas.id.2184	-2.2e-05	0.00564372	0.996891
