# Supplementary material for: Gut microbiome-wide association study of depressive symptoms
Source: Nat Commun. 2022 Dec 6;13:7128. doi: 10.1038/s41467-022-34502-3 (PMC9726982; doi:10.1038/s41467-022-34502-3)
Supplement: Supplementary file 9 — Source Data [file 41467_2022_34502_MOESM9_ESM.xlsx]

## Sheet: Source Data1
Source Data 1. Results of association analysis between gut microbiota and depressive symptoms after adjusting for age, sex, BMI, medication use, and technical covariates.
Complete results of microbiome association analysis in RS
Pheno	Taxon	Beta	Se	zscore	p	n	resi.corr	fdr
CESD	family.Christensenellaceae.id.1866	-0.587686	0.115772	-5.07626	4.55785e-07	1054	0.898637	8.04461e-05
CESD	genus.ChristensenellaceaeR7group.id.11283	-0.553253	0.107679	-5.13798	3.3145e-07	1054	0.898996	8.04461e-05
CESD	genus.RuminococcaceaeUCG005.id.11363	-0.587236	0.134349	-4.37097	1.36096e-05	1054	0.897729	0.00156558
CESD	genus.RuminococcaceaeUCG010.id.11367	-0.500027	0.11597	-4.31168	1.77403e-05	1054	0.895816	0.00156558
CESD	family.Ruminococcaceae.id.2050	-1.58826	0.375196	-4.23313	2.50805e-05	1054	0.896173	0.00177068
CESD	genus.Coprococcus2.id.11302	-0.293623	0.0804232	-3.65098	0.000274232	1054	0.897978	0.0102993
CESD	genus.FamilyXIIIAD3011group.id.11293	-0.736026	0.20059	-3.6693	0.000255544	1054	0.894151	0.0102993
CESD	genus.Lachnoclostridium.id.11308	0.5746	0.158806	3.61825	0.000310852	1054	0.895258	0.0102993
CESD	genus.RuminococcaceaeUCG002.id.11360	-0.41946	0.116198	-3.60987	0.000320941	1054	0.894758	0.0102993
CESD	genus.RuminococcaceaeUCG003.id.11361	-0.513921	0.146229	-3.51449	0.000459553	1054	0.896574	0.0132867
CESD	class.Mollicutes.id.3920	-0.385348	0.115324	-3.34145	0.000863042	1054	0.895093	0.0138479
CESD	genus.Eggerthella.id.819	0.65134	0.189924	3.42947	0.000628457	1054	0.896031	0.0138479
CESD	genus.Hungatella.id.11306	0.765731	0.224524	3.41046	0.000673427	1054	0.896677	0.0138479
CESD	genus.Ruminiclostridium6.id.11356	-0.360869	0.105154	-3.43181	0.00062314	1054	0.894813	0.0138479
CESD	genus.RuminococcaceaeUCG014.id.11371	-0.285341	0.0825605	-3.45614	0.000570081	1054	0.894421	0.0138479
CESD	order.MollicutesRF9.id.11579	-0.40037	0.119401	-3.35315	0.000827753	1054	0.89503	0.0138479
CESD	phylum.Tenericutes.id.3919	-0.385348	0.115324	-3.34145	0.000863042	1054	0.895093	0.0138479
CESD	genus.Coprococcus3.id.11303	-0.429932	0.129224	-3.32702	0.00090851	1054	0.896022	0.0139437
CESD	genus.LachnospiraceaeUCG001.id.11321	-0.522231	0.158371	-3.29751	0.00100845	1054	0.896874	0.0148327
CESD	family.FamilyXIII.id.1957	-0.735605	0.227392	-3.23496	0.00125491	1054	0.893607	0.0171074
CESD	family.Micrococcaceae.id.636	1.52703	0.472213	3.23378	0.00126004	1054	0.896083	0.0171074
CESD	genus..Ruminococcusgauvreauiigroup.id.11342	-0.341479	0.107516	-3.17609	0.00153665	1054	0.896151	0.0200902
CESD	genus..Eubacteriumventriosumgroup.id.11341	-0.485036	0.157248	-3.08453	0.00209252	1054	0.895736	0.0246982
CESD	genus.Sellimonas.id.14369	0.567467	0.184028	3.0836	0.002099	1054	0.893083	0.0246982
CESD	genus.Rothia.id.646	1.46553	0.477761	3.0675	0.00221435	1054	0.895325	0.025215
CESD	order.Micrococcales.id.510	1.40825	0.46609	3.02142	0.0025774	1054	0.895424	0.0284319
CESD	genus.LachnospiraceaeNK4A136group.id.11319	-0.412099	0.137526	-2.99652	0.00279552	1054	0.896752	0.0299036
CESD	genus.Subdoligranulum.id.2070	-0.438545	0.149172	-2.93985	0.00335623	1054	0.89405	0.0348455
CESD	genus.RuminococcaceaeNK4A214group.id.11358	-0.344862	0.121622	-2.83552	0.00466372	1054	0.893002	0.047037
CESD	genus.PrevotellaceaeUCG001.id.11186	-0.487332	0.172446	-2.82599	0.00480361	1054	0.894764	0.047102
CESD	genus..Eubacteriumxylanophilumgroup.id.14375	-0.369338	0.131678	-2.80487	0.00512736	1054	0.89515	0.0489178
CESD	genus.FamilyXIIIUCG001.id.11294	-0.478187	0.176373	-2.71123	0.00681375	1054	0.894118	0.0632961
CESD	genus..Eubacteriumcoprostanoligenesgroup.id.11375	-0.44839	0.166262	-2.69689	0.00711196	1054	0.89183	0.0643724
CESD	genus..Eubacteriumoxidoreducensgroup.id.11339	-0.526945	0.197756	-2.66462	0.00782661	1054	0.893097	0.0690699
CESD	genus.Senegalimassilia.id.11160	-0.326097	0.127131	-2.56506	0.0104551	1054	0.893166	0.0878726
CESD	genus.Fusobacterium.id.2210	1.06666	0.421628	2.52985	0.0115576	1054	0.895912	0.0948798
CESD	genus.LachnospiraceaeNC2004group.id.11316	-0.484719	0.192571	-2.51709	0.0119822	1054	0.893485	0.0961295
CESD	genus.Butyrivibrio.id.1993	-0.247953	0.099547	-2.49081	0.0129001	1054	0.894634	0.101194
CESD	genus.RikenellaceaeRC9gutgroup.id.11191	-0.409868	0.165206	-2.48095	0.0132603	1054	0.893448	0.101758
CESD	genus..Eubacteriumrectalegroup.id.14374	-0.264099	0.110447	-2.39118	0.016971	1054	0.894973	0.124808
CESD	genus.Pediococcus.id.1838	1.119	0.467147	2.39539	0.0167788	1054	0.893502	0.124808
CESD	genus..Eubacteriumruminantiumgroup.id.11340	-0.23581	0.0991824	-2.37754	0.0176083	1054	0.894674	0.126851
CESD	genus.Rikenella.id.973	1.25611	0.531867	2.3617	0.0183746	1054	0.893785	0.127911
CESD	genus..Ruminococcusgnavusgroup.id.14376	0.279551	0.118476	2.35957	0.0184801	1054	0.892686	0.127911
CESD	family.Fusobacteriaceae.id.2208	0.944319	0.401603	2.35137	0.0188899	1054	0.895365	0.128233
CESD	genus.RuminococcaceaeUCG013.id.11370	-0.423571	0.18087	-2.34185	0.0193761	1054	0.894291	0.129052
CESD	family.Eubacteriaceae.id.1928	0.715106	0.312461	2.28862	0.0223009	1054	0.893079	0.139836
CESD	family.FamilyXI.id.1732	1.41469	0.617051	2.29266	0.0220661	1054	0.894626	0.139836
CESD	genus.Gemella.id.1733	1.41469	0.617051	2.29266	0.0220661	1054	0.894626	0.139836
CESD	genus.Flavonifractor.id.2059	0.454883	0.200142	2.2728	0.0232416	1054	0.893566	0.141453
CESD	genus.Oscillibacter.id.2063	-0.588181	0.262844	-2.23776	0.0254479	1054	0.893743	0.152256
CESD	genus.Anaerofustis.id.1931	0.883793	0.400539	2.20651	0.0275661	1054	0.893033	0.162181
CESD	genus.Anaerococcus.id.1937	2.01738	0.921045	2.19031	0.0287226	1054	0.893997	0.165111
CESD	genus.Coprococcus1.id.11301	-0.499872	0.228616	-2.18652	0.0289997	1054	0.893799	0.165111
CESD	family.Peptococcaceae.id.2024	-0.311448	0.143291	-2.17353	0.0299649	1054	0.894162	0.165275
CESD	genus.Enterorhabdus.id.820	-0.322178	0.148134	-2.17491	0.0298618	1054	0.893119	0.165275
CESD	genus.Ruminococcus1.id.11373	-0.240425	0.11249	-2.13731	0.0328053	1054	0.893182	0.178158
CESD	genus..Eubacteriumbrachygroup.id.11296	0.489993	0.231098	2.12028	0.0342183	1054	0.894067	0.183016
CESD	genus.RuminococcaceaeUCG011.id.11368	-0.536202	0.261427	-2.05105	0.0405115	1054	0.893308	0.210302
CESD	genus..Eubacteriumfissicatenagroup.id.14373	0.628814	0.310918	2.02244	0.0433861	1054	0.892928	0.221961
CESD	genus.Faecalibacterium.id.2057	-0.290326	0.146194	-1.9859	0.0473066	1054	0.89409	0.23856
CESD	class.Alphaproteobacteria.id.2379	-0.257201	0.133893	-1.92095	0.0550115	1054	0.893117	0.269709
CESD	genus.Peptoclostridium.id.11346	1.24636	0.648699	1.92132	0.0549646	1054	0.891669	0.269709
CESD	genus.Roseburia.id.2012	-0.337737	0.176546	-1.91302	0.0560198	1054	0.893809	0.27089
CESD	class.Bacilli.id.1673	0.214276	0.116879	1.83331	0.0670426	1054	0.891571	0.281564
CESD	class.Fusobacteriia.id.2204	0.70737	0.385405	1.83539	0.0667324	1054	0.894216	0.281564
CESD	family.Anaeroplasmataceae.id.3925	-0.441167	0.242006	-1.82296	0.0685962	1054	0.892587	0.281564
CESD	family.Rhodospirillaceae.id.2717	-0.25044	0.134597	-1.86066	0.0630737	1054	0.892905	0.281564
CESD	genus.Anaeroplasma.id.3926	-0.441167	0.242006	-1.82296	0.0685962	1054	0.892587	0.281564
CESD	genus.Megamonas.id.2184	-0.417769	0.226148	-1.84733	0.0649829	1054	0.892498	0.281564
CESD	order.Anaeroplasmatales.id.3924	-0.441167	0.242006	-1.82296	0.0685962	1054	0.892587	0.281564
CESD	order.Fusobacteriales.id.2205	0.70737	0.385405	1.83539	0.0667324	1054	0.894216	0.281564
CESD	order.Lactobacillales.id.1800	0.214966	0.116152	1.85074	0.0644905	1054	0.891392	0.281564
CESD	order.Rhodospirillales.id.2667	-0.251601	0.134706	-1.86778	0.0620736	1054	0.892949	0.281564
CESD	phylum.Fusobacteria.id.2203	0.70737	0.385405	1.83539	0.0667324	1054	0.894216	0.281564
CESD	genus..Clostridiuminnocuumgroup.id.14397	0.542149	0.298422	1.81672	0.0695476	1054	0.892467	0.282187
CESD	family.Streptococcaceae.id.1850	0.205769	0.113905	1.8065	0.0711283	1054	0.891129	0.285321
CESD	genus.LachnospiraceaeUCG010.id.11330	-0.279805	0.155841	-1.79545	0.0728721	1054	0.892534	0.289032
CESD	genus.Streptococcus.id.1853	0.1998	0.112188	1.78095	0.0752129	1054	0.89104	0.295002
CESD	genus..Bacteroidespectinophilusgroup.id.14371	-0.389757	0.221025	-1.76341	0.0781252	1054	0.892689	0.296934
CESD	genus.Collinsella.id.815	-0.200038	0.114118	-1.75291	0.0799115	1054	0.892142	0.296934
CESD	genus.RuminococcaceaeUCG007.id.11364	-0.537775	0.306432	-1.75496	0.0795604	1054	0.89291	0.296934
CESD	genus.Tyzzerella4.id.11336	0.404188	0.229591	1.76047	0.078622	1054	0.892848	0.296934
CESD	genus.Tyzzerella.id.11334	0.41212	0.232685	1.77115	0.0768283	1054	0.893226	0.296934
CESD	genus.Marvinbryantia.id.2005	-0.284746	0.163406	-1.74256	0.081705	1054	0.892063	0.300436
CESD	genus.Turicibacter.id.2162	0.207672	0.120053	1.72983	0.0839566	1054	0.891643	0.305533
CESD	genus.Eisenbergiella.id.11304	0.348435	0.208492	1.67122	0.0949788	1054	0.892404	0.339707
CESD	genus.Faecalitalea.id.11392	0.487436	0.291924	1.66974	0.095272	1054	0.891383	0.339707
CESD	genus.RuminococcaceaeUCG009.id.11366	-0.441263	0.265771	-1.66031	0.0971531	1054	0.892601	0.34295
CESD	genus.Ezakiella.id.11289	-1.02413	0.624607	-1.63965	0.101381	1054	0.892702	0.35433
CESD	genus.Gordonibacter.id.821	0.407232	0.262508	1.55132	0.12113	1054	0.8927	0.419204
CESD	genus..Eubacteriumeligensgroup.id.14372	-0.165	0.107566	-1.53395	0.125347	1054	0.893151	0.426714
CESD	genus.Klebsiella.id.3507	0.281634	0.18454	1.52614	0.12728	1054	0.892377	0.426714
CESD	genus.Peptococcus.id.2037	-0.208339	0.137076	-1.51988	0.128845	1054	0.89276	0.426714
CESD	genus.Scardovia.id.440	1.46211	0.966288	1.51312	0.130553	1054	0.890048	0.426714
CESD	order.Bacillales.id.1674	0.459714	0.303555	1.51443	0.130219	1054	0.89398	0.426714
CESD	phylum.Verrucomicrobia.id.3982	-0.17064	0.111919	-1.52468	0.127642	1054	0.893505	0.426714
CESD	genus.Anaerosporobacter.id.1990	0.59038	0.391679	1.50731	0.132036	1054	0.891691	0.427602
CESD	family.BacteroidalesS247group.id.11173	-0.136703	0.0927865	-1.47331	0.14097	1054	0.892485	0.448308
CESD	class.Clostridia.id.1859	-1.08167	0.754774	-1.4331	0.152129	1054	0.892651	0.467731
CESD	genus.Paraprevotella.id.962	-0.148929	0.103484	-1.43915	0.150409	1054	0.892864	0.467731
CESD	genus.Veillonella.id.2198	0.260009	0.181285	1.43425	0.1518	1054	0.890703	0.467731
CESD	order.Clostridiales.id.1863	-1.08071	0.754564	-1.43223	0.152377	1054	0.892651	0.467731
CESD	class.Verrucomicrobiae.id.4029	-0.156591	0.111288	-1.40708	0.159702	1054	0.893213	0.467907
CESD	family.Verrucomicrobiaceae.id.4036	-0.156591	0.111288	-1.40708	0.159702	1054	0.893213	0.467907
CESD	genus.Akkermansia.id.4037	-0.156591	0.111288	-1.40708	0.159702	1054	0.893213	0.467907
CESD	genus.Intestinimonas.id.2062	-0.22534	0.16041	-1.40477	0.160387	1054	0.892725	0.467907
CESD	order.Verrucomicrobiales.id.4030	-0.156591	0.111288	-1.40708	0.159702	1054	0.893213	0.467907
CESD	family.ClostridialesvadinBB60group.id.11286	-0.197271	0.142681	-1.3826	0.167086	1054	0.892129	0.477274
CESD	class.Melainabacteria.id.1589	-0.239525	0.177107	-1.35244	0.17653	1054	0.892036	0.487183
CESD	family.Acidaminococcaceae.id.2166	-0.123658	0.092337	-1.33921	0.180796	1054	0.892603	0.487183
CESD	order.Gastranaerophilales.id.1591	-0.237831	0.177073	-1.34312	0.179525	1054	0.892032	0.487183
CESD	phylum.Cyanobacteria.id.1500	-0.23799	0.175831	-1.35352	0.176184	1054	0.892201	0.487183
CESD	genus.Alloscardovia.id.435	0.841309	0.631458	1.33233	0.183044	1054	0.891656	0.489504
CESD	genus.Intestinibacter.id.11345	0.132528	0.100611	1.31722	0.188054	1054	0.891028	0.49912
CESD	genus.Catabacter.id.11282	0.855276	0.674563	1.2679	0.205119	1054	0.891943	0.520913
CESD	genus.Granulicatella.id.1821	0.678778	0.535161	1.26836	0.204952	1054	0.892021	0.520913
CESD	genus.Ruminiclostridium1.id.11354	0.46611	0.362279	1.28661	0.198518	1054	0.893226	0.520913
CESD	genus.RuminococcaceaeUCG008.id.11365	-0.191147	0.149294	-1.28034	0.200709	1054	0.891965	0.520913
CESD	genus.Succiniclasticum.id.2169	-0.242155	0.18854	-1.28437	0.199299	1054	0.892623	0.520913
CESD	family.Defluviitaleaceae.id.1924	-0.292709	0.235187	-1.24458	0.213566	1054	0.89213	0.530906
CESD	genus.Adlercreutzia.id.812	0.201724	0.161751	1.24713	0.212631	1054	0.892618	0.530906
CESD	genus.Christensenella.id.1867	-0.858443	0.688935	-1.24604	0.213029	1054	0.892878	0.530906
CESD	class.Actinobacteria.id.419	0.132798	0.109254	1.2155	0.22445	1054	0.892405	0.532874
CESD	class.Deltaproteobacteria.id.3087	-0.152328	0.129114	-1.1798	0.23835	1054	0.891593	0.532874
CESD	family.Bifidobacteriaceae.id.433	0.117886	0.0999957	1.17891	0.238704	1054	0.892448	0.532874
CESD	family.Desulfovibrionaceae.id.3169	-0.152837	0.129178	-1.18314	0.237022	1054	0.891593	0.532874
CESD	family.Lactobacillaceae.id.1836	0.127234	0.107783	1.18046	0.238086	1054	0.892001	0.532874
CESD	family.Leuconostocaceae.id.1839	0.401403	0.339296	1.18305	0.23706	1054	0.891741	0.532874
CESD	genus.DefluviitaleaceaeUCG011.id.11287	-0.285445	0.236909	-1.20487	0.228526	1054	0.892098	0.532874
CESD	genus.LachnospiraceaeND3007group.id.11317	-0.161051	0.132923	-1.21161	0.225938	1054	0.891543	0.532874
CESD	genus.Lactobacillus.id.1837	0.127299	0.108284	1.17561	0.24002	1054	0.891973	0.532874
CESD	genus..Ruminococcustorquesgroup.id.14377	0.204875	0.170499	1.20162	0.229785	1054	0.893278	0.532874
CESD	genus.Staphylococcus.id.1780	0.713081	0.600932	1.18662	0.235646	1054	0.89269	0.532874
CESD	order.Bifidobacteriales.id.432	0.117886	0.0999957	1.17891	0.238704	1054	0.892448	0.532874
CESD	order.Desulfovibrionales.id.3156	-0.15247	0.12915	-1.18056	0.238045	1054	0.891593	0.532874
CESD	phylum.Saccharibacteria.id.11569	-0.347148	0.293386	-1.18325	0.236982	1054	0.892806	0.532874
CESD	genus.Corynebacterium.id.449	-1.44525	1.23919	-1.16628	0.243767	1054	0.891959	0.537811
CESD	genus.Bifidobacterium.id.436	0.11488	0.0995269	1.15426	0.24866	1054	0.892435	0.545198
CESD	genus.Anaerotruncus.id.2054	-0.186665	0.163251	-1.14342	0.253125	1054	0.891857	0.548179
CESD	genus.Papillibacter.id.2065	-0.576871	0.503147	-1.14653	0.251841	1054	0.891941	0.548179
CESD	genus.Megasphaera.id.2185	-0.204822	0.180766	-1.13308	0.257442	1054	0.892373	0.554129
CESD	genus.Prevotella2.id.11180	-0.193946	0.17295	-1.12139	0.262379	1054	0.892643	0.561332
CESD	genus.Pseudobutyrivibrio.id.2010	-0.254572	0.231059	-1.10176	0.270819	1054	0.892197	0.575899
CESD	family.Staphylococcaceae.id.1775	0.641884	0.593203	1.08206	0.279475	1054	0.892625	0.58146
CESD	family.vadinBE97.id.14446	-0.462242	0.427942	-1.08015	0.280326	1054	0.892451	0.58146
CESD	genus.LachnospiraceaeFCS020group.id.11314	-0.187332	0.173917	-1.07713	0.28167	1054	0.891513	0.58146
CESD	genus.Parvimonas.id.1945	0.799779	0.739356	1.08172	0.279626	1054	0.892096	0.58146
CESD	family.Prevotellaceae.id.960	-0.076306	0.0715474	-1.06651	0.28644	1054	0.892113	0.584471
CESD	genus.Epulopiscium.id.1998	-0.376901	0.352929	-1.06792	0.285803	1054	0.893401	0.584471
CESD	genus.Blautia.id.1992	0.238025	0.227192	1.04768	0.295027	1054	0.891944	0.598532
CESD	genus.Coprobacillus.id.2154	0.300789	0.293504	1.02482	0.305686	1054	0.89266	0.605763
CESD	genus.CoriobacteriaceaeUCG002.id.11158	0.471243	0.46137	1.0214	0.307303	1054	0.892294	0.605763
CESD	genus.Fusicatenibacter.id.11305	-0.132117	0.130235	-1.01445	0.310604	1054	0.891621	0.605763
CESD	genus.Lachnospira.id.2004	-0.131449	0.129392	-1.0159	0.309915	1054	0.89219	0.605763
CESD	genus.Mitsuokella.id.2186	-0.157376	0.153382	-1.02604	0.305109	1054	0.892217	0.605763
CESD	genus.Phascolarctobacterium.id.2168	-0.0927269	0.0912398	-1.0163	0.309723	1054	0.892333	0.605763
CESD	genus.LachnospiraceaeUCG003.id.11323	-0.255082	0.253162	-1.00758	0.313888	1054	0.892316	0.608805
CESD	genus.Desulfovibrio.id.3173	-0.123357	0.125039	-0.986549	0.324093	1054	0.89137	0.625163
CESD	genus.LachnospiraceaeAC2044group.id.11313	-1.05597	1.07961	-0.978103	0.32825	1054	0.891834	0.626337
CESD	genus.Prevotella6.id.11181	0.751725	0.767264	0.979747	0.327439	1054	0.892622	0.626337
CESD	genus.Bilophila.id.3170	-0.193941	0.203373	-0.953621	0.340497	1054	0.892014	0.63235
CESD	genus.Dialister.id.2183	0.0773191	0.0809603	0.955025	0.339787	1054	0.892203	0.63235
CESD	genus.Dorea.id.1997	-0.162816	0.17132	-0.950361	0.342149	1054	0.892027	0.63235
CESD	genus.Hydrogenoanaerobacterium.id.2060	-0.364569	0.380968	-0.956952	0.338813	1054	0.892258	0.63235
CESD	genus.Odoribacter.id.952	-0.152799	0.15808	-0.96659	0.333974	1054	0.891973	0.63235
CESD	genus.Ruminococcus2.id.11374	-0.0876754	0.0913885	-0.95937	0.337595	1054	0.8922	0.63235
CESD	phylum.Actinobacteria.id.400	0.166412	0.176658	0.941998	0.346412	1054	0.892429	0.636893
CESD	class.Coriobacteriia.id.809	-0.172854	0.191508	-0.902593	0.366951	1054	0.891451	0.641645
CESD	class.Epsilonproteobacteria.id.3268	-0.378552	0.4196	-0.902173	0.367174	1054	0.892316	0.641645
CESD	class.Opitutae.id.3988	-0.582254	0.629139	-0.925477	0.354932	1054	0.892117	0.641645
CESD	family.Coriobacteriaceae.id.811	-0.172854	0.191508	-0.902593	0.366951	1054	0.891451	0.641645
CESD	order.Campylobacterales.id.3272	-0.378552	0.4196	-0.902173	0.367174	1054	0.892316	0.641645
CESD	order.Coriobacteriales.id.810	-0.172854	0.191508	-0.902593	0.366951	1054	0.891451	0.641645
CESD	order.OpitutaevadinHA64.id.11585	-0.58247	0.632392	-0.921059	0.357233	1054	0.892111	0.641645
CESD	genus.Holdemanella.id.11393	-0.0820754	0.0931338	-0.881263	0.378379	1054	0.892355	0.657969
CESD	genus.CoriobacteriaceaeUCG003.id.11159	0.230502	0.26622	0.865835	0.38678	1054	0.892149	0.666016
CESD	genus.Tyzzerella3.id.11335	-0.126401	0.145672	-0.867712	0.385752	1054	0.891806	0.666016
CESD	genus.Ruminiclostridium5.id.11355	0.17743	0.208493	0.851011	0.394959	1054	0.892126	0.676799
CESD	genus.Dielma.id.11380	0.502247	0.594769	0.84444	0.398617	1054	0.891826	0.679768
CESD	genus.Peptoniphilus.id.1946	-0.743032	0.891533	-0.833432	0.404792	1054	0.891403	0.686979
CESD	family.Moraxellaceae.id.3710	-0.483231	0.589358	-0.819927	0.412445	1054	0.892177	0.693301
CESD	genus.Parabacteroides.id.954	-0.101599	0.125777	-0.807771	0.419407	1054	0.891611	0.701662
CESD	family.Peptostreptococcaceae.id.2042	0.0812016	0.103124	0.787415	0.431218	1054	0.891522	0.714155
CESD	genus.Leuconostoc.id.1841	0.347664	0.441651	0.787191	0.431349	1054	0.891864	0.714155
CESD	genus.Porphyromonas.id.956	-0.39464	0.503067	-0.784468	0.432944	1054	0.892057	0.714155
CESD	genus.Clostridiumsensustricto1.id.1873	-0.0742966	0.0967183	-0.768175	0.442557	1054	0.892604	0.71992
CESD	genus.Howardella.id.2000	-0.13178	0.170653	-0.772215	0.440162	1054	0.891798	0.71992
CESD	genus.Weissella.id.1843	0.373644	0.485178	0.770118	0.441405	1054	0.891748	0.71992
CESD	genus.Sutterella.id.2896	-0.0986605	0.129689	-0.760746	0.446981	1054	0.891853	0.723781
CESD	family.Lachnospiraceae.id.1987	0.313679	0.426505	0.735465	0.462222	1054	0.891969	0.725175
CESD	genus.Alloprevotella.id.961	0.0894046	0.120729	0.74054	0.459139	1054	0.892274	0.725175
CESD	genus.Erysipelatoclostridium.id.11381	0.123795	0.165323	0.748807	0.454143	1054	0.891873	0.725175
CESD	genus.ErysipelotrichaceaeUCG003.id.11384	-0.0826977	0.109538	-0.754969	0.450438	1054	0.891582	0.725175
CESD	genus.Methanobrevibacter.id.123	-0.22988	0.309083	-0.743748	0.457197	1054	0.891886	0.725175
CESD	genus.Prevotella.id.963	-0.280451	0.379795	-0.738427	0.460421	1054	0.89184	0.725175
CESD	genus.Pseudomonas.id.3723	0.407267	0.551552	0.738401	0.460437	1054	0.892312	0.725175
CESD	domain.Bacteria.id.3	438.744	621.045	0.70646	0.48006	1054	0.89182	0.730033
CESD	family.Clostridiaceae1.id.1869	-0.0686843	0.0966855	-0.710388	0.477622	1054	0.892528	0.730033
CESD	family.Pasteurellaceae.id.3689	-0.13108	0.183062	-0.716043	0.474125	1054	0.892013	0.730033
CESD	genus.Butyricicoccus.id.2055	-0.141026	0.200564	-0.703148	0.482121	1054	0.892028	0.730033
CESD	genus.LachnospiraceaeUCG004.id.11324	-0.10378	0.143868	-0.721354	0.470853	1054	0.892298	0.730033
CESD	genus.Parasutterella.id.2892	0.103349	0.147589	0.700244	0.483931	1054	0.891199	0.730033
CESD	genus.Prevotella9.id.11183	-0.0498382	0.0708553	-0.70338	0.481976	1054	0.891857	0.730033
CESD	order.Pasteurellales.id.3688	-0.13108	0.183062	-0.716043	0.474125	1054	0.892013	0.730033
CESD	genus.Butyricimonas.id.945	-0.119427	0.172911	-0.690685	0.489917	1054	0.892117	0.735919
CESD	genus.Eubacterium.id.1932	0.297294	0.435215	0.683098	0.494697	1054	0.89201	0.73995
CESD	class.Methanobacteria.id.119	-0.192481	0.302469	-0.636366	0.524678	1054	0.891869	0.743192
CESD	domain.Archaea.id.2	-0.192481	0.302469	-0.636366	0.524678	1054	0.891869	0.743192
CESD	family.Methanobacteriaceae.id.121	-0.192481	0.302469	-0.636366	0.524678	1054	0.891869	0.743192
CESD	family.Victivallaceae.id.2255	0.219115	0.343063	0.638701	0.523158	1054	0.892064	0.743192
CESD	genus.Alistipes.id.968	0.0816963	0.12615	0.647614	0.517378	1054	0.89205	0.743192
CESD	genus.CandidatusSoleaferrea.id.11350	-0.185268	0.2938	-0.630593	0.528445	1054	0.891859	0.743192
CESD	genus.Gelria.id.2134	-0.302318	0.460375	-0.656677	0.511534	1054	0.891885	0.743192
CESD	genus.Haemophilus.id.3698	-0.119195	0.183546	-0.6494	0.516223	1054	0.891985	0.743192
CESD	genus.Oribacterium.id.2008	0.324221	0.505187	0.641784	0.521154	1054	0.89245	0.743192
CESD	genus.Oscillospira.id.2064	-0.124602	0.187413	-0.664854	0.506291	1054	0.892114	0.743192
CESD	genus.Pseudoflavonifractor.id.2066	0.367791	0.579233	0.634962	0.525593	1054	0.892015	0.743192
CESD	genus.RuminococcaceaeV9D2013group.id.11372	0.44885	0.699703	0.641487	0.521348	1054	0.892363	0.743192
CESD	genus.Victivallis.id.2256	-0.298973	0.473236	-0.631762	0.527681	1054	0.891744	0.743192
CESD	order.Methanobacteriales.id.120	-0.192481	0.302469	-0.636366	0.524678	1054	0.891869	0.743192
CESD	phylum.Euryarchaeota.id.55	-0.192481	0.302469	-0.636366	0.524678	1054	0.891869	0.743192
CESD	genus.Allisonella.id.2174	0.175338	0.279567	0.627177	0.530681	1054	0.891617	0.743374
CESD	genus.Acetanaerobacterium.id.2051	0.410402	0.659272	0.622508	0.533744	1054	0.891676	0.74471
CESD	family.Neisseriaceae.id.3010	-0.399054	0.653601	-0.610547	0.541633	1054	0.892091	0.74979
CESD	order.Neisseriales.id.3009	-0.399054	0.653601	-0.610547	0.541633	1054	0.892091	0.74979
CESD	genus.Prevotella7.id.11182	0.0791445	0.130982	0.604239	0.545816	1054	0.892253	0.75263
CESD	genus.Solobacterium.id.2161	-0.132367	0.221131	-0.598589	0.549577	1054	0.892028	0.754867
CESD	genus.Synergistes.id.3913	-0.269142	0.458294	-0.58727	0.55715	1054	0.891875	0.762302
CESD	genus..Eubacteriumnodatumgroup.id.11297	-0.164447	0.283467	-0.580128	0.561954	1054	0.892164	0.762333
CESD	order.NB1n.id.3953	-0.147038	0.255978	-0.574416	0.565811	1054	0.891835	0.762333
CESD	family.Veillonellaceae.id.2172	0.0501229	0.0878938	0.570266	0.56862	1054	0.891762	0.763205
CESD	genus.Anaerostipes.id.1991	-0.0853578	0.152233	-0.560703	0.57512	1054	0.891732	0.769006
CESD	family.Thermoanaerobacteraceae.id.2126	-0.249721	0.450872	-0.553862	0.579792	1054	0.891835	0.769423
CESD	order.Thermoanaerobacterales.id.2112	-0.249721	0.450872	-0.553862	0.579792	1054	0.891835	0.769423
CESD	family.Campylobacteraceae.id.3273	-0.353092	0.660994	-0.534184	0.593329	1054	0.891987	0.778606
CESD	family.Pseudomonadaceae.id.3718	0.287453	0.536386	0.535908	0.592137	1054	0.892147	0.778606
CESD	genus.Terrisporobacter.id.11348	0.0619467	0.115061	0.53838	0.59043	1054	0.891582	0.778606
CESD	genus.Enterobacter.id.3502	0.165201	0.314931	0.524561	0.6	1054	0.891434	0.784444
CESD	genus.Barnesiella.id.944	-0.0665007	0.129533	-0.513388	0.607789	1054	0.891754	0.791696
CESD	genus.Actinomyces.id.423	0.126515	0.258068	0.490239	0.624068	1054	0.891732	0.804532
CESD	genus.Olsenella.id.822	-0.0832188	0.169954	-0.489655	0.624481	1054	0.891687	0.804532
CESD	genus.Campylobacter.id.3275	-0.340235	0.715728	-0.47537	0.634623	1054	0.891915	0.811674
CESD	genus.Neisseria.id.3032	-0.312915	0.658215	-0.475398	0.634603	1054	0.892027	0.811674
CESD	family.Porphyromonadaceae.id.943	-0.0605314	0.131566	-0.460085	0.645551	1054	0.891741	0.82267
CESD	family.Carnobacteriaceae.id.1811	0.205669	0.459727	0.447372	0.6547	1054	0.891818	0.831327
CESD	genus.Lactococcus.id.1851	-0.0896197	0.209736	-0.427297	0.669252	1054	0.891892	0.846759
CESD	family.Actinomycetaceae.id.421	0.105455	0.256828	0.410606	0.681446	1054	0.891738	0.856051
CESD	order.Actinomycetales.id.420	0.105455	0.256828	0.410606	0.681446	1054	0.891738	0.856051
CESD	genus.Lactonifactor.id.11332	0.15742	0.408634	0.385234	0.700143	1054	0.891733	0.87642
CESD	genus.LachnospiraceaeNK4B4group.id.11320	-0.133349	0.359934	-0.37048	0.7111	1054	0.891916	0.886991
CESD	genus.Asaccharobacter.id.813	-0.417813	1.22233	-0.341817	0.732558	1054	0.891811	0.907635
CESD	genus.Coprobacter.id.949	-0.0797433	0.233506	-0.341504	0.732793	1054	0.892114	0.907635
CESD	class.Synergistia.id.3899	-0.102859	0.324653	-0.316829	0.751437	1054	0.891762	0.91468
CESD	family.Synergistaceae.id.3901	-0.102859	0.324653	-0.316829	0.751437	1054	0.891762	0.91468
CESD	genus.Citrobacter.id.3497	0.138906	0.43368	0.320297	0.748808	1054	0.891911	0.91468
CESD	order.Synergistales.id.3900	-0.102859	0.324653	-0.316829	0.751437	1054	0.891762	0.91468
CESD	phylum.Synergistetes.id.3898	-0.102859	0.324653	-0.316829	0.751437	1054	0.891762	0.91468
CESD	genus.EscherichiaShigella.id.3504	-0.0237393	0.0759877	-0.31241	0.754791	1054	0.89167	0.915606
CESD	family.Bacteroidaceae.id.917	0.0384269	0.129909	0.295798	0.767444	1054	0.891785	0.919026
CESD	genus.Bacteroides.id.918	0.0384269	0.129909	0.295798	0.767444	1054	0.891785	0.919026
CESD	genus.Catenibacterium.id.2153	-0.0320749	0.108715	-0.295036	0.768025	1054	0.891807	0.919026
CESD	genus.Cloacibacillus.id.3908	0.132917	0.438214	0.303316	0.76171	1054	0.891875	0.919026
CESD	class.Negativicutes.id.2164	-0.0340238	0.127919	-0.265979	0.790308	1054	0.891915	0.93461
CESD	genus..Eubacteriumhalliigroup.id.11338	0.0437793	0.164334	0.266405	0.78998	1054	0.891994	0.93461
CESD	genus.PrevotellaceaeNK3B31group.id.11185	-0.0348514	0.131887	-0.264252	0.791638	1054	0.891904	0.93461
CESD	order.Selenomonadales.id.2165	-0.0340238	0.127919	-0.265979	0.790308	1054	0.891915	0.93461
CESD	genus.Atopobium.id.814	-0.151846	0.588068	-0.258211	0.796295	1054	0.892115	0.936974
CESD	genus.Slackia.id.825	0.0409727	0.162666	0.251883	0.801181	1054	0.89199	0.939591
CESD	class.Betaproteobacteria.id.2867	0.0293833	0.130351	0.225417	0.821699	1054	0.891666	0.960463
CESD	class.Bacteroidia.id.912	-0.0267923	0.144499	-0.185415	0.85294	1054	0.891781	0.961218
CESD	class.Chloroplast.id.1501	-0.124462	0.709492	-0.175425	0.86078	1054	0.891898	0.961218
CESD	family.Bacillaceae.id.1680	-0.0899086	0.485528	-0.185177	0.853126	1054	0.891719	0.961218
CESD	family.Corynebacteriaceae.id.448	0.124613	0.657106	0.189639	0.849629	1054	0.891846	0.961218
CESD	family.Enterococcaceae.id.1828	0.0369179	0.199732	0.184837	0.853393	1054	0.891871	0.961218
CESD	genus.Caproiciproducens.id.14382	0.0632847	0.363802	0.173954	0.861936	1054	0.891894	0.961218
CESD	genus.Enterococcus.id.1831	0.0357155	0.200911	0.177768	0.85894	1054	0.891867	0.961218
CESD	genus.ErysipelotrichaceaeUCG004.id.11385	-0.156207	0.735337	-0.212429	0.831814	1054	0.891759	0.961218
CESD	genus.LachnospiraceaeUCG008.id.11328	0.0381491	0.221338	0.172357	0.86319	1054	0.891795	0.961218
CESD	NOTAX_genus	0.0652098	0.367127	0.177622	0.859055	1054	0.891775	0.961218
CESD	order.Bacteroidales.id.913	-0.0267923	0.144499	-0.185415	0.85294	1054	0.891781	0.961218
CESD	phylum.Bacteroidetes.id.905	-0.0271815	0.144482	-0.188131	0.850811	1054	0.891781	0.961218
CESD	family.FamilyXI.id.1936	0.0624997	0.373203	0.167468	0.867034	1054	0.89183	0.962462
CESD	family.Enterobacteriaceae.id.3469	0.0122608	0.0778571	0.157478	0.874899	1054	0.891885	0.965123
CESD	order.Enterobacteriales.id.3468	0.0122608	0.0778571	0.157478	0.874899	1054	0.891885	0.965123
CESD	family.Rikenellaceae.id.967	0.0191641	0.127646	0.150134	0.880688	1054	0.891829	0.966537
CESD	genus.Ruminiclostridium.id.11353	-0.161397	1.08389	-0.148905	0.881657	1054	0.891767	0.966537
CESD	genus.Holdemania.id.2157	0.0379265	0.296001	0.12813	0.898071	1054	0.891749	0.976589
CESD	order.Corynebacteriales.id.447	0.0839387	0.655479	0.128057	0.898129	1054	0.891827	0.976589
CESD	phylum.Firmicutes.id.1672	-0.107717	0.849521	-0.126797	0.899125	1054	0.891804	0.976589
CESD	class.Erysipelotrichia.id.2147	0.0159438	0.172049	0.0926704	0.926183	1054	0.891773	0.977915
CESD	class.Lentisphaeria.id.2250	-0.0222667	0.284177	-0.0783549	0.937561	1054	0.89178	0.977915
CESD	family.Erysipelotrichaceae.id.2149	0.0159438	0.172049	0.0926704	0.926183	1054	0.891773	0.977915
CESD	family.Oxalobacteraceae.id.2966	0.0187748	0.284987	0.0658794	0.947487	1054	0.891794	0.977915
CESD	family.Succinivibrionaceae.id.3326	-0.0137009	0.219369	-0.0624559	0.950212	1054	0.891762	0.977915
CESD	genus.Bacillus.id.1688	-0.0437697	0.494701	-0.088477	0.929515	1054	0.891745	0.977915
CESD	genus.Finegoldia.id.1940	0.110152	0.942995	0.116811	0.907032	1054	0.89181	0.977915
CESD	genus.Mogibacterium.id.1960	-0.0313093	0.320569	-0.0976679	0.922215	1054	0.891788	0.977915
CESD	genus.Oxalobacter.id.2978	0.0299658	0.285589	0.104926	0.916454	1054	0.891803	0.977915
CESD	genus.Romboutsia.id.11347	-0.0116012	0.105191	-0.110288	0.912203	1054	0.891817	0.977915
CESD	genus.Ruminiclostridium9.id.11357	0.0132202	0.18544	0.0712913	0.94318	1054	0.891815	0.977915
CESD	genus.RuminococcaceaeUCG004.id.11362	0.00810876	0.127543	0.0635769	0.949319	1054	0.891804	0.977915
CESD	order.Aeromonadales.id.3316	-0.0187714	0.219341	-0.0855812	0.931816	1054	0.891753	0.977915
CESD	order.Burkholderiales.id.2874	0.00934647	0.13005	0.0718684	0.94272	1054	0.891738	0.977915
CESD	order.Erysipelotrichales.id.2148	0.0159438	0.172049	0.0926704	0.926183	1054	0.891773	0.977915
CESD	order.Victivallales.id.2254	-0.0222667	0.284177	-0.0783549	0.937561	1054	0.89178	0.977915
CESD	phylum.Lentisphaerae.id.2238	-0.0260003	0.283692	-0.0916497	0.926994	1054	0.891779	0.977915
CESD	phylum.Proteobacteria.id.2375	0.012585	0.103998	0.121013	0.903704	1054	0.891857	0.977915
CESD	genus.Anaerofilum.id.2053	0.0174608	0.308114	0.0566698	0.954819	1054	0.891806	0.9798
CESD	family.Alcaligenaceae.id.2875	-0.00638223	0.128688	-0.0495947	0.960455	1054	0.891823	0.982726
CESD	class.Gammaproteobacteria.id.3303	0.00123669	0.0815607	0.0151629	0.987905	1054	0.891798	0.999267
CESD	genus.Acidaminococcus.id.2167	0.00110485	0.178419	0.00619243	0.99506	1054	0.891789	0.999267
CESD	genus.Catenisphaera.id.14395	0.004747	0.310791	0.0152739	0.987817	1054	0.891779	0.999267
CESD	genus.Faecalicoccus.id.11391	0.00533076	0.570001	0.00935219	0.99254	1054	0.891791	0.999267
CESD	genus.HafniaObesumbacterium.id.14636	0.00141627	0.394637	0.0035888	0.997137	1054	0.891788	0.999267
CESD	genus.Parvibacter.id.824	0.00532241	1.13839	0.00467539	0.99627	1054	0.891786	0.999267
CESD	genus.Peptostreptococcus.id.2045	0.00132232	1.01068	0.00130835	0.998956	1054	0.891787	0.999267
CESD	order.Pseudomonadales.id.3709	0.000374688	0.407544	0.00091938	0.999267	1054	0.891787	0.999267

## Sheet: Source Data2
Source Data 2. Results of association analysis between gut microbiota and depressive symptoms using machine learning approach: random forest.
Complete results of Random Forest analysis
Marker	%IncMSE	IncNodePurity	imp.sd
genus.RuminococcaceaeUCG005.id.11363	0.909305	278.027	0.198113
genus.Roseburia.id.2012	0.90537	834.571	0.132655
genus.ChristensenellaceaeR7group.id.11283	0.882118	486.077	0.139038
genus.Streptococcus.id.1853	0.642272	1144.37	0.107059
genus.Lachnoclostridium.id.11308	0.463119	578.497	0.112249
genus.RuminococcaceaeUCG014.id.11371	0.401992	502.337	0.0988988
genus.Ruminococcus1.id.11373	0.378263	485.859	0.0828835
genus.Bacteroides.id.918	0.367752	658.682	0.0765341
genus.RuminococcaceaeUCG010.id.11367	0.365967	187.235	0.104681
genus.Terrisporobacter.id.11348	0.336854	555.98	0.0556931
genus..Eubacteriumfissicatenagroup.id.14373	0.308775	286.028	0.0466754
genus.Anaerotruncus.id.2054	0.269339	252.608	0.0787554
genus..Eubacteriumventriosumgroup.id.11341	0.264202	341.078	0.080546
genus.RuminococcaceaeV9D2013group.id.11372	0.23513	205.316	0.0870518
genus..Eubacteriumoxidoreducensgroup.id.11339	0.227418	147.875	0.088146
genus.Dorea.id.1997	0.221798	602.853	0.085355
genus.Blautia.id.1992	0.207941	462.84	0.0524512
genus.Veillonella.id.2198	0.204414	357.912	0.0343683
genus.Eggerthella.id.819	0.194879	232.236	0.061604
genus.RuminococcaceaeNK4A214group.id.11358	0.193305	263.098	0.0601194
genus..Eubacteriumcoprostanoligenesgroup.id.11375	0.175277	522.789	0.0503558
genus.Sellimonas.id.14369	0.163267	137.157	0.0502598
genus.Alloprevotella.id.961	0.160243	197.177	0.0461339
genus.Desulfovibrio.id.3173	0.159831	119.243	0.0451921
genus..Eubacteriumbrachygroup.id.11296	0.15598	167.889	0.0351226
genus..Ruminococcustorquesgroup.id.14377	0.150371	467.946	0.0451902
genus.Rothia.id.646	0.146015	182.378	0.056761
genus.LachnospiraceaeFCS020group.id.11314	0.142812	304.985	0.0479008
genus.Marvinbryantia.id.2005	0.13465	287.741	0.0531394
genus.Coprococcus1.id.11301	0.132666	272.621	0.0444321
genus.Butyricicoccus.id.2055	0.129622	392.676	0.0409414
genus.Turicibacter.id.2162	0.128799	186.467	0.0316882
genus.Intestinibacter.id.11345	0.126376	233.335	0.0404186
genus.Adlercreutzia.id.812	0.122549	236.094	0.0466631
genus.RuminococcaceaeUCG002.id.11360	0.121624	176.896	0.0364943
genus.Ruminiclostridium9.id.11357	0.121131	293.992	0.0413041
genus.Senegalimassilia.id.11160	0.119347	142.863	0.0589144
genus.Slackia.id.825	0.119244	285.252	0.0401941
genus.Rikenella.id.973	0.110595	187.881	0.0267691
genus.Hungatella.id.11306	0.110384	225.284	0.0463158
genus.Anaerostipes.id.1991	0.109844	430.871	0.0559061
genus.Bifidobacterium.id.436	0.108612	389.362	0.0449288
genus.Romboutsia.id.11347	0.105307	206.834	0.0350898
genus.PrevotellaceaeUCG003.id.11187	0.10253	151.999	0.0126201
genus.RuminococcaceaeUCG003.id.11361	0.0984435	170.389	0.0510928
genus.Faecalibacterium.id.2057	0.0977323	362.274	0.0400297
genus.unknowngenus.id.2755	0.0953669	163.52	0.0278899
genus.Parvimonas.id.1945	0.0933	97.1798	0.0205243
genus.RuminococcaceaeUCG007.id.11364	0.0911703	84.7269	0.0283267
genus..Eubacteriumtenuegroup.id.14380	0.0886385	131.79	0.0529329
genus.Eisenbergiella.id.11304	0.0873586	286.689	0.0295207
genus.Odoribacter.id.952	0.0837718	203.175	0.0260358
genus.Collinsella.id.815	0.0797754	220.074	0.0407692
genus.Coprococcus3.id.11303	0.0797487	383.528	0.0692082
genus.Cloacibacillus.id.3908	0.0793235	496.508	0.027613
genus..Eubacteriumeligensgroup.id.14372	0.0758611	290.313	0.0339881
genus.Actinomyces.id.423	0.0756825	191.975	0.0244808
genus.Holdemanella.id.11393	0.0732346	197.46	0.022744
genus.unknowngenus.id.2071	0.0695352	231.55	0.0316177
genus.Erysipelatoclostridium.id.11381	0.0692625	180.66	0.0234904
genus.Anaerofustis.id.1931	0.0692536	233.526	0.0539559
genus.Klebsiella.id.3507	0.0690741	162.725	0.0233149
genus..Ruminococcusgauvreauiigroup.id.11342	0.0688743	251.826	0.0403301
genus.Oxalobacter.id.2978	0.0670665	101.463	0.034227
genus.Hydrogenoanaerobacterium.id.2060	0.0660763	48.6637	0.0387868
genus.Gemella.id.1733	0.0657439	223.136	0.0266061
genus.LachnospiraceaeUCG004.id.11324	0.0655452	163.459	0.0281102
genus.RuminococcaceaeUCG009.id.11366	0.0645142	87.6197	0.0431014
genus.Subdoligranulum.id.2070	0.0607435	293.439	0.037928
genus.Staphylococcus.id.1780	0.0572752	215.298	0.0396431
genus.Ruminococcus2.id.11374	0.0559228	212.011	0.0323083
genus.unknowngenus.id.1000027565	0.054261	18.4895	0.0354495
genus.Parabacteroides.id.954	0.0542161	284.711	0.0419903
genus.Clostridiumsensustricto1.id.1873	0.0540506	180.367	0.0333656
genus.Butyricimonas.id.945	0.0527753	99.2275	0.0230405
genus.Oscillibacter.id.2063	0.0519192	93.4496	0.0187838
genus.Sutterella.id.2896	0.0503384	97.9253	0.0222286
genus.PrevotellaceaeNK3B31group.id.11185	0.0495867	73.6514	0.023064
genus.Fusicatenibacter.id.11305	0.0485879	395.767	0.0494508
genus.unknowngenus.id.1000005479	0.0483404	110.995	0.0209881
genus..Eubacteriumxylanophilumgroup.id.14375	0.0475912	210.858	0.0337897
genus.Alistipes.id.968	0.0449339	248.837	0.0385067
genus.unknowngenus.id.1000013899	0.0422678	87.7333	0.0206717
genus.Scardovia.id.440	0.0419122	107.409	0.0160912
genus.Enterorhabdus.id.820	0.041892	127.313	0.0284966
genus.Tyzzerella.id.11334	0.0418242	91.0246	0.0304746
genus.Caproiciproducens.id.14382	0.0384915	73.9141	0.0195188
genus.LachnospiraceaeUCG010.id.11330	0.0384602	150.01	0.034742
genus.Barnesiella.id.944	0.0380563	212.071	0.0264335
genus.unknowngenus.id.959	0.0367873	64.8558	0.0181048
genus..Eubacteriumrectalegroup.id.14374	0.034747	434.179	0.0669897
genus.LachnospiraceaeUCG008.id.11328	0.0342182	267.03	0.0474277
genus.Listeria.id.1739	0.0342065	77.9592	0.017946
genus.Peptoclostridium.id.11346	0.0337815	134.635	0.00867856
genus.Lactobacillus.id.1837	0.0329495	202.198	0.0378393
genus.Alloscardovia.id.435	0.0326946	59.7767	0.0125233
genus.FamilyXIIIUCG001.id.11294	0.0311316	166.502	0.0288668
genus.Bilophila.id.3170	0.0310079	83.4014	0.0191784
genus.Paraprevotella.id.962	0.0291664	147.193	0.0253973
genus.unknowngenus.id.1000000073	0.027914	104.895	0.0193916
genus.Enterobacter.id.3502	0.0278667	106.346	0.0132787
genus.Mogibacterium.id.1960	0.0260573	49.8119	0.015162
genus.unknowngenus.id.1000006162	0.0258934	39.5561	0.0156117
genus.Akkermansia.id.4037	0.0253199	142.349	0.0312364
genus.Weissella.id.1843	0.0245525	161.983	0.00957831
genus.Coprobacter.id.949	0.0239692	103.63	0.0141592
genus.RuminococcaceaeUCG008.id.11365	0.0207666	165.285	0.014231
genus.Porphyromonas.id.956	0.0197465	38.0097	0.0103887
genus.Fusobacterium.id.2210	0.0190976	517.571	0.0304705
genus.LachnospiraceaeNC2004group.id.11316	0.0184107	169.568	0.0334956
genus.Asaccharobacter.id.813	0.0183596	55.8014	0.0096645
genus.DefluviitaleaceaeUCG011.id.11287	0.017586	97.4406	0.0250407
genus.Lelliottia.id.14638	0.0168565	22.3706	0.0049944
genus.Anaerosporobacter.id.1990	0.0160371	71.9391	0.0154454
genus.Allisonella.id.2174	0.0159068	60.0963	0.0196526
genus.Catenibacterium.id.2153	0.0158438	76.2054	0.0142419
genus.Prevotella9.id.11183	0.0157395	142.327	0.0235277
genus.Faecalicoccus.id.11391	0.0147778	50.1897	0.0104393
genus..Clostridiuminnocuumgroup.id.14397	0.0147597	59.0549	0.0171491
genus.CoriobacteriaceaeUCG003.id.11159	0.0144289	95.8917	0.0123142
genus.Eubacterium.id.1932	0.0143528	77.2383	0.00978846
genus.Citrobacter.id.3497	0.0137286	53.5479	0.00867757
genus.Acinetobacter.id.3711	0.012967	8.36388	0.00842608
genus.Parasutterella.id.2892	0.0118062	183.151	0.0247369
genus.Peptococcus.id.2037	0.011632	144.481	0.0285718
genus.RuminococcaceaeUCG011.id.11368	0.0115448	50.3684	0.0159646
genus.unknowngenus.id.1854	0.00965435	23.7735	0.00439575
genus.Synergistes.id.3913	0.00940391	16.9896	0.00788437
genus.Gordonibacter.id.821	0.00933372	128.721	0.0182149
genus.unknowngenus.id.1000001215	0.00917228	70.4328	0.0127329
genus.unknowngenus.id.2041	0.00909523	75.8624	0.0158952
genus.Megasphaera.id.2185	0.00905354	25.7475	0.0071095
genus.Oscillospira.id.2064	0.0084655	122.982	0.0209952
genus.Cryptobacterium.id.817	0.00807861	31.7146	0.00383098
genus.Abiotrophia.id.1803	0.00793506	43.1343	0.00328471
genus.Haemophilus.id.3698	0.00769222	74.0411	0.0124744
genus.unknowngenus.id.1000000272	0.0073399	17.9349	0.00590724
genus.unknowngenus.id.2163	0.00664493	37.3049	0.00989791
genus.Ruminiclostridium6.id.11356	0.00557393	127.32	0.0253477
genus.Olsenella.id.822	0.00553151	85.7063	0.0137715
genus.Brachyspira.id.3872	0.00537377	15.5886	0.00243828
genus.Deinococcus.id.1615	0.00536129	4.93775	0.00532128
genus..Eubacteriumruminantiumgroup.id.11340	0.00507151	67.0989	0.0174023
genus.Paracoccus.id.2607	0.00506402	36.2396	0.00178128
genus.Christensenella.id.1867	0.00489978	26.5503	0.00474238
genus.Granulicatella.id.1821	0.00488233	44.4148	0.00898164
genus.unknowngenus.id.1000003999	0.00470547	109.654	0.0165199
genus.Intestinimonas.id.2062	0.00464846	318.73	0.0329371
genus.unknowngenus.id.2001	0.00460339	88.1308	0.0207099
genus.CandidatusSoleaferrea.id.11350	0.00441508	86.484	0.0144354
genus.Methanosphaera.id.124	0.00383098	58.4989	0.0100852
genus..Ruminococcusgnavusgroup.id.14376	0.00371785	104.313	0.0256342
genus.Tyzzerella4.id.11336	0.00330708	73.8139	0.0119575
genus.Anaeroglobus.id.2176	0.00325745	32.2512	0.00380557
genus.Acetanaerobacterium.id.2051	0.00300233	22.401	0.0092173
genus.Peptostreptococcus.id.2045	0.00280373	12.294	0.00155367
genus.CandidatusStoquefichus.id.11379	0.0027178	9.53246	0.00246156
genus.Syntrophomonas.id.2076	0.002622	15.6035	0.0103194
genus.Campylobacter.id.3275	0.00242397	14.8354	0.00351791
genus.FamilyXIIIUCG002.id.11295	0.00231379	3.24276	0.00195969
genus.Anaerobiospirillum.id.3327	0.00210469	35.0946	0.00346431
genus.Pseudoflavonifractor.id.2066	0.00203552	69.9563	0.0222417
genus.Murimonas.id.14368	0.0017706	11.0268	0.000976803
genus.unknowngenus.id.1961	0.00158054	6.3492	0.00138033
genus.Neisseria.id.3032	0.00127765	12.636	0.00508391
genus.Gallicola.id.1941	0.00115172	6.24478	0.000885454
genus.Brochothrix.id.1738	0.000987323	10.1191	0.0015032
genus.Howardella.id.2000	0.000659199	200.475	0.0166375
genus.Prevotella.id.963	0.000575246	37.826	0.00718933
genus.unknowngenus.id.1000000005	0.000540429	49.9789	0.00491559
genus.Flavonifractor.id.2059	0.000337582	137.247	0.0230329
genus.Parasporobacterium.id.2009	0.000280865	0.604641	0.000355285
genus.LachnospiraceaeUCG006.id.11326	0.000263524	3.29963	0.000146837
genus.Paraclostridium.id.14379	0.000230208	5.96662	0.000113118
genus.Shuttleworthia.id.2013	0.000134082	13.7918	0.00212268
genus.LachnospiraceaeFE2018group.id.11315	6.07569e-05	0.79791	4.35246e-05
genus.Selenomonas.id.2194	4.50305e-05	1.22933	5.05721e-05
genus.Arcobacter.id.3274	3.74359e-05	0.651788	2.82602e-05
genus.Butyrivibrio2.id.11300	9.22519e-06	1.35309	1.00486e-05
genus.LachnospiraceaeUCG002.id.11322	7.48611e-06	0.175751	1.10599e-05
genus.Johnsonella.id.2002	6.51399e-06	0.331608	6.50748e-06
genus.Anoxybacillus.id.1686	5.6858e-06	0.684129	7.18246e-06
genus.Propionibacterium.id.727	4.06462e-06	0.193981	5.49605e-06
genus.Prevotella1.id.11179	4.54545e-07	0.0312235	4.54091e-07
genus.Bulleidia.id.2152	1.98296e-14	8.63288	1.26875e-14
genus.Sneathia.id.2218	1.50278e-14	0.0626706	6.68455e-15
genus.Samsonia.id.14644	1.39439e-14	0	7.4368e-15
genus.CandidatusArthromitus.id.1872	1.1983e-14	0.297187	5.26781e-15
genus.Sporobacter.id.2069	1.08937e-14	0	1.12712e-14
genus.Anaerovibrio.id.2180	1.01574e-14	0	7.51567e-15
genus.Asaccharospora.id.11344	9.60353e-15	0.797101	1.08797e-14
genus.Geobacillus.id.1696	9.33509e-15	0.0755639	7.2536e-15
genus.LachnospiraceaeUCG007.id.11327	8.34973e-15	0	6.42481e-15
genus.Fructobacillus.id.1840	7.24554e-15	0.00266667	5.67528e-15
genus.Psychrobacillus.id.11273	6.77848e-15	0.0311551	4.54807e-15
genus.Sphaerochaeta.id.11575	6.05687e-15	0.180553	4.43409e-15
genus.Oceanivirga.id.14405	5.52105e-15	0	5.51553e-15
genus.Kluyvera.id.3508	5.39304e-15	0	3.62049e-15
genus.unknowngenus.id.1000000017	3.70553e-15	0	3.70182e-15
genus.Paenibacillus.id.1747	3.53097e-15	0.00975238	3.02814e-15
genus.Lautropia.id.2905	3.29168e-15	0.00524675	5.14087e-15
genus.Paraeggerthella.id.823	3.27042e-15	0.229539	3.42482e-15
genus.unknowngenus.id.1000073353	3.01224e-15	0	8.10722e-15
genus.Metascardovia.id.438	2.18221e-15	0	4.9993e-15
genus.Delftia.id.2927	1.96335e-15	0.011695	1.96139e-15
genus.Rummeliibacillus.id.1766	1.78135e-15	0.00384974	5.48769e-15
genus.Aeromonas.id.3318	1.69456e-15	0	1.62319e-15
genus.Treponema2.id.11577	1.41121e-15	0	1.40979e-15
genus.Clostridiumsensustricto6.id.1888	1.16133e-15	0.00458667	8.28135e-16
genus.Z20.id.14450	1.11214e-15	0	2.09761e-15
genus.Pseudoramibacter.id.1934	7.66875e-16	0.0230476	7.66107e-16
genus.Cetobacterium.id.2209	4.16335e-16	0	4.15919e-16
genus.Acetitomaculum.id.1989	0	0	0
genus.Desulfitibacter.id.2028	0	0	0
genus.Eggerthia.id.2155	0	0	0
genus.Macrococcus.id.1777	0	0	0
genus.Methanomassiliicoccus.id.252	0	0	0
genus.Moryella.id.2006	0	0	0
genus.Propionispira.id.2190	0	0	0
genus.Providencia.id.3519	0	0	0
genus.Tetragenococcus.id.1834	0	0	0
genus.Zimmermannella.id.14215	0	0	0
genus.Negativicoccus.id.2187	-1.73568e-18	0	1.05965e-16
genus.Lachnoclostridium5.id.11312	-9.70277e-17	6.73597	6.55071e-15
genus.Actinotignum.id.11137	-6.34175e-16	2.50005	2.80037e-15
genus.Oceanobacillus.id.1707	-8.39534e-16	0.00171429	8.38694e-16
genus.unknowngenus.id.1951	-1.06259e-15	0.369808	1.75665e-15
genus.Lachnotalea.id.14367	-1.10755e-15	0.0038861	3.33324e-15
genus.Sphingobium.id.2850	-1.63709e-15	0	1.63545e-15
genus.Salmonella.id.3522	-4.0214e-15	0.387346	2.49385e-15
genus.Mycoplasma.id.3950	-5.36958e-15	0	5.27658e-15
genus.Paraherbaspirillum.id.14572	-5.43478e-08	0.00316484	5.42935e-08
genus.LachnospiraceaeUCG009.id.11329	-1.93029e-06	0.0201233	1.92836e-06
genus.unknowngenus.id.1000026453	-2.30207e-06	0.0563681	2.1095e-06
genus.ErysipelotrichaceaeUCG010.id.11390	-3.52332e-06	0.00556656	3.51979e-06
genus.Lysinibacillus.id.1762	-3.97985e-06	0.0584442	3.97587e-06
genus.LachnospiraceaeNK3A20group.id.11318	-7.79524e-06	0.164346	6.14974e-06
genus..Anaerorhabdusfurcosagroup.id.11394	-8.34013e-06	0.071387	8.67832e-06
genus.unknowngenus.id.1000031339	-1.15128e-05	0.00386714	1.12347e-05
genus.Lawsonella.id.14206	-1.81831e-05	0.0357111	9.81659e-06
genus.Methylobacterium.id.2497	-2.2642e-05	0.0238255	2.26194e-05
genus.Aggregatibacter.id.3691	-2.50984e-05	1.24149	0.00024656
genus.Syntrophococcus.id.2016	-2.63187e-05	0.115113	2.62924e-05
genus.unknowngenus.id.441	-3.64507e-05	0.0307708	2.64172e-05
genus.Allobaculum.id.2150	-4.03229e-05	0.205092	1.88706e-05
genus.Corynebacterium1.id.11143	-5.86471e-05	113.397	0.00633922
genus.Mobiluncus.id.425	-6.46835e-05	1.34198	0.000122692
genus.Stomatobaculum.id.2015	-7.26584e-05	0.321205	3.27474e-05
genus.Sarcina.id.1896	-0.000120595	16.1824	0.000108077
genus.Enhydrobacter.id.3713	-0.000122817	1.23311	0.000541998
genus.Clostridiumsensustricto13.id.1877	-0.000127993	1.68381	0.000186416
genus..Eubacteriumnodatumgroup.id.11297	-0.00017321	61.1405	0.0083953
genus.Isobaculum.id.1822	-0.000182552	1.03869	0.000177895
genus.Leptotrichia.id.2216	-0.000193381	0.386891	0.000192554
genus.Gardnerella.id.437	-0.00026233	3.10178	0.000187863
genus.Kocuria.id.642	-0.000301202	8.43682	0.00132306
genus.Fastidiosipila.id.2058	-0.000311768	3.59099	0.000473205
genus.Morganella.id.3512	-0.000327136	0.208479	0.000326809
genus.Robinsoniella.id.2011	-0.000446766	0.889944	0.000573593
genus.Denitrobacterium.id.818	-0.000454212	0.716973	0.000396097
genus.Rhodobacter.id.2624	-0.000473096	1.01346	0.000410994
genus.possiblegenusSk018.id.2019	-0.000534569	0.9788	0.000336788
genus.Parascardovia.id.439	-0.000595097	22.619	0.00638842
genus.Psychrobacter.id.3716	-0.000660527	1.52556	0.000694467
genus.CandidatusSaccharimonas.id.11573	-0.00067701	5.65401	0.00131182
genus.Varibaculum.id.427	-0.000837684	2.77307	0.000684706
genus.Murdochiella.id.1944	-0.00088088	2.9024	0.000850736
genus.unknowngenus.id.428	-0.00102018	12.6375	0.00330715
genus.Paeniclostridium.id.14378	-0.00104075	13.2433	0.00181479
genus.Elusimicrobium.id.1636	-0.00106647	3.23364	0.000529394
genus.Ezakiella.id.11289	-0.00116821	10.9617	0.00250982
genus.Lachnoclostridium12.id.11311	-0.00131867	7.17483	0.001014
genus.Cardiobacterium.id.3411	-0.00132563	2.0214	0.000827697
genus.Anaeroplasma.id.3926	-0.00151059	27.6045	0.00325283
genus.Pyramidobacter.id.3912	-0.00152863	1.03748	0.00153705
genus.Epulopiscium.id.1998	-0.00183545	18.4873	0.0054614
genus.unknowngenus.id.3332	-0.00185795	13.677	0.00316065
genus.Corynebacterium.id.449	-0.0019982	5.84021	0.00174335
genus.Cellulosilyticum.id.1995	-0.00205405	2.41183	0.00103074
genus.PrevotellaceaeUCG001.id.11186	-0.00229576	12.3462	0.0021124
genus..Eubacteriumsaphenumgroup.id.14363	-0.00252587	18.3678	0.00124364
genus.unknowngenus.id.2200	-0.00261261	37.1552	0.00697806
genus.PrevotellaceaeUCG004.id.11188	-0.00275843	2.15942	0.00130303
genus.Helicobacter.id.3279	-0.00276245	4.94099	0.00222858
genus.Ruminiclostridium.id.11353	-0.00278047	10.062	0.0020024
genus.Anaerofilum.id.2053	-0.00286387	221.538	0.0591208
genus.Succinatimonas.id.3329	-0.00301666	15.2432	0.00436
genus.LachnospiraceaeAC2044group.id.11313	-0.00316975	5.9097	0.00184039
genus.Lactonifactor.id.11332	-0.00332433	60.2609	0.00933908
genus.Prevotella2.id.11180	-0.00358141	32.1063	0.00526006
genus.Megamonas.id.2184	-0.003631	5.03943	0.00129174
genus.CoriobacteriaceaeUCG002.id.11158	-0.00406455	76.2999	0.0202532
genus.Carnobacterium.id.1818	-0.00424415	10.358	0.00273024
genus.unknowngenus.id.1000036183	-0.00453699	32.2682	0.0119193
genus.Catabacter.id.11282	-0.00455789	32.9634	0.00731049
genus.Comamonas.id.2925	-0.00468912	14.4307	0.00254189
genus.ErysipelotrichaceaeUCG004.id.11385	-0.00573595	12.9563	0.00318431
genus.Peptoniphilus.id.1946	-0.00596586	8.49487	0.00472781
genus.LachnospiraceaeUCG003.id.11323	-0.00619139	26.3767	0.005136
genus.Butyrivibrio.id.1993	-0.00626101	67.1653	0.0129754
genus.RuminococcaceaeUCG004.id.11362	-0.00657739	119.334	0.0181753
genus.LachnospiraceaeNK4B4group.id.11320	-0.00767844	28.7551	0.00694756
genus.Parvibacter.id.824	-0.00772694	29.7708	0.0104289
genus.Faecalitalea.id.11392	-0.00804891	40.7412	0.0115251
genus.Dielma.id.11380	-0.00804928	23.9812	0.0048862
genus.Lachnospira.id.2004	-0.00876373	191.536	0.0381669
genus.Atopobium.id.814	-0.00953527	31.0751	0.0058313
genus.RikenellaceaeRC9gutgroup.id.11191	-0.00961144	20.5327	0.00627276
genus.Succiniclasticum.id.2169	-0.00987143	26.3197	0.00362487
genus.Lachnoanaerobaculum.id.2003	-0.0104937	14.3217	0.00469301
genus.Prevotella7.id.11182	-0.0105545	119.515	0.0275178
genus.Catenisphaera.id.14395	-0.0107007	16.159	0.0045758
genus.Proteus.id.3518	-0.0108746	32.7617	0.00643139
genus.Solobacterium.id.2161	-0.0111682	46.083	0.0076582
genus.Gelria.id.2134	-0.0114284	51.7299	0.006039
genus.unknowngenus.id.964	-0.0114351	232.258	0.0166533
genus.ErysipelotrichaceaeUCG006.id.11386	-0.0117772	16.0214	0.00838052
genus.Holdemania.id.2157	-0.0119136	82.2584	0.0168575
genus.Succinivibrio.id.3331	-0.0124436	22.6206	0.00686226
genus.Coprobacillus.id.2154	-0.0124474	83.6473	0.0218517
genus.Bacillus.id.1688	-0.0125	39.0618	0.00731977
genus.PrevotellaceaeGa6A1group.id.11184	-0.0129589	75.6032	0.006807
genus.Pseudomonas.id.3723	-0.0132143	60.7868	0.00995489
genus.Selenomonas3.id.11396	-0.0133748	26.6601	0.00628942
genus.Pediococcus.id.1838	-0.0135296	402.161	0.0464893
genus..Bacteroidespectinophilusgroup.id.14371	-0.0150222	14.0242	0.00554791
genus.Stenotrophomonas.id.3818	-0.0150768	37.1343	0.00390542
genus.unknowngenus.id.1000043796	-0.0151727	37.5857	0.00662681
genus.Finegoldia.id.1940	-0.0157108	21.8799	0.0116344
genus.Victivallis.id.2256	-0.0160086	38.4204	0.00738577
genus.unknowngenus.id.1868	-0.0161984	126.39	0.031929
genus.Papillibacter.id.2065	-0.017043	22.1939	0.0131635
genus.unknowngenus.id.1000005472	-0.0180384	86.248	0.028166
genus.Methanobrevibacter.id.123	-0.0182068	76.6216	0.0156953
genus.Mitsuokella.id.2186	-0.0198683	59.8854	0.0155137
genus.Acidaminococcus.id.2167	-0.0202734	66.9785	0.0107927
genus.Anaerococcus.id.1937	-0.0226198	99.6933	0.021128
genus.LachnospiraceaeNK4A136group.id.11319	-0.0228649	202.775	0.0409957
genus.RuminococcaceaeUCG013.id.11370	-0.0230662	322.064	0.042155
genus.Prevotella6.id.11181	-0.0244736	27.4959	0.0130968
genus.Dialister.id.2183	-0.035579	191.732	0.0269066
genus.Ruminiclostridium1.id.11354	-0.0399604	148.126	0.0243594
genus.Leuconostoc.id.1841	-0.0399812	75.8835	0.0246774
genus.Pseudobutyrivibrio.id.2010	-0.0399992	91.3438	0.020063
genus.LachnospiraceaeUCG001.id.11321	-0.0400936	124.484	0.0230353
genus.Oribacterium.id.2008	-0.0416156	348.9	0.0165855
genus.Coprococcus2.id.11302	-0.0458445	271.549	0.0470577
genus..Eubacteriumhalliigroup.id.11338	-0.0512424	259.914	0.0458296
genus.LachnospiraceaeND3007group.id.11317	-0.0534796	372.739	0.0639399
genus.Tyzzerella3.id.11335	-0.0569589	115.802	0.0288747
genus.ErysipelotrichaceaeUCG003.id.11384	-0.0603518	189.803	0.0371052
genus.Phascolarctobacterium.id.2168	-0.0629878	193.215	0.0301331
genus.Lactococcus.id.1851	-0.0646492	188.838	0.0235714
genus.Ruminiclostridium5.id.11355	-0.0677704	613.799	0.067885
genus.Enterococcus.id.1831	-0.0724604	113.933	0.0209352
genus.unknowngenus.id.826	-0.0813184	309.84	0.0483051

## Sheet: Source Data3
Source Data 3. Results of mendelian randomization analysis.
Results of Mendelian Randomization analysis
Exposure	outcome	method	nsnp	b	se	pval
MDD	family.Ruminococcaceae.id.2050	MR Egger	53	0.583222	0.29874	0.0564055
MDD	family.Ruminococcaceae.id.2050	Weighted median	53	0.0476859	0.0786447	0.544285
MDD	family.Ruminococcaceae.id.2050	Inverse variance weighted	53	0.0360746	0.0550309	0.512125
MDD	family.Ruminococcaceae.id.2050	Simple mode	53	0.046453	0.169752	0.785436
MDD	family.Ruminococcaceae.id.2050	Weighted mode	53	0.0358185	0.176408	0.839893
MDD	genus.Coprococcus3.id.11303	MR Egger	53	-0.150843	0.32024	0.639628
MDD	genus.Coprococcus3.id.11303	Weighted median	53	0.101326	0.082662	0.220277
MDD	genus.Coprococcus3.id.11303	Inverse variance weighted	53	0.0376469	0.0591302	0.524335
MDD	genus.Coprococcus3.id.11303	Simple mode	53	0.23497	0.210826	0.27018
MDD	genus.Coprococcus3.id.11303	Weighted mode	53	0.20237	0.193752	0.301096
MDD	genus.Eggerthella.id.819	MR Egger	52	0.144744	0.623675	0.817422
MDD	genus.Eggerthella.id.819	Weighted median	52	0.0914643	0.153262	0.550651
MDD	genus.Eggerthella.id.819	Inverse variance weighted	52	0.237262	0.107766	0.0276907
MDD	genus.Eggerthella.id.819	Simple mode	52	-0.108811	0.390559	0.781676
MDD	genus.Eggerthella.id.819	Weighted mode	52	-0.0893509	0.399215	0.823794
MDD	genus.Eubacteriumventriosum.group.id.11341	MR Egger	53	-0.162555	0.324752	0.618841
MDD	genus.Eubacteriumventriosum.group.id.11341	Weighted median	53	-0.0193262	0.0835734	0.817122
MDD	genus.Eubacteriumventriosum.group.id.11341	Inverse variance weighted	53	0.0065641	0.0601412	0.913087
MDD	genus.Eubacteriumventriosum.group.id.11341	Simple mode	53	0.0092098	0.196223	0.962745
MDD	genus.Eubacteriumventriosum.group.id.11341	Weighted mode	53	-0.002869	0.173795	0.986892
MDD	genus.Hungatella.id.11306	MR Egger	52	0.215359	0.728367	0.768704
MDD	genus.Hungatella.id.11306	Weighted median	52	0.0982943	0.168269	0.559121
MDD	genus.Hungatella.id.11306	Inverse variance weighted	52	0.0218379	0.124271	0.860507
MDD	genus.Hungatella.id.11306	Simple mode	52	0.232543	0.366374	0.528452
MDD	genus.Hungatella.id.11306	Weighted mode	52	0.282871	0.364123	0.440833
MDD	genus.Lachnoclostridium.id.11308	MR Egger	53	-0.547981	0.308539	0.0816902
MDD	genus.Lachnoclostridium.id.11308	Weighted median	53	-0.0180786	0.0792537	0.81956
MDD	genus.Lachnoclostridium.id.11308	Inverse variance weighted	53	-0.0291827	0.0578682	0.614054
MDD	genus.Lachnoclostridium.id.11308	Simple mode	53	0.0455607	0.169706	0.789401
MDD	genus.Lachnoclostridium.id.11308	Weighted mode	53	0.0305545	0.155245	0.844739
MDD	genus.LachnospiraceaeUCG001.id.11321	MR Egger	53	-0.345228	0.396127	0.387561
MDD	genus.LachnospiraceaeUCG001.id.11321	Weighted median	53	-0.0404842	0.105396	0.700892
MDD	genus.LachnospiraceaeUCG001.id.11321	Inverse variance weighted	53	-0.0357025	0.0734791	0.627047
MDD	genus.LachnospiraceaeUCG001.id.11321	Simple mode	53	-0.0700596	0.271802	0.79761
MDD	genus.LachnospiraceaeUCG001.id.11321	Weighted mode	53	0.269025	0.272203	0.327569
MDD	genus.RuminococcaceaeUCG002.id.11360	MR Egger	53	0.296393	0.30851	0.341225
MDD	genus.RuminococcaceaeUCG002.id.11360	Weighted median	53	-0.174338	0.0836286	0.0370995
MDD	genus.RuminococcaceaeUCG002.id.11360	Inverse variance weighted	53	-0.0758749	0.0571472	0.184274
MDD	genus.RuminococcaceaeUCG002.id.11360	Simple mode	53	-0.269444	0.189931	0.161969
MDD	genus.RuminococcaceaeUCG002.id.11360	Weighted mode	53	-0.263919	0.184663	0.158927
MDD	genus.RuminococcaceaeUCG003.id.11361	MR Egger	53	0.369507	0.336905	0.277895
MDD	genus.RuminococcaceaeUCG003.id.11361	Weighted median	53	-0.0277951	0.0884956	0.753457
MDD	genus.RuminococcaceaeUCG003.id.11361	Inverse variance weighted	53	-0.0073099	0.0620834	0.906271
MDD	genus.RuminococcaceaeUCG003.id.11361	Simple mode	53	-0.0109834	0.209285	0.958347
MDD	genus.RuminococcaceaeUCG003.id.11361	Weighted mode	53	-0.0109834	0.194963	0.95529
MDD	genus.RuminococcaceaeUCG005.id.11363	MR Egger	53	0.438573	0.317096	0.172663
MDD	genus.RuminococcaceaeUCG005.id.11363	Weighted median	53	-0.0160495	0.0884545	0.85602
MDD	genus.RuminococcaceaeUCG005.id.11363	Inverse variance weighted	53	-0.0223196	0.0591702	0.706017
MDD	genus.RuminococcaceaeUCG005.id.11363	Simple mode	53	0.137695	0.209981	0.514877
MDD	genus.RuminococcaceaeUCG005.id.11363	Weighted mode	53	0.144353	0.213823	0.5026
MDD	genus.Ruminococcusgauvreauii.group.id.11342	MR Egger	53	0.49185	0.346728	0.162113
MDD	genus.Ruminococcusgauvreauii.group.id.11342	Weighted median	53	-0.0692884	0.0906423	0.44462
MDD	genus.Ruminococcusgauvreauii.group.id.11342	Inverse variance weighted	53	-0.0248291	0.0649874	0.702417
MDD	genus.Ruminococcusgauvreauii.group.id.11342	Simple mode	53	-0.232907	0.22716	0.309969
MDD	genus.Ruminococcusgauvreauii.group.id.11342	Weighted mode	53	-0.176189	0.202143	0.387429
MDD	genus.Sellimonas.id.14369	MR Egger	50	0.935072	1.11584	0.406186
MDD	genus.Sellimonas.id.14369	Weighted median	50	-0.22961	0.207246	0.2679
MDD	genus.Sellimonas.id.14369	Inverse variance weighted	50	-0.14261	0.156652	0.362633
MDD	genus.Sellimonas.id.14369	Simple mode	50	-0.331251	0.52209	0.528725
MDD	genus.Sellimonas.id.14369	Weighted mode	50	-0.404218	0.538996	0.456873
MDD	genus.Subdoligranulum.id.2070	MR Egger	53	0.72339	0.304478	0.0213042
MDD	genus.Subdoligranulum.id.2070	Weighted median	53	-0.0421279	0.0815961	0.605646
MDD	genus.Subdoligranulum.id.2070	Inverse variance weighted	53	-0.0440002	0.0561468	0.433238
MDD	genus.Subdoligranulum.id.2070	Simple mode	53	-0.279168	0.220935	0.212018
MDD	genus.Subdoligranulum.id.2070	Weighted mode	53	-0.263051	0.214066	0.224666
family.Ruminococcaceae.id.2050	MDD	MR Egger	11	-0.0351735	0.0757578	0.653466
family.Ruminococcaceae.id.2050	MDD	Weighted median	11	0.0039224	0.0320859	0.902704
family.Ruminococcaceae.id.2050	MDD	Inverse variance weighted	11	0.0063072	0.0330829	0.848801
family.Ruminococcaceae.id.2050	MDD	Simple mode	11	0.0207888	0.046712	0.665767
family.Ruminococcaceae.id.2050	MDD	Weighted mode	11	0.0029902	0.0386648	0.939881
genus.Coprococcus3.id.11303	MDD	MR Egger	9	0.248958	0.102369	0.0452887
genus.Coprococcus3.id.11303	MDD	Weighted median	9	0.0639503	0.0363111	0.0782082
genus.Coprococcus3.id.11303	MDD	Inverse variance weighted	9	0.0514678	0.0269448	0.056118
genus.Coprococcus3.id.11303	MDD	Simple mode	9	0.0732646	0.0617181	0.269245
genus.Coprococcus3.id.11303	MDD	Weighted mode	9	0.0732646	0.0605054	0.260497
genus.Eggerthella.id.819	MDD	MR Egger	10	0.0237128	0.0762188	0.763666
genus.Eggerthella.id.819	MDD	Weighted median	10	0.0134224	0.0196349	0.494229
genus.Eggerthella.id.819	MDD	Inverse variance weighted	10	0.0082263	0.0156044	0.598071
genus.Eggerthella.id.819	MDD	Simple mode	10	0.0113216	0.0295164	0.7102
genus.Eggerthella.id.819	MDD	Weighted mode	10	0.0096749	0.030525	0.758512
genus.Eubacteriumventriosum.group.id.11341	MDD	MR Egger	14	0.0413214	0.0912028	0.658581
genus.Eubacteriumventriosum.group.id.11341	MDD	Weighted median	14	0.0185433	0.0296441	0.531624
genus.Eubacteriumventriosum.group.id.11341	MDD	Inverse variance weighted	14	0.0193185	0.021705	0.37344
genus.Eubacteriumventriosum.group.id.11341	MDD	Simple mode	14	-0.0016712	0.0516558	0.974683
genus.Eubacteriumventriosum.group.id.11341	MDD	Weighted mode	14	-0.0046551	0.0546743	0.933446
genus.Hungatella.id.11306	MDD	MR Egger	5	-0.120407	0.119365	0.387408
genus.Hungatella.id.11306	MDD	Weighted median	5	0.0100048	0.0273916	0.714924
genus.Hungatella.id.11306	MDD	Inverse variance weighted	5	0.0096652	0.0190955	0.612751
genus.Hungatella.id.11306	MDD	Simple mode	5	-0.0138241	0.0364738	0.723938
genus.Hungatella.id.11306	MDD	Weighted mode	5	-0.0097346	0.0338348	0.78786
genus.Lachnoclostridium.id.11308	MDD	MR Egger	14	-0.143793	0.115642	0.237454
genus.Lachnoclostridium.id.11308	MDD	Weighted median	14	-0.0131759	0.0313803	0.674575
genus.Lachnoclostridium.id.11308	MDD	Inverse variance weighted	14	-0.01153	0.032227	0.720511
genus.Lachnoclostridium.id.11308	MDD	Simple mode	14	-0.0196952	0.0496205	0.697869
genus.Lachnoclostridium.id.11308	MDD	Weighted mode	14	-0.0212242	0.0478163	0.664435
genus.LachnospiraceaeUCG001.id.11321	MDD	MR Egger	14	0.0494479	0.0965209	0.617737
genus.LachnospiraceaeUCG001.id.11321	MDD	Weighted median	14	0.016455	0.0245563	0.502799
genus.LachnospiraceaeUCG001.id.11321	MDD	Inverse variance weighted	14	0.01213	0.0199491	0.543156
genus.LachnospiraceaeUCG001.id.11321	MDD	Simple mode	14	0.0134942	0.0437873	0.762831
genus.LachnospiraceaeUCG001.id.11321	MDD	Weighted mode	14	0.0134942	0.0422254	0.754368
genus.RuminococcaceaeUCG002.id.11360	MDD	MR Egger	23	0.0569907	0.0612548	0.362744
genus.RuminococcaceaeUCG002.id.11360	MDD	Weighted median	23	0.0135488	0.0268123	0.613334
genus.RuminococcaceaeUCG002.id.11360	MDD	Inverse variance weighted	23	0.0216824	0.0217133	0.317999
genus.RuminococcaceaeUCG002.id.11360	MDD	Simple mode	23	-0.0268754	0.0668959	0.691744
genus.RuminococcaceaeUCG002.id.11360	MDD	Weighted mode	23	0.0945817	0.0599134	0.128691
genus.RuminococcaceaeUCG003.id.11361	MDD	MR Egger	14	0.0009347	0.0741464	0.990149
genus.RuminococcaceaeUCG003.id.11361	MDD	Weighted median	14	-0.0039784	0.0281738	0.887704
genus.RuminococcaceaeUCG003.id.11361	MDD	Inverse variance weighted	14	0.0070909	0.0208112	0.733312
genus.RuminococcaceaeUCG003.id.11361	MDD	Simple mode	14	-0.0125161	0.0429538	0.775354
genus.RuminococcaceaeUCG003.id.11361	MDD	Weighted mode	14	-0.0024484	0.0441724	0.956641
genus.RuminococcaceaeUCG005.id.11363	MDD	MR Egger	17	0.0691748	0.053221	0.213302
genus.RuminococcaceaeUCG005.id.11363	MDD	Weighted median	17	0.0060916	0.0260138	0.814855
genus.RuminococcaceaeUCG005.id.11363	MDD	Inverse variance weighted	17	-0.0125531	0.0198972	0.528107
genus.RuminococcaceaeUCG005.id.11363	MDD	Simple mode	17	-0.0051583	0.0513415	0.921219
genus.RuminococcaceaeUCG005.id.11363	MDD	Weighted mode	17	0.0203724	0.0381156	0.600352
genus.Ruminococcusgauvreauii.group.id.11342	MDD	MR Egger	12	-0.188716	0.111441	0.121243
genus.Ruminococcusgauvreauii.group.id.11342	MDD	Weighted median	12	0.0136399	0.0312032	0.662015
genus.Ruminococcusgauvreauii.group.id.11342	MDD	Inverse variance weighted	12	0.029551	0.0252657	0.242158
genus.Ruminococcusgauvreauii.group.id.11342	MDD	Simple mode	12	0.0045416	0.0570717	0.938002
genus.Ruminococcusgauvreauii.group.id.11342	MDD	Weighted mode	12	0.0091147	0.0532922	0.867304
genus.Sellimonas.id.14369	MDD	MR Egger	11	0.0792185	0.0719169	0.299252
genus.Sellimonas.id.14369	MDD	Weighted median	11	-0.0381395	0.0163545	0.0196982
genus.Sellimonas.id.14369	MDD	Inverse variance weighted	11	-0.0460079	0.0133291	0.0005571
genus.Sellimonas.id.14369	MDD	Simple mode	11	-0.0315016	0.0252253	0.240177
genus.Sellimonas.id.14369	MDD	Weighted mode	11	-0.0309124	0.026358	0.26806
genus.Subdoligranulum.id.2070	MDD	MR Egger	13	0.0141247	0.10718	0.897534
genus.Subdoligranulum.id.2070	MDD	Weighted median	13	-0.0040123	0.0346191	0.907734
genus.Subdoligranulum.id.2070	MDD	Inverse variance weighted	13	0.0337719	0.0375634	0.368619
genus.Subdoligranulum.id.2070	MDD	Simple mode	13	-0.0130347	0.0527649	0.809058
genus.Subdoligranulum.id.2070	MDD	Weighted mode	13	-0.0039329	0.0481713	0.936275

## Sheet: Source Data4
Instruments for Major Depression
SNP	effect_allele.exposure	other_allele.exposure	effect_allele.outcome	other_allele.outcome	beta.exposure	beta.outcome	eaf.exposure	eaf.outcome	remove	palindromic	ambiguous	id.outcome	chr.outcome	se.outcome	pval.outcome	samplesize.outcome	outcome	mr_keep.outcome	pval_origin.outcome	data_source.outcome	se.exposure	pval.exposure	ncase.exposure	ncontrol.exposure	exposure	mr_keep.exposure	pval_origin.exposure	samplesize.exposure	id.exposure	data_source.exposure	action	mr_keep	units.exposure	rsq.exposure	effective_n.exposure	units.outcome	rsq.outcome	effective_n.outcome
rs10061069	C	G	C	G	-0.028	-0.00588199	0.2222	0.202151	FALSE	TRUE	FALSE	Doe0b4	5	0.0140754	0.765683	15289	genus..Eubacteriumventriosumgroup.id.11341	TRUE	reported	textfile	0.0052	6.517e-08	59851	113154	MDD	TRUE	reported	173005	HeRFt9	textfile	2	TRUE	NA	0.000167565	173005	NA	1.14234e-05	15289
rs1021363	A	G	A	G	0.03	0.00130129	0.3566	0.350996	FALSE	FALSE	FALSE	Doe0b4	10	0.0122313	0.975989	15289	genus..Eubacteriumventriosumgroup.id.11341	TRUE	reported	textfile	0.0045	2.287e-11	59851	113154	MDD	TRUE	reported	173005	HeRFt9	textfile	2	TRUE	NA	0.000256834	173005	NA	7.40425e-07	15289
rs10235664	T	C	T	C	0.027	-0.002763	0.7471	0.719866	FALSE	FALSE	FALSE	Doe0b4	7	0.0127672	0.812422	15287	genus..Eubacteriumventriosumgroup.id.11341	TRUE	reported	textfile	0.0049	4.677e-08	59851	113154	MDD	TRUE	reported	173005	HeRFt9	textfile	2	TRUE	NA	0.000175471	173005	NA	3.06412e-06	15287
rs10501696	A	G	A	G	0.0295	-0.00575942	0.5052	0.48054	FALSE	FALSE	FALSE	Doe0b4	11	0.0114547	0.609515	15283	genus..Eubacteriumventriosumgroup.id.11341	TRUE	reported	textfile	0.0044	2.894e-11	59851	113154	MDD	TRUE	reported	173005	HeRFt9	textfile	2	TRUE	NA	0.00025976	173005	NA	1.65435e-05	15283
rs10913112	T	C	T	C	-0.0262	0.017032	0.378	0.372176	FALSE	FALSE	FALSE	Doe0b4	1	0.011872	0.149919	15289	genus..Eubacteriumventriosumgroup.id.11341	TRUE	reported	textfile	0.0045	4.525e-09	59851	113154	MDD	TRUE	reported	173005	HeRFt9	textfile	2	TRUE	NA	0.000195902	173005	NA	0.000134618	15289
rs11579246	A	G	A	G	0.0491	0.013955	0.9086	0.900674	FALSE	FALSE	FALSE	Doe0b4	1	0.0191088	0.438783	14502	genus..Eubacteriumventriosumgroup.id.11341	TRUE	reported	textfile	0.0075	6.004e-11	59851	113154	MDD	TRUE	reported	173005	HeRFt9	textfile	2	TRUE	NA	0.000247673	173005	NA	3.67796e-05	14502
rs115938232	A	G	A	G	-0.0641	-0.0336816	0.9401	0.9416	FALSE	FALSE	FALSE	Doe0b4	6	0.0307264	0.248034	8787	genus..Eubacteriumventriosumgroup.id.11341	TRUE	reported	textfile	0.0092	3e-12	59851	113154	MDD	TRUE	reported	173005	HeRFt9	textfile	2	TRUE	NA	0.000280521	173005	NA	0.000136761	8787
rs12619197	A	G	A	G	0.0233	0.0190316	0.4515	0.446192	FALSE	FALSE	FALSE	Doe0b4	2	0.0115092	0.100376	15284	genus..Eubacteriumventriosumgroup.id.11341	TRUE	reported	textfile	0.0043	6.834e-08	59851	113154	MDD	TRUE	reported	173005	HeRFt9	textfile	2	TRUE	NA	0.000169687	173005	NA	0.000178898	15284
rs12631196	A	G	A	G	0.0241	0.026377	0.4226	0.431121	FALSE	FALSE	FALSE	Doe0b4	3	0.01161	0.0232788	15288	genus..Eubacteriumventriosumgroup.id.11341	TRUE	reported	textfile	0.0044	3.279e-08	59851	113154	MDD	TRUE	reported	173005	HeRFt9	textfile	2	TRUE	NA	0.00017338	173005	NA	0.000337557	15288
rs12919291	C	G	C	G	0.0327	0.0142944	0.1884	0.18224	FALSE	TRUE	FALSE	Doe0b4	16	0.0147741	0.311042	14577	genus..Eubacteriumventriosumgroup.id.11341	TRUE	reported	textfile	0.0055	3.092e-09	59851	113154	MDD	TRUE	reported	173005	HeRFt9	textfile	2	TRUE	NA	0.000204281	173005	NA	6.42234e-05	14577
rs12967143	C	G	C	G	-0.0345	0.000594514	0.7012	0.718886	FALSE	TRUE	FALSE	Doe0b4	18	0.0124513	0.951663	15277	genus..Eubacteriumventriosumgroup.id.11341	TRUE	reported	textfile	0.0047	2.527e-13	59851	113154	MDD	TRUE	reported	173005	HeRFt9	textfile	2	TRUE	NA	0.000311353	173005	NA	1.49249e-07	15277
rs13037326	T	C	T	C	0.031	-0.00765189	0.2597	0.265481	FALSE	FALSE	FALSE	Doe0b4	20	0.01307	0.560363	15214	genus..Eubacteriumventriosumgroup.id.11341	TRUE	reported	textfile	0.0049	2.398e-10	59851	113154	MDD	TRUE	reported	173005	HeRFt9	textfile	2	TRUE	NA	0.000231301	173005	NA	2.25314e-05	15214
rs17410557	T	C	T	C	-0.0267	-0.00116666	0.6083	0.591969	FALSE	FALSE	FALSE	Doe0b4	18	0.0120561	0.919713	14575	genus..Eubacteriumventriosumgroup.id.11341	TRUE	reported	textfile	0.0044	1.415e-09	59851	113154	MDD	TRUE	reported	173005	HeRFt9	textfile	2	TRUE	NA	0.0002128	173005	NA	6.42581e-07	14575
rs17641524	T	C	T	C	-0.03	0.0232709	0.2101	0.204391	FALSE	FALSE	FALSE	Doe0b4	1	0.0148376	0.0872854	15289	genus..Eubacteriumventriosumgroup.id.11341	TRUE	reported	textfile	0.0053	1.502e-08	59851	113154	MDD	TRUE	reported	173005	HeRFt9	textfile	2	TRUE	NA	0.000185164	173005	NA	0.000160882	15289
rs1931388	A	G	A	G	0.0295	0.0181443	0.5958	0.595554	FALSE	FALSE	FALSE	Doe0b4	9	0.0118685	0.162064	15289	genus..Eubacteriumventriosumgroup.id.11341	TRUE	reported	textfile	0.0044	1.68e-11	59851	113154	MDD	TRUE	reported	173005	HeRFt9	textfile	2	TRUE	NA	0.00025976	173005	NA	0.000152863	15289
rs1950829	A	G	A	G	0.0297	-0.0157457	0.4827	0.499092	FALSE	FALSE	FALSE	Doe0b4	14	0.0117312	0.187793	14580	genus..Eubacteriumventriosumgroup.id.11341	TRUE	reported	textfile	0.0043	4.738e-12	59851	113154	MDD	TRUE	reported	173005	HeRFt9	textfile	2	TRUE	NA	0.000275678	173005	NA	0.000123563	14580
rs198457	T	C	T	C	-0.0315	0.00829679	0.1886	0.16662	FALSE	FALSE	FALSE	Doe0b4	11	0.0153133	0.657749	14913	genus..Eubacteriumventriosumgroup.id.11341	TRUE	reported	textfile	0.0056	1.9e-08	59851	113154	MDD	TRUE	reported	173005	HeRFt9	textfile	2	TRUE	NA	0.000182857	173005	NA	1.96865e-05	14913
rs2111592	A	G	A	G	0.0263	0.00771138	0.3141	0.317528	FALSE	FALSE	FALSE	Doe0b4	2	0.0124238	0.557417	15288	genus..Eubacteriumventriosumgroup.id.11341	TRUE	reported	textfile	0.0046	1.35e-08	59851	113154	MDD	TRUE	reported	173005	HeRFt9	textfile	2	TRUE	NA	0.000188912	173005	NA	2.52031e-05	15288
rs2232423	A	G	A	G	0.062	-0.0137523	0.8944	0.918778	FALSE	FALSE	FALSE	Doe0b4	6	0.0208461	0.552821	13045	genus..Eubacteriumventriosumgroup.id.11341	TRUE	reported	textfile	0.007	1.135e-18	59851	113154	MDD	TRUE	reported	173005	HeRFt9	textfile	2	TRUE	NA	0.000453249	173005	NA	3.33662e-05	13045
rs2247523	C	G	C	G	-0.0243	-0.0276781	0.53	0.543358	FALSE	TRUE	TRUE	Doe0b4	7	0.0115651	0.0155462	15287	genus..Eubacteriumventriosumgroup.id.11341	TRUE	reported	textfile	0.0043	1.713e-08	59851	113154	MDD	TRUE	reported	173005	HeRFt9	textfile	2	FALSE	NA	0.000184562	173005	NA	0.000374581	15287
rs2369818	T	C	T	C	0.0234	-0.00766107	0.4386	0.31261	FALSE	FALSE	FALSE	Doe0b4	16	0.0116236	0.504381	15205	genus..Eubacteriumventriosumgroup.id.11341	TRUE	reported	textfile	0.0043	7.179e-08	59851	113154	MDD	TRUE	reported	173005	HeRFt9	textfile	2	TRUE	NA	0.000171146	173005	NA	2.85729e-05	15205
rs2418449	T	C	T	C	0.0281	-0.0161859	0.719	0.717136	FALSE	FALSE	FALSE	Doe0b4	9	0.0126823	0.203687	15287	genus..Eubacteriumventriosumgroup.id.11341	TRUE	reported	textfile	0.0048	4.245e-09	59851	113154	MDD	TRUE	reported	173005	HeRFt9	textfile	2	TRUE	NA	0.000198057	173005	NA	0.000106553	15287
rs2568958	A	G	A	G	0.0382	-0.00156117	0.6042	0.630625	FALSE	FALSE	FALSE	Doe0b4	1	0.0119454	0.915764	15289	genus..Eubacteriumventriosumgroup.id.11341	TRUE	reported	textfile	0.0044	2.902e-18	59851	113154	MDD	TRUE	reported	173005	HeRFt9	textfile	2	TRUE	NA	0.00043549	173005	NA	1.11733e-06	15289
rs263645	A	T	A	T	0.0251	-0.0176226	0.5409	0.555999	FALSE	TRUE	TRUE	Doe0b4	9	0.0114644	0.122813	15282	genus..Eubacteriumventriosumgroup.id.11341	TRUE	reported	textfile	0.0043	6.364e-09	59851	113154	MDD	TRUE	reported	173005	HeRFt9	textfile	2	FALSE	NA	0.000196912	173005	NA	0.000154613	15282
rs28541419	C	G	C	G	0.0292	-0.0260787	0.7692	0.854141	FALSE	TRUE	FALSE	Doe0b4	15	0.0141996	0.0786473	14913	genus..Eubacteriumventriosumgroup.id.11341	TRUE	reported	textfile	0.0052	1.756e-08	59851	113154	MDD	TRUE	reported	173005	HeRFt9	textfile	2	TRUE	NA	0.000182233	173005	NA	0.000226158	14913
rs2876520	C	G	C	G	-0.026	-0.00569555	0.5312	0.5217	FALSE	TRUE	TRUE	Doe0b4	6	0.0116864	0.627072	14913	genus..Eubacteriumventriosumgroup.id.11341	TRUE	reported	textfile	0.0043	2.241e-09	59851	113154	MDD	TRUE	reported	173005	HeRFt9	textfile	2	FALSE	NA	0.000211283	173005	NA	1.59293e-05	14913
rs30266	A	G	A	G	0.0366	0.00493625	0.3271	0.325884	FALSE	FALSE	FALSE	Doe0b4	5	0.0123788	0.593343	15285	genus..Eubacteriumventriosumgroup.id.11341	TRUE	reported	textfile	0.0046	1.428e-15	59851	113154	MDD	TRUE	reported	173005	HeRFt9	textfile	2	TRUE	NA	0.000365792	173005	NA	1.04045e-05	15285
rs3099439	T	C	T	C	-0.0241	0.00235305	0.5351	0.534649	FALSE	FALSE	FALSE	Doe0b4	5	0.0115236	0.83714	15289	genus..Eubacteriumventriosumgroup.id.11341	TRUE	reported	textfile	0.0043	2.777e-08	59851	113154	MDD	TRUE	reported	173005	HeRFt9	textfile	2	TRUE	NA	0.000181537	173005	NA	2.72747e-06	15289
rs3793577	A	G	A	G	-0.0234	-0.0248591	0.4648	0.477884	FALSE	FALSE	FALSE	Doe0b4	9	0.011492	0.0302549	15289	genus..Eubacteriumventriosumgroup.id.11341	TRUE	reported	textfile	0.0043	6.787e-08	59851	113154	MDD	TRUE	reported	173005	HeRFt9	textfile	2	TRUE	NA	0.000171146	173005	NA	0.000306	15289
rs3807865	A	G	A	G	0.031	-0.0139309	0.4105	0.399521	FALSE	FALSE	FALSE	Doe0b4	7	0.0116441	0.230243	15282	genus..Eubacteriumventriosumgroup.id.11341	TRUE	reported	textfile	0.0044	1.093e-12	59851	113154	MDD	TRUE	reported	173005	HeRFt9	textfile	2	TRUE	NA	0.00028684	173005	NA	9.36667e-05	15282
rs4131791	T	C	T	C	-0.0269	0.0019876	0.4075	0.401357	FALSE	FALSE	FALSE	Doe0b4	18	0.0115972	0.863576	15289	genus..Eubacteriumventriosumgroup.id.11341	TRUE	reported	textfile	0.0044	8.057e-10	59851	113154	MDD	TRUE	reported	173005	HeRFt9	textfile	2	TRUE	NA	0.000215999	173005	NA	1.92146e-06	15289
rs4141983	T	C	T	C	0.0264	-0.00247922	0.674	0.691918	FALSE	FALSE	FALSE	Doe0b4	1	0.0121425	0.837198	15289	genus..Eubacteriumventriosumgroup.id.11341	TRUE	reported	textfile	0.0046	9.692e-09	59851	113154	MDD	TRUE	reported	173005	HeRFt9	textfile	2	TRUE	NA	0.000190351	173005	NA	2.72702e-06	15289
rs4730387	A	T	A	T	0.0238	-0.00302741	0.4659	0.338206	FALSE	TRUE	TRUE	Doe0b4	7	0.011525	0.785843	15287	genus..Eubacteriumventriosumgroup.id.11341	TRUE	reported	textfile	0.0043	4.12e-08	59851	113154	MDD	TRUE	reported	173005	HeRFt9	textfile	2	FALSE	NA	0.000177046	173005	NA	4.51436e-06	15287
rs4799949	T	C	T	C	-0.0292	-0.0101239	0.6684	0.678636	FALSE	FALSE	FALSE	Doe0b4	18	0.0121241	0.407489	15282	genus..Eubacteriumventriosumgroup.id.11341	TRUE	reported	textfile	0.0046	1.403e-10	59851	113154	MDD	TRUE	reported	173005	HeRFt9	textfile	2	TRUE	NA	0.00023286	173005	NA	4.56304e-05	15282
rs4936275	T	C	T	C	0.0278	0.00384525	0.622	0.565173	FALSE	FALSE	FALSE	Doe0b4	11	0.0120563	0.733	15288	genus..Eubacteriumventriosumgroup.id.11341	TRUE	reported	textfile	0.0044	3.353e-10	59851	113154	MDD	TRUE	reported	173005	HeRFt9	textfile	2	TRUE	NA	0.000230691	173005	NA	6.65462e-06	15288
rs508502	T	C	T	C	-0.0264	0.0145026	0.2992	0.286434	FALSE	FALSE	FALSE	Doe0b4	13	0.0127064	0.252307	14913	genus..Eubacteriumventriosumgroup.id.11341	TRUE	reported	textfile	0.0048	3.556e-08	59851	113154	MDD	TRUE	reported	173005	HeRFt9	textfile	2	TRUE	NA	0.000174822	173005	NA	8.73582e-05	14913
rs58243949	T	C	T	C	-0.0278	-0.00674579	0.235	0.233025	FALSE	FALSE	FALSE	Doe0b4	18	0.0136376	0.602499	15279	genus..Eubacteriumventriosumgroup.id.11341	TRUE	reported	textfile	0.0051	5.263e-08	59851	113154	MDD	TRUE	reported	173005	HeRFt9	textfile	2	TRUE	NA	0.00017172	173005	NA	1.60157e-05	15279
rs59082935	T	C	T	C	0.0363	0.0143914	0.1342	0.129428	FALSE	FALSE	FALSE	Doe0b4	7	0.0168806	0.33119	14913	genus..Eubacteriumventriosumgroup.id.11341	TRUE	reported	textfile	0.0066	3.071e-08	59851	113154	MDD	TRUE	reported	173005	HeRFt9	textfile	2	TRUE	NA	0.000174822	173005	NA	4.87418e-05	14913
rs61914045	A	G	A	G	0.0309	-0.0285849	0.2034	0.201876	FALSE	FALSE	FALSE	Doe0b4	12	0.0140207	0.0499642	15284	genus..Eubacteriumventriosumgroup.id.11341	TRUE	reported	textfile	0.0054	7.964e-09	59851	113154	MDD	TRUE	reported	173005	HeRFt9	textfile	2	TRUE	NA	0.000189232	173005	NA	0.000271915	15284
rs62535714	A	G	A	G	0.0339	0.00838996	0.1639	0.196766	FALSE	FALSE	FALSE	Doe0b4	9	0.0153442	0.668314	15286	genus..Eubacteriumventriosumgroup.id.11341	TRUE	reported	textfile	0.0058	4.686e-09	59851	113154	MDD	TRUE	reported	173005	HeRFt9	textfile	2	TRUE	NA	0.000197426	173005	NA	1.95606e-05	15286
rs66511648	T	C	T	C	-0.0297	0.00237924	0.716	0.731555	FALSE	FALSE	FALSE	Doe0b4	3	0.0132266	0.891801	14571	genus..Eubacteriumventriosumgroup.id.11341	TRUE	reported	textfile	0.0048	6.03e-10	59851	113154	MDD	TRUE	reported	173005	HeRFt9	textfile	2	TRUE	NA	0.000221249	173005	NA	2.221e-06	14571
rs6656912	T	C	T	C	-0.0252	0.00847315	0.4273	0.416945	FALSE	FALSE	FALSE	Doe0b4	1	0.011848	0.44628	15284	genus..Eubacteriumventriosumgroup.id.11341	TRUE	reported	textfile	0.0043	6.503e-09	59851	113154	MDD	TRUE	reported	173005	HeRFt9	textfile	2	TRUE	NA	0.000198483	173005	NA	3.34659e-05	15284
rs7152906	T	C	T	C	-0.0258	0.00507442	0.4804	0.475137	FALSE	FALSE	FALSE	Doe0b4	14	0.0114688	0.66056	15289	genus..Eubacteriumventriosumgroup.id.11341	TRUE	reported	textfile	0.0043	1.873e-09	59851	113154	MDD	TRUE	reported	173005	HeRFt9	textfile	2	TRUE	NA	0.000208046	173005	NA	1.28059e-05	15289
rs7200826	T	C	T	C	0.0268	0.0100178	0.2568	0.161735	FALSE	FALSE	FALSE	Doe0b4	16	0.01326	0.459273	15280	genus..Eubacteriumventriosumgroup.id.11341	TRUE	reported	textfile	0.0049	5.488e-08	59851	113154	MDD	TRUE	reported	173005	HeRFt9	textfile	2	TRUE	NA	0.000172882	173005	NA	3.73572e-05	15280
rs7241572	A	G	A	G	0.0323	-0.00612837	0.2047	0.19887	FALSE	FALSE	FALSE	Doe0b4	18	0.0150861	0.686691	14835	genus..Eubacteriumventriosumgroup.id.11341	TRUE	reported	textfile	0.0054	2.433e-09	59851	113154	MDD	TRUE	reported	173005	HeRFt9	textfile	2	TRUE	NA	0.000206764	173005	NA	1.11251e-05	14835
rs72737052	A	G	A	G	-0.047	0.00325467	0.9329	0.937841	FALSE	FALSE	FALSE	Doe0b4	1	0.0234664	0.797805	14279	genus..Eubacteriumventriosumgroup.id.11341	TRUE	reported	textfile	0.0087	5.822e-08	59851	113154	MDD	TRUE	reported	173005	HeRFt9	textfile	2	TRUE	NA	0.000168667	173005	NA	1.34735e-06	14279
rs72948506	A	G	A	G	0.0265	-0.00340442	0.2975	0.29164	FALSE	FALSE	FALSE	Doe0b4	2	0.012861	0.741396	15287	genus..Eubacteriumventriosumgroup.id.11341	TRUE	reported	textfile	0.0047	1.715e-08	59851	113154	MDD	TRUE	reported	173005	HeRFt9	textfile	2	TRUE	NA	0.000183723	173005	NA	4.58424e-06	15287
rs7525662	A	C	A	C	-0.0283	-0.0074297	0.5003	0.474661	FALSE	FALSE	FALSE	Doe0b4	1	0.0116646	0.530278	14913	genus..Eubacteriumventriosumgroup.id.11341	TRUE	reported	textfile	0.0043	5.319e-11	59851	113154	MDD	TRUE	reported	173005	HeRFt9	textfile	2	TRUE	NA	0.000250307	173005	NA	2.72071e-05	14913
rs754287	A	T	A	T	-0.0289	-0.00624375	0.3664	0.364903	FALSE	TRUE	FALSE	Doe0b4	14	0.0118781	0.592845	15288	genus..Eubacteriumventriosumgroup.id.11341	TRUE	reported	textfile	0.0045	1.311e-10	59851	113154	MDD	TRUE	reported	173005	HeRFt9	textfile	2	TRUE	NA	0.000238349	173005	NA	1.80758e-05	15288
rs7551758	T	G	T	G	-0.0283	-0.000566552	0.4671	0.453801	FALSE	FALSE	FALSE	Doe0b4	1	0.0117149	0.949505	15286	genus..Eubacteriumventriosumgroup.id.11341	TRUE	reported	textfile	0.0043	5.107e-11	59851	113154	MDD	TRUE	reported	173005	HeRFt9	textfile	2	TRUE	NA	0.000250307	173005	NA	1.53025e-07	15286
rs76954012	A	T	A	T	0.0412	-0.0189179	0.0931	0.0789584	FALSE	TRUE	FALSE	Doe0b4	3	0.0208319	0.350571	14031	genus..Eubacteriumventriosumgroup.id.11341	TRUE	reported	textfile	0.0074	2.41e-08	59851	113154	MDD	TRUE	reported	173005	HeRFt9	textfile	2	TRUE	NA	0.000179143	173005	NA	5.87808e-05	14031
rs7725715	A	G	A	G	0.029	0.0133476	0.5343	0.52156	FALSE	FALSE	FALSE	Doe0b4	5	0.0116544	0.255847	15281	genus..Eubacteriumventriosumgroup.id.11341	TRUE	reported	textfile	0.0043	1.607e-11	59851	113154	MDD	TRUE	reported	173005	HeRFt9	textfile	2	TRUE	NA	0.00026284	173005	NA	8.58414e-05	15281
rs843812	A	G	A	G	0.0248	0.00688205	0.4117	0.417892	FALSE	FALSE	FALSE	Doe0b4	3	0.0116481	0.568899	15286	genus..Eubacteriumventriosumgroup.id.11341	TRUE	reported	textfile	0.0044	1.405e-08	59851	113154	MDD	TRUE	reported	173005	HeRFt9	textfile	2	TRUE	NA	0.000183597	173005	NA	2.2839e-05	15286
rs9364755	A	G	A	G	-0.0283	-0.0050859	0.7738	0.784365	FALSE	FALSE	FALSE	Doe0b4	6	0.0135566	0.688048	15288	genus..Eubacteriumventriosumgroup.id.11341	TRUE	reported	textfile	0.0051	3.486e-08	59851	113154	MDD	TRUE	reported	173005	HeRFt9	textfile	2	TRUE	NA	0.000177951	173005	NA	9.2074e-06	15288
rs9529218	T	C	T	C	-0.034	-0.0105873	0.2031	0.203545	FALSE	FALSE	FALSE	Doe0b4	13	0.0148942	0.460695	14580	genus..Eubacteriumventriosumgroup.id.11341	TRUE	reported	textfile	0.0054	2.231e-10	59851	113154	MDD	TRUE	reported	173005	HeRFt9	textfile	2	TRUE	NA	0.000229096	173005	NA	3.46593e-05	14580
rs9536381	T	C	T	C	0.0255	0.00761242	0.3259	0.314915	FALSE	FALSE	FALSE	Doe0b4	13	0.0124244	0.546519	15289	genus..Eubacteriumventriosumgroup.id.11341	TRUE	reported	textfile	0.0046	2.617e-08	59851	113154	MDD	TRUE	reported	173005	HeRFt9	textfile	2	TRUE	NA	0.000177596	173005	NA	2.45563e-05	15289
rs9831648	T	G	T	G	-0.0292	0.00952546	0.7739	0.777625	FALSE	FALSE	FALSE	Doe0b4	3	0.0139424	0.434064	14580	genus..Eubacteriumventriosumgroup.id.11341	TRUE	reported	textfile	0.0052	1.586e-08	59851	113154	MDD	TRUE	reported	173005	HeRFt9	textfile	2	TRUE	NA	0.000182233	173005	NA	3.20173e-05	14580
rs10061069	C	G	C	G	-0.028	0.000893116	0.2222	0.202151	FALSE	TRUE	FALSE	hvna1m	5	0.0149955	0.992853	13382	genus..Ruminococcusgauvreauiigroup.id.11342	TRUE	reported	textfile	0.0052	6.517e-08	59851	113154	MDD	TRUE	reported	173005	HeRFt9	textfile	2	TRUE	NA	0.000167565	173005	NA	2.65117e-07	13382
rs1021363	A	G	A	G	0.03	-0.006855	0.3566	0.350996	FALSE	FALSE	FALSE	hvna1m	10	0.0130694	0.679378	13382	genus..Ruminococcusgauvreauiigroup.id.11342	TRUE	reported	textfile	0.0045	2.287e-11	59851	113154	MDD	TRUE	reported	173005	HeRFt9	textfile	2	TRUE	NA	0.000256834	173005	NA	2.05607e-05	13382
rs10235664	T	C	T	C	0.027	0.000232961	0.7471	0.719866	FALSE	FALSE	FALSE	hvna1m	7	0.0136163	0.965986	13380	genus..Ruminococcusgauvreauiigroup.id.11342	TRUE	reported	textfile	0.0049	4.677e-08	59851	113154	MDD	TRUE	reported	173005	HeRFt9	textfile	2	TRUE	NA	0.000175471	173005	NA	2.18804e-08	13380
rs10501696	A	G	A	G	0.0295	-0.0065946	0.5052	0.48054	FALSE	FALSE	FALSE	hvna1m	11	0.012245	0.57447	13375	genus..Ruminococcusgauvreauiigroup.id.11342	TRUE	reported	textfile	0.0044	2.894e-11	59851	113154	MDD	TRUE	reported	173005	HeRFt9	textfile	2	TRUE	NA	0.00025976	173005	NA	2.1688e-05	13375
rs10913112	T	C	T	C	-0.0262	0.00423622	0.378	0.372176	FALSE	FALSE	FALSE	hvna1m	1	0.0126845	0.730293	13382	genus..Ruminococcusgauvreauiigroup.id.11342	TRUE	reported	textfile	0.0045	4.525e-09	59851	113154	MDD	TRUE	reported	173005	HeRFt9	textfile	2	TRUE	NA	0.000195902	173005	NA	8.3358e-06	13382
rs11579246	A	G	A	G	0.0491	-0.00224953	0.9086	0.900674	FALSE	FALSE	FALSE	hvna1m	1	0.0204064	0.890837	12752	genus..Ruminococcusgauvreauiigroup.id.11342	TRUE	reported	textfile	0.0075	6.004e-11	59851	113154	MDD	TRUE	reported	173005	HeRFt9	textfile	2	TRUE	NA	0.000247673	173005	NA	9.53106e-07	12752
rs115938232	A	G	A	G	-0.0641	-0.0431867	0.9401	0.9416	FALSE	FALSE	FALSE	hvna1m	6	0.0321696	0.203475	7973	genus..Ruminococcusgauvreauiigroup.id.11342	TRUE	reported	textfile	0.0092	3e-12	59851	113154	MDD	TRUE	reported	173005	HeRFt9	textfile	2	TRUE	NA	0.000280521	173005	NA	0.000226047	7973
rs12619197	A	G	A	G	0.0233	0.00633281	0.4515	0.446192	FALSE	FALSE	FALSE	hvna1m	2	0.0122944	0.621396	13376	genus..Ruminococcusgauvreauiigroup.id.11342	TRUE	reported	textfile	0.0043	6.834e-08	59851	113154	MDD	TRUE	reported	173005	HeRFt9	textfile	2	TRUE	NA	0.000169687	173005	NA	1.98386e-05	13376
rs12631196	A	G	A	G	0.0241	-0.0178375	0.4226	0.431121	FALSE	FALSE	FALSE	hvna1m	3	0.0123989	0.143188	13381	genus..Ruminococcusgauvreauiigroup.id.11342	TRUE	reported	textfile	0.0044	3.279e-08	59851	113154	MDD	TRUE	reported	173005	HeRFt9	textfile	2	TRUE	NA	0.00017338	173005	NA	0.000154671	13381
rs12919291	C	G	C	G	0.0327	0.0221859	0.1884	0.18224	FALSE	TRUE	FALSE	hvna1m	16	0.0157237	0.152981	12836	genus..Ruminococcusgauvreauiigroup.id.11342	TRUE	reported	textfile	0.0055	3.092e-09	59851	113154	MDD	TRUE	reported	173005	HeRFt9	textfile	2	TRUE	NA	0.000204281	173005	NA	0.0001551	12836
rs12967143	C	G	C	G	-0.0345	-0.00332734	0.7012	0.718886	FALSE	TRUE	FALSE	hvna1m	18	0.0132809	0.811288	13370	genus..Ruminococcusgauvreauiigroup.id.11342	TRUE	reported	textfile	0.0047	2.527e-13	59851	113154	MDD	TRUE	reported	173005	HeRFt9	textfile	2	TRUE	NA	0.000311353	173005	NA	4.69536e-06	13370
rs13037326	T	C	T	C	0.031	0.00973986	0.2597	0.265481	FALSE	FALSE	FALSE	hvna1m	20	0.0139858	0.524186	13309	genus..Ruminococcusgauvreauiigroup.id.11342	TRUE	reported	textfile	0.0049	2.398e-10	59851	113154	MDD	TRUE	reported	173005	HeRFt9	textfile	2	TRUE	NA	0.000231301	173005	NA	3.64448e-05	13309
rs17410557	T	C	T	C	-0.0267	-0.00183911	0.6083	0.591969	FALSE	FALSE	FALSE	hvna1m	18	0.0128802	0.876155	12834	genus..Ruminococcusgauvreauiigroup.id.11342	TRUE	reported	textfile	0.0044	1.415e-09	59851	113154	MDD	TRUE	reported	173005	HeRFt9	textfile	2	TRUE	NA	0.0002128	173005	NA	1.58881e-06	12834
rs17641524	T	C	T	C	-0.03	-0.00455828	0.2101	0.204391	FALSE	FALSE	FALSE	hvna1m	1	0.0158437	0.827427	13382	genus..Ruminococcusgauvreauiigroup.id.11342	TRUE	reported	textfile	0.0053	1.502e-08	59851	113154	MDD	TRUE	reported	173005	HeRFt9	textfile	2	TRUE	NA	0.000185164	173005	NA	6.18626e-06	13382
rs1931388	A	G	A	G	0.0295	-0.0127944	0.5958	0.595554	FALSE	FALSE	FALSE	hvna1m	9	0.0126731	0.33515	13382	genus..Ruminococcusgauvreauiigroup.id.11342	TRUE	reported	textfile	0.0044	1.68e-11	59851	113154	MDD	TRUE	reported	173005	HeRFt9	textfile	2	TRUE	NA	0.00025976	173005	NA	7.61705e-05	13382
rs1950829	A	G	A	G	0.0297	0.0053324	0.4827	0.499092	FALSE	FALSE	FALSE	hvna1m	14	0.0125079	0.660859	12839	genus..Ruminococcusgauvreauiigroup.id.11342	TRUE	reported	textfile	0.0043	4.738e-12	59851	113154	MDD	TRUE	reported	173005	HeRFt9	textfile	2	TRUE	NA	0.000275678	173005	NA	1.41581e-05	12839
rs198457	T	C	T	C	-0.0315	0.0134014	0.1886	0.16662	FALSE	FALSE	FALSE	hvna1m	11	0.0163428	0.348463	12986	genus..Ruminococcusgauvreauiigroup.id.11342	TRUE	reported	textfile	0.0056	1.9e-08	59851	113154	MDD	TRUE	reported	173005	HeRFt9	textfile	2	TRUE	NA	0.000182857	173005	NA	5.17865e-05	12986
rs2111592	A	G	A	G	0.0263	-0.0322664	0.3141	0.317528	FALSE	FALSE	FALSE	hvna1m	2	0.0132843	0.013851	13381	genus..Ruminococcusgauvreauiigroup.id.11342	TRUE	reported	textfile	0.0046	1.35e-08	59851	113154	MDD	TRUE	reported	173005	HeRFt9	textfile	2	TRUE	NA	0.000188912	173005	NA	0.000440764	13381
rs2232423	A	G	A	G	0.062	-0.00458127	0.8944	0.918778	FALSE	FALSE	FALSE	hvna1m	6	0.0224296	0.7845	11288	genus..Ruminococcusgauvreauiigroup.id.11342	TRUE	reported	textfile	0.007	1.135e-18	59851	113154	MDD	TRUE	reported	173005	HeRFt9	textfile	2	TRUE	NA	0.000453249	173005	NA	3.69648e-06	11288
rs2247523	C	G	C	G	-0.0243	-0.009222	0.53	0.543358	FALSE	TRUE	TRUE	hvna1m	7	0.0123431	0.424437	13380	genus..Ruminococcusgauvreauiigroup.id.11342	TRUE	reported	textfile	0.0043	1.713e-08	59851	113154	MDD	TRUE	reported	173005	HeRFt9	textfile	2	FALSE	NA	0.000184562	173005	NA	4.17246e-05	13380
rs2369818	T	C	T	C	0.0234	-0.0188092	0.4386	0.31261	FALSE	FALSE	FALSE	hvna1m	16	0.0124351	0.128216	13288	genus..Ruminococcusgauvreauiigroup.id.11342	TRUE	reported	textfile	0.0043	7.179e-08	59851	113154	MDD	TRUE	reported	173005	HeRFt9	textfile	2	TRUE	NA	0.000171146	173005	NA	0.000172175	13288
rs2418449	T	C	T	C	0.0281	0.0140874	0.719	0.717136	FALSE	FALSE	FALSE	hvna1m	9	0.0135437	0.317017	13380	genus..Ruminococcusgauvreauiigroup.id.11342	TRUE	reported	textfile	0.0048	4.245e-09	59851	113154	MDD	TRUE	reported	173005	HeRFt9	textfile	2	TRUE	NA	0.000198057	173005	NA	8.08642e-05	13380
rs2568958	A	G	A	G	0.0382	0.0331115	0.6042	0.630625	FALSE	FALSE	FALSE	hvna1m	1	0.0127527	0.011625	13382	genus..Ruminococcusgauvreauiigroup.id.11342	TRUE	reported	textfile	0.0044	2.902e-18	59851	113154	MDD	TRUE	reported	173005	HeRFt9	textfile	2	TRUE	NA	0.00043549	173005	NA	0.000503593	13382
rs263645	A	T	A	T	0.0251	0.00190431	0.5409	0.555999	FALSE	TRUE	TRUE	hvna1m	9	0.0122631	0.869992	13375	genus..Ruminococcusgauvreauiigroup.id.11342	TRUE	reported	textfile	0.0043	6.364e-09	59851	113154	MDD	TRUE	reported	173005	HeRFt9	textfile	2	FALSE	NA	0.000196912	173005	NA	1.8032e-06	13375
rs28541419	C	G	C	G	0.0292	-0.0143173	0.7692	0.854141	FALSE	TRUE	FALSE	hvna1m	15	0.015195	0.302945	12986	genus..Ruminococcusgauvreauiigroup.id.11342	TRUE	reported	textfile	0.0052	1.756e-08	59851	113154	MDD	TRUE	reported	173005	HeRFt9	textfile	2	TRUE	NA	0.000182233	173005	NA	6.83722e-05	12986
rs2876520	C	G	C	G	-0.026	-0.00576247	0.5312	0.5217	FALSE	TRUE	TRUE	hvna1m	6	0.0125116	0.658175	12986	genus..Ruminococcusgauvreauiigroup.id.11342	TRUE	reported	textfile	0.0043	2.241e-09	59851	113154	MDD	TRUE	reported	173005	HeRFt9	textfile	2	FALSE	NA	0.000211283	173005	NA	1.63371e-05	12986
rs30266	A	G	A	G	0.0366	0.0017747	0.3271	0.325884	FALSE	FALSE	FALSE	hvna1m	5	0.0132557	0.854507	13378	genus..Ruminococcusgauvreauiigroup.id.11342	TRUE	reported	textfile	0.0046	1.428e-15	59851	113154	MDD	TRUE	reported	173005	HeRFt9	textfile	2	TRUE	NA	0.000365792	173005	NA	1.34005e-06	13378
rs3099439	T	C	T	C	-0.0241	0.0137653	0.5351	0.534649	FALSE	FALSE	FALSE	hvna1m	5	0.0123166	0.266762	13382	genus..Ruminococcusgauvreauiigroup.id.11342	TRUE	reported	textfile	0.0043	2.777e-08	59851	113154	MDD	TRUE	reported	173005	HeRFt9	textfile	2	TRUE	NA	0.000181537	173005	NA	9.33458e-05	13382
rs3793577	A	G	A	G	-0.0234	0.0116808	0.4648	0.477884	FALSE	FALSE	FALSE	hvna1m	9	0.0122874	0.345975	13382	genus..Ruminococcusgauvreauiigroup.id.11342	TRUE	reported	textfile	0.0043	6.787e-08	59851	113154	MDD	TRUE	reported	173005	HeRFt9	textfile	2	TRUE	NA	0.000171146	173005	NA	6.7536e-05	13382
rs3807865	A	G	A	G	0.031	-0.0126961	0.4105	0.399521	FALSE	FALSE	FALSE	hvna1m	7	0.0124402	0.30597	13375	genus..Ruminococcusgauvreauiigroup.id.11342	TRUE	reported	textfile	0.0044	1.093e-12	59851	113154	MDD	TRUE	reported	173005	HeRFt9	textfile	2	TRUE	NA	0.00028684	173005	NA	7.78796e-05	13375
rs4131791	T	C	T	C	-0.0269	0.00749494	0.4075	0.401357	FALSE	FALSE	FALSE	hvna1m	18	0.0123947	0.546069	13382	genus..Ruminococcusgauvreauiigroup.id.11342	TRUE	reported	textfile	0.0044	8.057e-10	59851	113154	MDD	TRUE	reported	173005	HeRFt9	textfile	2	TRUE	NA	0.000215999	173005	NA	2.73274e-05	13382
rs4141983	T	C	T	C	0.0264	-0.0268414	0.674	0.691918	FALSE	FALSE	FALSE	hvna1m	1	0.0129715	0.0390931	13382	genus..Ruminococcusgauvreauiigroup.id.11342	TRUE	reported	textfile	0.0046	9.692e-09	59851	113154	MDD	TRUE	reported	173005	HeRFt9	textfile	2	TRUE	NA	0.000190351	173005	NA	0.000319915	13382
rs4730387	A	T	A	T	0.0238	-0.00492858	0.4659	0.338206	FALSE	TRUE	TRUE	hvna1m	7	0.0123116	0.705501	13380	genus..Ruminococcusgauvreauiigroup.id.11342	TRUE	reported	textfile	0.0043	4.12e-08	59851	113154	MDD	TRUE	reported	173005	HeRFt9	textfile	2	FALSE	NA	0.000177046	173005	NA	1.1979e-05	13380
rs4799949	T	C	T	C	-0.0292	0.00577422	0.6684	0.678636	FALSE	FALSE	FALSE	hvna1m	18	0.0129339	0.666673	13375	genus..Ruminococcusgauvreauiigroup.id.11342	TRUE	reported	textfile	0.0046	1.403e-10	59851	113154	MDD	TRUE	reported	173005	HeRFt9	textfile	2	TRUE	NA	0.00023286	173005	NA	1.49037e-05	13375
rs4936275	T	C	T	C	0.0278	-0.00787517	0.622	0.565173	FALSE	FALSE	FALSE	hvna1m	11	0.0128733	0.529685	13381	genus..Ruminococcusgauvreauiigroup.id.11342	TRUE	reported	textfile	0.0044	3.353e-10	59851	113154	MDD	TRUE	reported	173005	HeRFt9	textfile	2	TRUE	NA	0.000230691	173005	NA	2.79708e-05	13381
rs508502	T	C	T	C	-0.0264	-0.0239181	0.2992	0.286434	FALSE	FALSE	FALSE	hvna1m	13	0.0136153	0.084636	12986	genus..Ruminococcusgauvreauiigroup.id.11342	TRUE	reported	textfile	0.0048	3.556e-08	59851	113154	MDD	TRUE	reported	173005	HeRFt9	textfile	2	TRUE	NA	0.000174822	173005	NA	0.000237622	12986
rs58243949	T	C	T	C	-0.0278	0.00516317	0.235	0.233025	FALSE	FALSE	FALSE	hvna1m	18	0.0146264	0.636073	13371	genus..Ruminococcusgauvreauiigroup.id.11342	TRUE	reported	textfile	0.0051	5.263e-08	59851	113154	MDD	TRUE	reported	173005	HeRFt9	textfile	2	TRUE	NA	0.00017172	173005	NA	9.32089e-06	13371
rs59082935	T	C	T	C	0.0363	-0.0109987	0.1342	0.129428	FALSE	FALSE	FALSE	hvna1m	7	0.0180779	0.494958	12986	genus..Ruminococcusgauvreauiigroup.id.11342	TRUE	reported	textfile	0.0066	3.071e-08	59851	113154	MDD	TRUE	reported	173005	HeRFt9	textfile	2	TRUE	NA	0.000174822	173005	NA	2.85077e-05	12986
rs61914045	A	G	A	G	0.0309	0.012784	0.2034	0.201876	FALSE	FALSE	FALSE	hvna1m	12	0.0149473	0.356978	13376	genus..Ruminococcusgauvreauiigroup.id.11342	TRUE	reported	textfile	0.0054	7.964e-09	59851	113154	MDD	TRUE	reported	173005	HeRFt9	textfile	2	TRUE	NA	0.000189232	173005	NA	5.4692e-05	13376
rs62535714	A	G	A	G	0.0339	0.00917382	0.1639	0.196766	FALSE	FALSE	FALSE	hvna1m	9	0.0164946	0.581026	13379	genus..Ruminococcusgauvreauiigroup.id.11342	TRUE	reported	textfile	0.0058	4.686e-09	59851	113154	MDD	TRUE	reported	173005	HeRFt9	textfile	2	TRUE	NA	0.000197426	173005	NA	2.31232e-05	13379
rs66511648	T	C	T	C	-0.0297	-0.0039257	0.716	0.731555	FALSE	FALSE	FALSE	hvna1m	3	0.0141345	0.796016	12829	genus..Ruminococcusgauvreauiigroup.id.11342	TRUE	reported	textfile	0.0048	6.03e-10	59851	113154	MDD	TRUE	reported	173005	HeRFt9	textfile	2	TRUE	NA	0.000221249	173005	NA	6.01374e-06	12829
rs6656912	T	C	T	C	-0.0252	-0.0158755	0.4273	0.416945	FALSE	FALSE	FALSE	hvna1m	1	0.0126623	0.178459	13376	genus..Ruminococcusgauvreauiigroup.id.11342	TRUE	reported	textfile	0.0043	6.503e-09	59851	113154	MDD	TRUE	reported	173005	HeRFt9	textfile	2	TRUE	NA	0.000198483	173005	NA	0.000117522	13376
rs7152906	T	C	T	C	-0.0258	-0.0127809	0.4804	0.475137	FALSE	FALSE	FALSE	hvna1m	14	0.0122652	0.304224	13382	genus..Ruminococcusgauvreauiigroup.id.11342	TRUE	reported	textfile	0.0043	1.873e-09	59851	113154	MDD	TRUE	reported	173005	HeRFt9	textfile	2	TRUE	NA	0.000208046	173005	NA	8.1149e-05	13382
rs7200826	T	C	T	C	0.0268	-0.0100243	0.2568	0.161735	FALSE	FALSE	FALSE	hvna1m	16	0.0141832	0.509142	13373	genus..Ruminococcusgauvreauiigroup.id.11342	TRUE	reported	textfile	0.0049	5.488e-08	59851	113154	MDD	TRUE	reported	173005	HeRFt9	textfile	2	TRUE	NA	0.000172882	173005	NA	3.73581e-05	13373
rs7241572	A	G	A	G	0.0323	0.0236111	0.2047	0.19887	FALSE	FALSE	FALSE	hvna1m	18	0.0161789	0.156345	12899	genus..Ruminococcusgauvreauiigroup.id.11342	TRUE	reported	textfile	0.0054	2.433e-09	59851	113154	MDD	TRUE	reported	173005	HeRFt9	textfile	2	TRUE	NA	0.000206764	173005	NA	0.000165111	12899
rs72737052	A	G	A	G	-0.047	0.0334148	0.9329	0.937841	FALSE	FALSE	FALSE	hvna1m	1	0.0252193	0.190533	12334	genus..Ruminococcusgauvreauiigroup.id.11342	TRUE	reported	textfile	0.0087	5.822e-08	59851	113154	MDD	TRUE	reported	173005	HeRFt9	textfile	2	TRUE	NA	0.000168667	173005	NA	0.000142337	12334
rs72948506	A	G	A	G	0.0265	0.0166744	0.2975	0.29164	FALSE	FALSE	FALSE	hvna1m	2	0.0137629	0.288936	13380	genus..Ruminococcusgauvreauiigroup.id.11342	TRUE	reported	textfile	0.0047	1.715e-08	59851	113154	MDD	TRUE	reported	173005	HeRFt9	textfile	2	TRUE	NA	0.000183723	173005	NA	0.000109709	13380
rs7525662	A	C	A	C	-0.0283	-0.0186445	0.5003	0.474661	FALSE	FALSE	FALSE	hvna1m	1	0.012494	0.150387	12986	genus..Ruminococcusgauvreauiigroup.id.11342	TRUE	reported	textfile	0.0043	5.319e-11	59851	113154	MDD	TRUE	reported	173005	HeRFt9	textfile	2	TRUE	NA	0.000250307	173005	NA	0.00017148	12986
rs754287	A	T	A	T	-0.0289	-0.00383847	0.3664	0.364903	FALSE	TRUE	FALSE	hvna1m	14	0.0126908	0.764935	13381	genus..Ruminococcusgauvreauiigroup.id.11342	TRUE	reported	textfile	0.0045	1.311e-10	59851	113154	MDD	TRUE	reported	173005	HeRFt9	textfile	2	TRUE	NA	0.000238349	173005	NA	6.83773e-06	13381
rs7551758	T	G	T	G	-0.0283	0.00353571	0.4671	0.453801	FALSE	FALSE	FALSE	hvna1m	1	0.0124983	0.756253	13379	genus..Ruminococcusgauvreauiigroup.id.11342	TRUE	reported	textfile	0.0043	5.107e-11	59851	113154	MDD	TRUE	reported	173005	HeRFt9	textfile	2	TRUE	NA	0.000250307	173005	NA	5.98262e-06	13379
rs76954012	A	T	A	T	0.0412	-0.00527915	0.0931	0.0789584	FALSE	TRUE	FALSE	hvna1m	3	0.0221353	0.878027	12354	genus..Ruminococcusgauvreauiigroup.id.11342	TRUE	reported	textfile	0.0074	2.41e-08	59851	113154	MDD	TRUE	reported	173005	HeRFt9	textfile	2	TRUE	NA	0.000179143	173005	NA	4.60489e-06	12354
rs7725715	A	G	A	G	0.029	-0.00478991	0.5343	0.52156	FALSE	FALSE	FALSE	hvna1m	5	0.012456	0.708032	13374	genus..Ruminococcusgauvreauiigroup.id.11342	TRUE	reported	textfile	0.0043	1.607e-11	59851	113154	MDD	TRUE	reported	173005	HeRFt9	textfile	2	TRUE	NA	0.00026284	173005	NA	1.10585e-05	13374
rs843812	A	G	A	G	0.0248	0.00553295	0.4117	0.417892	FALSE	FALSE	FALSE	hvna1m	3	0.0124429	0.651726	13379	genus..Ruminococcusgauvreauiigroup.id.11342	TRUE	reported	textfile	0.0044	1.405e-08	59851	113154	MDD	TRUE	reported	173005	HeRFt9	textfile	2	TRUE	NA	0.000183597	173005	NA	1.4781e-05	13379
rs9364755	A	G	A	G	-0.0283	0.0111238	0.7738	0.784365	FALSE	FALSE	FALSE	hvna1m	6	0.0145356	0.444698	13381	genus..Ruminococcusgauvreauiigroup.id.11342	TRUE	reported	textfile	0.0051	3.486e-08	59851	113154	MDD	TRUE	reported	173005	HeRFt9	textfile	2	TRUE	NA	0.000177951	173005	NA	4.37721e-05	13381
rs9529218	T	C	T	C	-0.034	0.0134396	0.2031	0.203545	FALSE	FALSE	FALSE	hvna1m	13	0.0158896	0.394969	12839	genus..Ruminococcusgauvreauiigroup.id.11342	TRUE	reported	textfile	0.0054	2.231e-10	59851	113154	MDD	TRUE	reported	173005	HeRFt9	textfile	2	TRUE	NA	0.000229096	173005	NA	5.57259e-05	12839
rs9536381	T	C	T	C	0.0255	-0.00855139	0.3259	0.314915	FALSE	FALSE	FALSE	hvna1m	13	0.0132929	0.507588	13382	genus..Ruminococcusgauvreauiigroup.id.11342	TRUE	reported	textfile	0.0046	2.617e-08	59851	113154	MDD	TRUE	reported	173005	HeRFt9	textfile	2	TRUE	NA	0.000177596	173005	NA	3.09289e-05	13382
rs9831648	T	G	T	G	-0.0292	0.0139842	0.7739	0.777625	FALSE	FALSE	FALSE	hvna1m	3	0.0148776	0.354639	12839	genus..Ruminococcusgauvreauiigroup.id.11342	TRUE	reported	textfile	0.0052	1.586e-08	59851	113154	MDD	TRUE	reported	173005	HeRFt9	textfile	2	TRUE	NA	0.000182233	173005	NA	6.8821e-05	12839
rs10061069	C	G	C	G	-0.028	-0.00411155	0.2222	0.202151	FALSE	TRUE	FALSE	aFyY5f	5	0.0138306	0.768086	15835	genus.Coprococcus3.id.11303	TRUE	reported	textfile	0.0052	6.517e-08	59851	113154	MDD	TRUE	reported	173005	HeRFt9	textfile	2	TRUE	NA	0.000167565	173005	NA	5.58169e-06	15835
rs1021363	A	G	A	G	0.03	-0.0102172	0.3566	0.350996	FALSE	FALSE	FALSE	aFyY5f	10	0.0120252	0.461065	15835	genus.Coprococcus3.id.11303	TRUE	reported	textfile	0.0045	2.287e-11	59851	113154	MDD	TRUE	reported	173005	HeRFt9	textfile	2	TRUE	NA	0.000256834	173005	NA	4.55928e-05	15835
rs10235664	T	C	T	C	0.027	0.00922234	0.7471	0.719866	FALSE	FALSE	FALSE	aFyY5f	7	0.0125208	0.463728	15833	genus.Coprococcus3.id.11303	TRUE	reported	textfile	0.0049	4.677e-08	59851	113154	MDD	TRUE	reported	173005	HeRFt9	textfile	2	TRUE	NA	0.000175471	173005	NA	3.42688e-05	15833
rs10501696	A	G	A	G	0.0295	0.00505062	0.5052	0.48054	FALSE	FALSE	FALSE	aFyY5f	11	0.0112563	0.662002	15829	genus.Coprococcus3.id.11303	TRUE	reported	textfile	0.0044	2.894e-11	59851	113154	MDD	TRUE	reported	173005	HeRFt9	textfile	2	TRUE	NA	0.00025976	173005	NA	1.27201e-05	15829
rs10913112	T	C	T	C	-0.0262	-0.0179485	0.378	0.372176	FALSE	FALSE	FALSE	aFyY5f	1	0.0116719	0.121163	15835	genus.Coprococcus3.id.11303	TRUE	reported	textfile	0.0045	4.525e-09	59851	113154	MDD	TRUE	reported	173005	HeRFt9	textfile	2	TRUE	NA	0.000195902	173005	NA	0.000149329	15835
rs11579246	A	G	A	G	0.0491	0.00990563	0.9086	0.900674	FALSE	FALSE	FALSE	aFyY5f	1	0.0187164	0.659661	15061	genus.Coprococcus3.id.11303	TRUE	reported	textfile	0.0075	6.004e-11	59851	113154	MDD	TRUE	reported	173005	HeRFt9	textfile	2	TRUE	NA	0.000247673	173005	NA	1.86001e-05	15061
rs115938232	A	G	A	G	-0.0641	-0.0246798	0.9401	0.9416	FALSE	FALSE	FALSE	aFyY5f	6	0.0305234	0.606875	8974	genus.Coprococcus3.id.11303	TRUE	reported	textfile	0.0092	3e-12	59851	113154	MDD	TRUE	reported	173005	HeRFt9	textfile	2	TRUE	NA	0.000280521	173005	NA	7.28611e-05	8974
rs12619197	A	G	A	G	0.0233	0.00616837	0.4515	0.446192	FALSE	FALSE	FALSE	aFyY5f	2	0.01131	0.59512	15830	genus.Coprococcus3.id.11303	TRUE	reported	textfile	0.0043	6.834e-08	59851	113154	MDD	TRUE	reported	173005	HeRFt9	textfile	2	TRUE	NA	0.000169687	173005	NA	1.87924e-05	15830
rs12631196	A	G	A	G	0.0241	0.00735951	0.4226	0.431121	FALSE	FALSE	FALSE	aFyY5f	3	0.0114084	0.53619	15834	genus.Coprococcus3.id.11303	TRUE	reported	textfile	0.0044	3.279e-08	59851	113154	MDD	TRUE	reported	173005	HeRFt9	textfile	2	TRUE	NA	0.00017338	173005	NA	2.62848e-05	15834
rs12919291	C	G	C	G	0.0327	-0.0114539	0.1884	0.18224	FALSE	TRUE	FALSE	aFyY5f	16	0.0145115	0.417363	15152	genus.Coprococcus3.id.11303	TRUE	reported	textfile	0.0055	3.092e-09	59851	113154	MDD	TRUE	reported	173005	HeRFt9	textfile	2	TRUE	NA	0.000204281	173005	NA	4.11198e-05	15152
rs12967143	C	G	C	G	-0.0345	0.00522681	0.7012	0.718886	FALSE	TRUE	FALSE	aFyY5f	18	0.0122227	0.657682	15824	genus.Coprococcus3.id.11303	TRUE	reported	textfile	0.0047	2.527e-13	59851	113154	MDD	TRUE	reported	173005	HeRFt9	textfile	2	TRUE	NA	0.000311353	173005	NA	1.15578e-05	15824
rs13037326	T	C	T	C	0.031	0.00344834	0.2597	0.265481	FALSE	FALSE	FALSE	aFyY5f	20	0.0128666	0.795261	15761	genus.Coprococcus3.id.11303	TRUE	reported	textfile	0.0049	2.398e-10	59851	113154	MDD	TRUE	reported	173005	HeRFt9	textfile	2	TRUE	NA	0.000231301	173005	NA	4.55786e-06	15761
rs17410557	T	C	T	C	-0.0267	0.00577796	0.6083	0.591969	FALSE	FALSE	FALSE	aFyY5f	18	0.0118504	0.647883	15150	genus.Coprococcus3.id.11303	TRUE	reported	textfile	0.0044	1.415e-09	59851	113154	MDD	TRUE	reported	173005	HeRFt9	textfile	2	TRUE	NA	0.0002128	173005	NA	1.56936e-05	15150
rs17641524	T	C	T	C	-0.03	0.00699789	0.2101	0.204391	FALSE	FALSE	FALSE	aFyY5f	1	0.0146054	0.659373	15835	genus.Coprococcus3.id.11303	TRUE	reported	textfile	0.0053	1.502e-08	59851	113154	MDD	TRUE	reported	173005	HeRFt9	textfile	2	TRUE	NA	0.000185164	173005	NA	1.4499e-05	15835
rs1931388	A	G	A	G	0.0295	0.00469565	0.5958	0.595554	FALSE	FALSE	FALSE	aFyY5f	9	0.0116733	0.83444	15835	genus.Coprococcus3.id.11303	TRUE	reported	textfile	0.0044	1.68e-11	59851	113154	MDD	TRUE	reported	173005	HeRFt9	textfile	2	TRUE	NA	0.00025976	173005	NA	1.02197e-05	15835
rs1950829	A	G	A	G	0.0297	0.00233172	0.4827	0.499092	FALSE	FALSE	FALSE	aFyY5f	14	0.0115119	0.83356	15155	genus.Coprococcus3.id.11303	TRUE	reported	textfile	0.0043	4.738e-12	59851	113154	MDD	TRUE	reported	173005	HeRFt9	textfile	2	TRUE	NA	0.000275678	173005	NA	2.70745e-06	15155
rs198457	T	C	T	C	-0.0315	0.0251141	0.1886	0.16662	FALSE	FALSE	FALSE	aFyY5f	11	0.0150639	0.103787	15472	genus.Coprococcus3.id.11303	TRUE	reported	textfile	0.0056	1.9e-08	59851	113154	MDD	TRUE	reported	173005	HeRFt9	textfile	2	TRUE	NA	0.000182857	173005	NA	0.000179635	15472
rs2111592	A	G	A	G	0.0263	-0.0116857	0.3141	0.317528	FALSE	FALSE	FALSE	aFyY5f	2	0.0122184	0.353527	15834	genus.Coprococcus3.id.11303	TRUE	reported	textfile	0.0046	1.35e-08	59851	113154	MDD	TRUE	reported	173005	HeRFt9	textfile	2	TRUE	NA	0.000188912	173005	NA	5.77722e-05	15834
rs2232423	A	G	A	G	0.062	-0.0237218	0.8944	0.918778	FALSE	FALSE	FALSE	aFyY5f	6	0.0206139	0.240074	13317	genus.Coprococcus3.id.11303	TRUE	reported	textfile	0.007	1.135e-18	59851	113154	MDD	TRUE	reported	173005	HeRFt9	textfile	2	TRUE	NA	0.000453249	173005	NA	9.94464e-05	13317
rs2247523	C	G	C	G	-0.0243	0.0173914	0.53	0.543358	FALSE	TRUE	TRUE	aFyY5f	7	0.0113594	0.120389	15833	genus.Coprococcus3.id.11303	TRUE	reported	textfile	0.0043	1.713e-08	59851	113154	MDD	TRUE	reported	173005	HeRFt9	textfile	2	FALSE	NA	0.000184562	173005	NA	0.000148042	15833
rs2369818	T	C	T	C	0.0234	-0.0103713	0.4386	0.31261	FALSE	FALSE	FALSE	aFyY5f	16	0.0114356	0.356471	15735	genus.Coprococcus3.id.11303	TRUE	reported	textfile	0.0043	7.179e-08	59851	113154	MDD	TRUE	reported	173005	HeRFt9	textfile	2	TRUE	NA	0.000171146	173005	NA	5.2277e-05	15735
rs2418449	T	C	T	C	0.0281	-0.00579923	0.719	0.717136	FALSE	FALSE	FALSE	aFyY5f	9	0.0124496	0.617903	15833	genus.Coprococcus3.id.11303	TRUE	reported	textfile	0.0048	4.245e-09	59851	113154	MDD	TRUE	reported	173005	HeRFt9	textfile	2	TRUE	NA	0.000198057	173005	NA	1.37062e-05	15833
rs2568958	A	G	A	G	0.0382	0.0212738	0.6042	0.630625	FALSE	FALSE	FALSE	aFyY5f	1	0.0117414	0.063866	15835	genus.Coprococcus3.id.11303	TRUE	reported	textfile	0.0044	2.902e-18	59851	113154	MDD	TRUE	reported	173005	HeRFt9	textfile	2	TRUE	NA	0.00043549	173005	NA	0.000207298	15835
rs263645	A	T	A	T	0.0251	-0.000546206	0.5409	0.555999	FALSE	TRUE	TRUE	aFyY5f	9	0.0112683	0.948709	15828	genus.Coprococcus3.id.11303	TRUE	reported	textfile	0.0043	6.364e-09	59851	113154	MDD	TRUE	reported	173005	HeRFt9	textfile	2	FALSE	NA	0.000196912	173005	NA	1.48466e-07	15828
rs28541419	C	G	C	G	0.0292	0.0187727	0.7692	0.854141	FALSE	TRUE	FALSE	aFyY5f	15	0.0139562	0.159266	15472	genus.Coprococcus3.id.11303	TRUE	reported	textfile	0.0052	1.756e-08	59851	113154	MDD	TRUE	reported	173005	HeRFt9	textfile	2	TRUE	NA	0.000182233	173005	NA	0.000116944	15472
rs2876520	C	G	C	G	-0.026	-0.000463995	0.5312	0.5217	FALSE	TRUE	TRUE	aFyY5f	6	0.0114682	0.997207	15472	genus.Coprococcus3.id.11303	TRUE	reported	textfile	0.0043	2.241e-09	59851	113154	MDD	TRUE	reported	173005	HeRFt9	textfile	2	FALSE	NA	0.000211283	173005	NA	1.05815e-07	15472
rs30266	A	G	A	G	0.0366	-0.00258267	0.3271	0.325884	FALSE	FALSE	FALSE	aFyY5f	5	0.0122044	0.929926	15831	genus.Coprococcus3.id.11303	TRUE	reported	textfile	0.0046	1.428e-15	59851	113154	MDD	TRUE	reported	173005	HeRFt9	textfile	2	TRUE	NA	0.000365792	173005	NA	2.82913e-06	15831
rs3099439	T	C	T	C	-0.0241	0.000536719	0.5351	0.534649	FALSE	FALSE	FALSE	aFyY5f	5	0.0113156	0.945655	15835	genus.Coprococcus3.id.11303	TRUE	reported	textfile	0.0043	2.777e-08	59851	113154	MDD	TRUE	reported	173005	HeRFt9	textfile	2	TRUE	NA	0.000181537	173005	NA	1.42095e-07	15835
rs3793577	A	G	A	G	-0.0234	0.000510921	0.4648	0.477884	FALSE	FALSE	FALSE	aFyY5f	9	0.0112964	0.964955	15835	genus.Coprococcus3.id.11303	TRUE	reported	textfile	0.0043	6.787e-08	59851	113154	MDD	TRUE	reported	173005	HeRFt9	textfile	2	TRUE	NA	0.000171146	173005	NA	1.29202e-07	15835
rs3807865	A	G	A	G	0.031	-0.0149323	0.4105	0.399521	FALSE	FALSE	FALSE	aFyY5f	7	0.0114413	0.190194	15828	genus.Coprococcus3.id.11303	TRUE	reported	textfile	0.0044	1.093e-12	59851	113154	MDD	TRUE	reported	173005	HeRFt9	textfile	2	TRUE	NA	0.00028684	173005	NA	0.000107619	15828
rs4131791	T	C	T	C	-0.0269	-0.00508825	0.4075	0.401357	FALSE	FALSE	FALSE	aFyY5f	18	0.0113959	0.655215	15835	genus.Coprococcus3.id.11303	TRUE	reported	textfile	0.0044	8.057e-10	59851	113154	MDD	TRUE	reported	173005	HeRFt9	textfile	2	TRUE	NA	0.000215999	173005	NA	1.25912e-05	15835
rs4141983	T	C	T	C	0.0264	0.0116688	0.674	0.691918	FALSE	FALSE	FALSE	aFyY5f	1	0.0119165	0.323164	15835	genus.Coprococcus3.id.11303	TRUE	reported	textfile	0.0046	9.692e-09	59851	113154	MDD	TRUE	reported	173005	HeRFt9	textfile	2	TRUE	NA	0.000190351	173005	NA	6.05571e-05	15835
rs4730387	A	T	A	T	0.0238	-0.0123179	0.4659	0.338206	FALSE	TRUE	TRUE	aFyY5f	7	0.0113215	0.282361	15833	genus.Coprococcus3.id.11303	TRUE	reported	textfile	0.0043	4.12e-08	59851	113154	MDD	TRUE	reported	173005	HeRFt9	textfile	2	FALSE	NA	0.000177046	173005	NA	7.47694e-05	15833
rs4799949	T	C	T	C	-0.0292	-0.010381	0.6684	0.678636	FALSE	FALSE	FALSE	aFyY5f	18	0.0119038	0.390827	15828	genus.Coprococcus3.id.11303	TRUE	reported	textfile	0.0046	1.403e-10	59851	113154	MDD	TRUE	reported	173005	HeRFt9	textfile	2	TRUE	NA	0.00023286	173005	NA	4.80525e-05	15828
rs4936275	T	C	T	C	0.0278	-0.00658031	0.622	0.565173	FALSE	FALSE	FALSE	aFyY5f	11	0.0118553	0.559834	15834	genus.Coprococcus3.id.11303	TRUE	reported	textfile	0.0044	3.353e-10	59851	113154	MDD	TRUE	reported	173005	HeRFt9	textfile	2	TRUE	NA	0.000230691	173005	NA	1.94591e-05	15834
rs508502	T	C	T	C	-0.0264	-0.00968101	0.2992	0.286434	FALSE	FALSE	FALSE	aFyY5f	13	0.0124894	0.424541	15472	genus.Coprococcus3.id.11303	TRUE	reported	textfile	0.0048	3.556e-08	59851	113154	MDD	TRUE	reported	173005	HeRFt9	textfile	2	TRUE	NA	0.000174822	173005	NA	3.88376e-05	15472
rs58243949	T	C	T	C	-0.0278	-0.0138017	0.235	0.233025	FALSE	FALSE	FALSE	aFyY5f	18	0.0133949	0.300216	15825	genus.Coprococcus3.id.11303	TRUE	reported	textfile	0.0051	5.263e-08	59851	113154	MDD	TRUE	reported	173005	HeRFt9	textfile	2	TRUE	NA	0.00017172	173005	NA	6.70915e-05	15825
rs59082935	T	C	T	C	0.0363	-0.00535476	0.1342	0.129428	FALSE	FALSE	FALSE	aFyY5f	7	0.0165187	0.788517	15472	genus.Coprococcus3.id.11303	TRUE	reported	textfile	0.0066	3.071e-08	59851	113154	MDD	TRUE	reported	173005	HeRFt9	textfile	2	TRUE	NA	0.000174822	173005	NA	6.79256e-06	15472
rs61914045	A	G	A	G	0.0309	-0.00642095	0.2034	0.201876	FALSE	FALSE	FALSE	aFyY5f	12	0.0137215	0.72558	15830	genus.Coprococcus3.id.11303	TRUE	reported	textfile	0.0054	7.964e-09	59851	113154	MDD	TRUE	reported	173005	HeRFt9	textfile	2	TRUE	NA	0.000189232	173005	NA	1.38345e-05	15830
rs62535714	A	G	A	G	0.0339	-0.00319942	0.1639	0.196766	FALSE	FALSE	FALSE	aFyY5f	9	0.0150645	0.801381	15832	genus.Coprococcus3.id.11303	TRUE	reported	textfile	0.0058	4.686e-09	59851	113154	MDD	TRUE	reported	173005	HeRFt9	textfile	2	TRUE	NA	0.000197426	173005	NA	2.84938e-06	15832
rs66511648	T	C	T	C	-0.0297	-0.00727814	0.716	0.731555	FALSE	FALSE	FALSE	aFyY5f	3	0.013015	0.5757	15146	genus.Coprococcus3.id.11303	TRUE	reported	textfile	0.0048	6.03e-10	59851	113154	MDD	TRUE	reported	173005	HeRFt9	textfile	2	TRUE	NA	0.000221249	173005	NA	2.06492e-05	15146
rs6656912	T	C	T	C	-0.0252	-0.00261858	0.4273	0.416945	FALSE	FALSE	FALSE	aFyY5f	1	0.0116581	0.704975	15830	genus.Coprococcus3.id.11303	TRUE	reported	textfile	0.0043	6.503e-09	59851	113154	MDD	TRUE	reported	173005	HeRFt9	textfile	2	TRUE	NA	0.000198483	173005	NA	3.1875e-06	15830
rs7152906	T	C	T	C	-0.0258	-0.00760096	0.4804	0.475137	FALSE	FALSE	FALSE	aFyY5f	14	0.0112782	0.53284	15835	genus.Coprococcus3.id.11303	TRUE	reported	textfile	0.0043	1.873e-09	59851	113154	MDD	TRUE	reported	173005	HeRFt9	textfile	2	TRUE	NA	0.000208046	173005	NA	2.8687e-05	15835
rs7200826	T	C	T	C	0.0268	0.00898058	0.2568	0.161735	FALSE	FALSE	FALSE	aFyY5f	16	0.0130419	0.582804	15827	genus.Coprococcus3.id.11303	TRUE	reported	textfile	0.0049	5.488e-08	59851	113154	MDD	TRUE	reported	173005	HeRFt9	textfile	2	TRUE	NA	0.000172882	173005	NA	2.9962e-05	15827
rs7241572	A	G	A	G	0.0323	0.0162991	0.2047	0.19887	FALSE	FALSE	FALSE	aFyY5f	18	0.0148388	0.268227	15378	genus.Coprococcus3.id.11303	TRUE	reported	textfile	0.0054	2.433e-09	59851	113154	MDD	TRUE	reported	173005	HeRFt9	textfile	2	TRUE	NA	0.000206764	173005	NA	7.84605e-05	15378
rs72737052	A	G	A	G	-0.047	0.0132992	0.9329	0.937841	FALSE	FALSE	FALSE	aFyY5f	1	0.0233116	0.577931	14471	genus.Coprococcus3.id.11303	TRUE	reported	textfile	0.0087	5.822e-08	59851	113154	MDD	TRUE	reported	173005	HeRFt9	textfile	2	TRUE	NA	0.000168667	173005	NA	2.24937e-05	14471
rs72948506	A	G	A	G	0.0265	-0.0144696	0.2975	0.29164	FALSE	FALSE	FALSE	aFyY5f	2	0.0126664	0.229553	15833	genus.Coprococcus3.id.11303	TRUE	reported	textfile	0.0047	1.715e-08	59851	113154	MDD	TRUE	reported	173005	HeRFt9	textfile	2	TRUE	NA	0.000183723	173005	NA	8.24251e-05	15833
rs7525662	A	C	A	C	-0.0283	-0.00286191	0.5003	0.474661	FALSE	FALSE	FALSE	aFyY5f	1	0.0114469	0.812248	15472	genus.Coprococcus3.id.11303	TRUE	reported	textfile	0.0043	5.319e-11	59851	113154	MDD	TRUE	reported	173005	HeRFt9	textfile	2	TRUE	NA	0.000250307	173005	NA	4.04061e-06	15472
rs754287	A	T	A	T	-0.0289	0.012037	0.3664	0.364903	FALSE	TRUE	FALSE	aFyY5f	14	0.0116612	0.302979	15834	genus.Coprococcus3.id.11303	TRUE	reported	textfile	0.0045	1.311e-10	59851	113154	MDD	TRUE	reported	173005	HeRFt9	textfile	2	TRUE	NA	0.000238349	173005	NA	6.72953e-05	15834
rs7551758	T	G	T	G	-0.0283	0.0221151	0.4671	0.453801	FALSE	FALSE	FALSE	aFyY5f	1	0.0115053	0.0483055	15832	genus.Coprococcus3.id.11303	TRUE	reported	textfile	0.0043	5.107e-11	59851	113154	MDD	TRUE	reported	173005	HeRFt9	textfile	2	TRUE	NA	0.000250307	173005	NA	0.000233346	15832
rs76954012	A	T	A	T	0.0412	-0.00135601	0.0931	0.0789584	FALSE	TRUE	FALSE	aFyY5f	3	0.0204722	0.984006	14590	genus.Coprococcus3.id.11303	TRUE	reported	textfile	0.0074	2.41e-08	59851	113154	MDD	TRUE	reported	173005	HeRFt9	textfile	2	TRUE	NA	0.000179143	173005	NA	3.00747e-07	14590
rs7725715	A	G	A	G	0.029	-0.00480917	0.5343	0.52156	FALSE	FALSE	FALSE	aFyY5f	5	0.0114533	0.679415	15827	genus.Coprococcus3.id.11303	TRUE	reported	textfile	0.0043	1.607e-11	59851	113154	MDD	TRUE	reported	173005	HeRFt9	textfile	2	TRUE	NA	0.00026284	173005	NA	1.11412e-05	15827
rs843812	A	G	A	G	0.0248	0.0135059	0.4117	0.417892	FALSE	FALSE	FALSE	aFyY5f	3	0.0114473	0.240921	15832	genus.Coprococcus3.id.11303	TRUE	reported	textfile	0.0044	1.405e-08	59851	113154	MDD	TRUE	reported	173005	HeRFt9	textfile	2	TRUE	NA	0.000183597	173005	NA	8.79264e-05	15832
rs9364755	A	G	A	G	-0.0283	-0.00763404	0.7738	0.784365	FALSE	FALSE	FALSE	aFyY5f	6	0.0133597	0.562883	15834	genus.Coprococcus3.id.11303	TRUE	reported	textfile	0.0051	3.486e-08	59851	113154	MDD	TRUE	reported	173005	HeRFt9	textfile	2	TRUE	NA	0.000177951	173005	NA	2.06238e-05	15834
rs9529218	T	C	T	C	-0.034	-0.0148175	0.2031	0.203545	FALSE	FALSE	FALSE	aFyY5f	13	0.0146424	0.341532	15155	genus.Coprococcus3.id.11303	TRUE	reported	textfile	0.0054	2.231e-10	59851	113154	MDD	TRUE	reported	173005	HeRFt9	textfile	2	TRUE	NA	0.000229096	173005	NA	6.7577e-05	15155
rs9536381	T	C	T	C	0.0255	0.00409602	0.3259	0.314915	FALSE	FALSE	FALSE	aFyY5f	13	0.0122303	0.720054	15835	genus.Coprococcus3.id.11303	TRUE	reported	textfile	0.0046	2.617e-08	59851	113154	MDD	TRUE	reported	173005	HeRFt9	textfile	2	TRUE	NA	0.000177596	173005	NA	7.0841e-06	15835
rs9831648	T	G	T	G	-0.0292	-0.0182092	0.7739	0.777625	FALSE	FALSE	FALSE	aFyY5f	3	0.0136911	0.182494	15155	genus.Coprococcus3.id.11303	TRUE	reported	textfile	0.0052	1.586e-08	59851	113154	MDD	TRUE	reported	173005	HeRFt9	textfile	2	TRUE	NA	0.000182233	173005	NA	0.000116723	15155
rs10061069	C	G	C	G	-0.028	0.000334067	0.2222	0.202151	FALSE	TRUE	FALSE	CQSzIP	5	0.0239675	0.98288	5147	genus.Eggerthella.id.819	TRUE	reported	textfile	0.0052	6.517e-08	59851	113154	MDD	TRUE	reported	173005	HeRFt9	textfile	2	TRUE	NA	0.000167565	173005	NA	3.77606e-08	5147
rs1021363	A	G	A	G	0.03	0.0380004	0.3566	0.350996	FALSE	FALSE	FALSE	CQSzIP	10	0.0209827	0.0547267	5147	genus.Eggerthella.id.819	TRUE	reported	textfile	0.0045	2.287e-11	59851	113154	MDD	TRUE	reported	173005	HeRFt9	textfile	2	TRUE	NA	0.000256834	173005	NA	0.000637074	5147
rs10235664	T	C	T	C	0.027	0.00218077	0.7471	0.719866	FALSE	FALSE	FALSE	CQSzIP	7	0.022057	0.931134	5147	genus.Eggerthella.id.819	TRUE	reported	textfile	0.0049	4.677e-08	59851	113154	MDD	TRUE	reported	173005	HeRFt9	textfile	2	TRUE	NA	0.000175471	173005	NA	1.89994e-06	5147
rs10501696	A	G	A	G	0.0295	-0.0342382	0.5052	0.48054	FALSE	FALSE	FALSE	CQSzIP	11	0.019747	0.0858588	5147	genus.Eggerthella.id.819	TRUE	reported	textfile	0.0044	2.894e-11	59851	113154	MDD	TRUE	reported	173005	HeRFt9	textfile	2	TRUE	NA	0.00025976	173005	NA	0.000583956	5147
rs10913112	T	C	T	C	-0.0262	-0.0342445	0.378	0.372176	FALSE	FALSE	FALSE	CQSzIP	1	0.0204933	0.102709	5147	genus.Eggerthella.id.819	TRUE	reported	textfile	0.0045	4.525e-09	59851	113154	MDD	TRUE	reported	173005	HeRFt9	textfile	2	TRUE	NA	0.000195902	173005	NA	0.000542421	5147
rs11579246	A	G	A	G	0.0491	0.0466454	0.9086	0.900674	FALSE	FALSE	FALSE	CQSzIP	1	0.032965	0.163181	4842	genus.Eggerthella.id.819	TRUE	reported	textfile	0.0075	6.004e-11	59851	113154	MDD	TRUE	reported	173005	HeRFt9	textfile	2	TRUE	NA	0.000247673	173005	NA	0.00041351	4842
rs12619197	A	G	A	G	0.0233	0.0173252	0.4515	0.446192	FALSE	FALSE	FALSE	CQSzIP	2	0.0198136	0.375389	5147	genus.Eggerthella.id.819	TRUE	reported	textfile	0.0043	6.834e-08	59851	113154	MDD	TRUE	reported	173005	HeRFt9	textfile	2	TRUE	NA	0.000169687	173005	NA	0.000148586	5147
rs12631196	A	G	A	G	0.0241	-0.00851908	0.4226	0.431121	FALSE	FALSE	FALSE	CQSzIP	3	0.0200182	0.669573	5147	genus.Eggerthella.id.819	TRUE	reported	textfile	0.0044	3.279e-08	59851	113154	MDD	TRUE	reported	173005	HeRFt9	textfile	2	TRUE	NA	0.00017338	173005	NA	3.51994e-05	5147
rs12919291	C	G	C	G	0.0327	0.00394475	0.1884	0.18224	FALSE	TRUE	FALSE	CQSzIP	16	0.0254544	0.85666	4906	genus.Eggerthella.id.819	TRUE	reported	textfile	0.0055	3.092e-09	59851	113154	MDD	TRUE	reported	173005	HeRFt9	textfile	2	TRUE	NA	0.000204281	173005	NA	4.89732e-06	4906
rs12967143	C	G	C	G	-0.0345	0.00976554	0.7012	0.718886	FALSE	TRUE	FALSE	CQSzIP	18	0.0214964	0.654405	5147	genus.Eggerthella.id.819	TRUE	reported	textfile	0.0047	2.527e-13	59851	113154	MDD	TRUE	reported	173005	HeRFt9	textfile	2	TRUE	NA	0.000311353	173005	NA	4.01104e-05	5147
rs13037326	T	C	T	C	0.031	0.00345953	0.2597	0.265481	FALSE	FALSE	FALSE	CQSzIP	20	0.0224335	0.896512	5119	genus.Eggerthella.id.819	TRUE	reported	textfile	0.0049	2.398e-10	59851	113154	MDD	TRUE	reported	173005	HeRFt9	textfile	2	TRUE	NA	0.000231301	173005	NA	4.64756e-06	5119
rs17410557	T	C	T	C	-0.0267	-0.0442841	0.6083	0.591969	FALSE	FALSE	FALSE	CQSzIP	18	0.0206798	0.0305406	4906	genus.Eggerthella.id.819	TRUE	reported	textfile	0.0044	1.415e-09	59851	113154	MDD	TRUE	reported	173005	HeRFt9	textfile	2	TRUE	NA	0.0002128	173005	NA	0.000934211	4906
rs17641524	T	C	T	C	-0.03	0.0131141	0.2101	0.204391	FALSE	FALSE	FALSE	CQSzIP	1	0.0253012	0.650139	5147	genus.Eggerthella.id.819	TRUE	reported	textfile	0.0053	1.502e-08	59851	113154	MDD	TRUE	reported	173005	HeRFt9	textfile	2	TRUE	NA	0.000185164	173005	NA	5.22138e-05	5147
rs1931388	A	G	A	G	0.0295	0.0103994	0.5958	0.595554	FALSE	FALSE	FALSE	CQSzIP	9	0.02037	0.604757	5147	genus.Eggerthella.id.819	TRUE	reported	textfile	0.0044	1.68e-11	59851	113154	MDD	TRUE	reported	173005	HeRFt9	textfile	2	TRUE	NA	0.00025976	173005	NA	5.06557e-05	5147
rs1950829	A	G	A	G	0.0297	-0.00318417	0.4827	0.499092	FALSE	FALSE	FALSE	CQSzIP	14	0.0202214	0.876519	4906	genus.Eggerthella.id.819	TRUE	reported	textfile	0.0043	4.738e-12	59851	113154	MDD	TRUE	reported	173005	HeRFt9	textfile	2	TRUE	NA	0.000275678	173005	NA	5.05614e-06	4906
rs198457	T	C	T	C	-0.0315	0.019205	0.1886	0.16662	FALSE	FALSE	FALSE	CQSzIP	11	0.0258053	0.412215	5147	genus.Eggerthella.id.819	TRUE	reported	textfile	0.0056	1.9e-08	59851	113154	MDD	TRUE	reported	173005	HeRFt9	textfile	2	TRUE	NA	0.000182857	173005	NA	0.000107641	5147
rs2111592	A	G	A	G	0.0263	0.00144778	0.3141	0.317528	FALSE	FALSE	FALSE	CQSzIP	2	0.0213306	0.972291	5147	genus.Eggerthella.id.819	TRUE	reported	textfile	0.0046	1.35e-08	59851	113154	MDD	TRUE	reported	173005	HeRFt9	textfile	2	TRUE	NA	0.000188912	173005	NA	8.95387e-07	5147
rs2232423	A	G	A	G	0.062	0.0473959	0.8944	0.918778	FALSE	FALSE	FALSE	CQSzIP	6	0.0349328	0.194131	4664	genus.Eggerthella.id.819	TRUE	reported	textfile	0.007	1.135e-18	59851	113154	MDD	TRUE	reported	173005	HeRFt9	textfile	2	TRUE	NA	0.000453249	173005	NA	0.000394702	4664
rs2247523	C	G	C	G	-0.0243	0.000281273	0.53	0.543358	FALSE	TRUE	TRUE	CQSzIP	7	0.0199447	0.976798	5147	genus.Eggerthella.id.819	TRUE	reported	textfile	0.0043	1.713e-08	59851	113154	MDD	TRUE	reported	173005	HeRFt9	textfile	2	FALSE	NA	0.000184562	173005	NA	3.8656e-08	5147
rs2369818	T	C	T	C	0.0234	0.0325487	0.4386	0.31261	FALSE	FALSE	FALSE	CQSzIP	16	0.0200097	0.106377	5083	genus.Eggerthella.id.819	TRUE	reported	textfile	0.0043	7.179e-08	59851	113154	MDD	TRUE	reported	173005	HeRFt9	textfile	2	TRUE	NA	0.000171146	173005	NA	0.000520488	5083
rs2418449	T	C	T	C	0.0281	0.0316409	0.719	0.717136	FALSE	FALSE	FALSE	CQSzIP	9	0.0218926	0.150762	5147	genus.Eggerthella.id.819	TRUE	reported	textfile	0.0048	4.245e-09	59851	113154	MDD	TRUE	reported	173005	HeRFt9	textfile	2	TRUE	NA	0.000198057	173005	NA	0.000405829	5147
rs2568958	A	G	A	G	0.0382	0.0236273	0.6042	0.630625	FALSE	FALSE	FALSE	CQSzIP	1	0.0204952	0.2452	5147	genus.Eggerthella.id.819	TRUE	reported	textfile	0.0044	2.902e-18	59851	113154	MDD	TRUE	reported	173005	HeRFt9	textfile	2	TRUE	NA	0.00043549	173005	NA	0.000258241	5147
rs263645	A	T	A	T	0.0251	-0.00815907	0.5409	0.555999	FALSE	TRUE	TRUE	CQSzIP	9	0.0197643	0.67062	5147	genus.Eggerthella.id.819	TRUE	reported	textfile	0.0043	6.364e-09	59851	113154	MDD	TRUE	reported	173005	HeRFt9	textfile	2	FALSE	NA	0.000196912	173005	NA	3.31221e-05	5147
rs28541419	C	G	C	G	0.0292	0.0456391	0.7692	0.854141	FALSE	TRUE	FALSE	CQSzIP	15	0.0241395	0.0661024	5147	genus.Eggerthella.id.819	TRUE	reported	textfile	0.0052	1.756e-08	59851	113154	MDD	TRUE	reported	173005	HeRFt9	textfile	2	TRUE	NA	0.000182233	173005	NA	0.000694276	5147
rs2876520	C	G	C	G	-0.026	-0.0108274	0.5312	0.5217	FALSE	TRUE	TRUE	CQSzIP	6	0.0198582	0.582227	5147	genus.Eggerthella.id.819	TRUE	reported	textfile	0.0043	2.241e-09	59851	113154	MDD	TRUE	reported	173005	HeRFt9	textfile	2	FALSE	NA	0.000211283	173005	NA	5.77773e-05	5147
rs30266	A	G	A	G	0.0366	-0.0336276	0.3271	0.325884	FALSE	FALSE	FALSE	CQSzIP	5	0.0212571	0.0990821	5147	genus.Eggerthella.id.819	TRUE	reported	textfile	0.0046	1.428e-15	59851	113154	MDD	TRUE	reported	173005	HeRFt9	textfile	2	TRUE	NA	0.000365792	173005	NA	0.000486168	5147
rs3099439	T	C	T	C	-0.0241	-0.0338659	0.5351	0.534649	FALSE	FALSE	FALSE	CQSzIP	5	0.0198139	0.0892746	5147	genus.Eggerthella.id.819	TRUE	reported	textfile	0.0043	2.777e-08	59851	113154	MDD	TRUE	reported	173005	HeRFt9	textfile	2	TRUE	NA	0.000181537	173005	NA	0.000567484	5147
rs3793577	A	G	A	G	-0.0234	-0.0101016	0.4648	0.477884	FALSE	FALSE	FALSE	CQSzIP	9	0.0197958	0.605248	5147	genus.Eggerthella.id.819	TRUE	reported	textfile	0.0043	6.787e-08	59851	113154	MDD	TRUE	reported	173005	HeRFt9	textfile	2	TRUE	NA	0.000171146	173005	NA	5.06093e-05	5147
rs3807865	A	G	A	G	0.031	-0.0119107	0.4105	0.399521	FALSE	FALSE	FALSE	CQSzIP	7	0.0200758	0.554454	5147	genus.Eggerthella.id.819	TRUE	reported	textfile	0.0044	1.093e-12	59851	113154	MDD	TRUE	reported	173005	HeRFt9	textfile	2	TRUE	NA	0.00028684	173005	NA	6.84086e-05	5147
rs4131791	T	C	T	C	-0.0269	0.00137341	0.4075	0.401357	FALSE	FALSE	FALSE	CQSzIP	18	0.0199659	0.95298	5147	genus.Eggerthella.id.819	TRUE	reported	textfile	0.0044	8.057e-10	59851	113154	MDD	TRUE	reported	173005	HeRFt9	textfile	2	TRUE	NA	0.000215999	173005	NA	9.19679e-07	5147
rs4141983	T	C	T	C	0.0264	0.0162283	0.674	0.691918	FALSE	FALSE	FALSE	CQSzIP	1	0.0209544	0.46238	5147	genus.Eggerthella.id.819	TRUE	reported	textfile	0.0046	9.692e-09	59851	113154	MDD	TRUE	reported	173005	HeRFt9	textfile	2	TRUE	NA	0.000190351	173005	NA	0.000116563	5147
rs4730387	A	T	A	T	0.0238	0.0411897	0.4659	0.338206	FALSE	TRUE	TRUE	CQSzIP	7	0.0198551	0.0395872	5147	genus.Eggerthella.id.819	TRUE	reported	textfile	0.0043	4.12e-08	59851	113154	MDD	TRUE	reported	173005	HeRFt9	textfile	2	FALSE	NA	0.000177046	173005	NA	0.000835767	5147
rs4799949	T	C	T	C	-0.0292	-0.0260864	0.6684	0.678636	FALSE	FALSE	FALSE	CQSzIP	18	0.0209197	0.209961	5147	genus.Eggerthella.id.819	TRUE	reported	textfile	0.0046	1.403e-10	59851	113154	MDD	TRUE	reported	173005	HeRFt9	textfile	2	TRUE	NA	0.00023286	173005	NA	0.000302136	5147
rs4936275	T	C	T	C	0.0278	0.0139288	0.622	0.565173	FALSE	FALSE	FALSE	CQSzIP	11	0.0206958	0.573286	5147	genus.Eggerthella.id.819	TRUE	reported	textfile	0.0044	3.353e-10	59851	113154	MDD	TRUE	reported	173005	HeRFt9	textfile	2	TRUE	NA	0.000230691	173005	NA	8.80314e-05	5147
rs508502	T	C	T	C	-0.0264	-0.000902216	0.2992	0.286434	FALSE	FALSE	FALSE	CQSzIP	13	0.0216427	0.989905	5147	genus.Eggerthella.id.819	TRUE	reported	textfile	0.0048	3.556e-08	59851	113154	MDD	TRUE	reported	173005	HeRFt9	textfile	2	TRUE	NA	0.000174822	173005	NA	3.37764e-07	5147
rs58243949	T	C	T	C	-0.0278	0.0150115	0.235	0.233025	FALSE	FALSE	FALSE	CQSzIP	18	0.0235905	0.544839	5147	genus.Eggerthella.id.819	TRUE	reported	textfile	0.0051	5.263e-08	59851	113154	MDD	TRUE	reported	173005	HeRFt9	textfile	2	TRUE	NA	0.00017172	173005	NA	7.8696e-05	5147
rs59082935	T	C	T	C	0.0363	0.000574658	0.1342	0.129428	FALSE	FALSE	FALSE	CQSzIP	7	0.0288741	0.978255	5147	genus.Eggerthella.id.819	TRUE	reported	textfile	0.0066	3.071e-08	59851	113154	MDD	TRUE	reported	173005	HeRFt9	textfile	2	TRUE	NA	0.000174822	173005	NA	7.6987e-08	5147
rs61914045	A	G	A	G	0.0309	-0.0142433	0.2034	0.201876	FALSE	FALSE	FALSE	CQSzIP	12	0.0244417	0.548153	5147	genus.Eggerthella.id.819	TRUE	reported	textfile	0.0054	7.964e-09	59851	113154	MDD	TRUE	reported	173005	HeRFt9	textfile	2	TRUE	NA	0.000189232	173005	NA	6.60005e-05	5147
rs62535714	A	G	A	G	0.0339	0.00327071	0.1639	0.196766	FALSE	FALSE	FALSE	CQSzIP	9	0.0263038	0.906399	5147	genus.Eggerthella.id.819	TRUE	reported	textfile	0.0058	4.686e-09	59851	113154	MDD	TRUE	reported	173005	HeRFt9	textfile	2	TRUE	NA	0.000197426	173005	NA	3.0051e-06	5147
rs66511648	T	C	T	C	-0.0297	-0.0416164	0.716	0.731555	FALSE	FALSE	FALSE	CQSzIP	3	0.0226509	0.0696338	4906	genus.Eggerthella.id.819	TRUE	reported	textfile	0.0048	6.03e-10	59851	113154	MDD	TRUE	reported	173005	HeRFt9	textfile	2	TRUE	NA	0.000221249	173005	NA	0.000687871	4906
rs6656912	T	C	T	C	-0.0252	0.0208602	0.4273	0.416945	FALSE	FALSE	FALSE	CQSzIP	1	0.0203589	0.243026	5147	genus.Eggerthella.id.819	TRUE	reported	textfile	0.0043	6.503e-09	59851	113154	MDD	TRUE	reported	173005	HeRFt9	textfile	2	TRUE	NA	0.000198483	173005	NA	0.000204011	5147
rs7152906	T	C	T	C	-0.0258	0.0239558	0.4804	0.475137	FALSE	FALSE	FALSE	CQSzIP	14	0.0197994	0.209537	5147	genus.Eggerthella.id.819	TRUE	reported	textfile	0.0043	1.873e-09	59851	113154	MDD	TRUE	reported	173005	HeRFt9	textfile	2	TRUE	NA	0.000208046	173005	NA	0.000284451	5147
rs7200826	T	C	T	C	0.0268	-0.00657614	0.2568	0.161735	FALSE	FALSE	FALSE	CQSzIP	16	0.0228348	0.705	5147	genus.Eggerthella.id.819	TRUE	reported	textfile	0.0049	5.488e-08	59851	113154	MDD	TRUE	reported	173005	HeRFt9	textfile	2	TRUE	NA	0.000172882	173005	NA	1.61197e-05	5147
rs7241572	A	G	A	G	0.0323	-0.00632954	0.2047	0.19887	FALSE	FALSE	FALSE	CQSzIP	18	0.0256427	0.800282	5083	genus.Eggerthella.id.819	TRUE	reported	textfile	0.0054	2.433e-09	59851	113154	MDD	TRUE	reported	173005	HeRFt9	textfile	2	TRUE	NA	0.000206764	173005	NA	1.19912e-05	5083
rs72737052	A	G	A	G	-0.047	0.0171023	0.9329	0.937841	FALSE	FALSE	FALSE	CQSzIP	1	0.0408132	0.782364	4865	genus.Eggerthella.id.819	TRUE	reported	textfile	0.0087	5.822e-08	59851	113154	MDD	TRUE	reported	173005	HeRFt9	textfile	2	TRUE	NA	0.000168667	173005	NA	3.61067e-05	4865
rs72948506	A	G	A	G	0.0265	0.0330972	0.2975	0.29164	FALSE	FALSE	FALSE	CQSzIP	2	0.0220966	0.0983963	5147	genus.Eggerthella.id.819	TRUE	reported	textfile	0.0047	1.715e-08	59851	113154	MDD	TRUE	reported	173005	HeRFt9	textfile	2	TRUE	NA	0.000183723	173005	NA	0.000435869	5147
rs7525662	A	C	A	C	-0.0283	-0.00200455	0.5003	0.474661	FALSE	FALSE	FALSE	CQSzIP	1	0.0198177	0.910275	5147	genus.Eggerthella.id.819	TRUE	reported	textfile	0.0043	5.319e-11	59851	113154	MDD	TRUE	reported	173005	HeRFt9	textfile	2	TRUE	NA	0.000250307	173005	NA	1.98857e-06	5147
rs754287	A	T	A	T	-0.0289	-0.0149866	0.3664	0.364903	FALSE	TRUE	FALSE	CQSzIP	14	0.0204692	0.468139	5147	genus.Eggerthella.id.819	TRUE	reported	textfile	0.0045	1.311e-10	59851	113154	MDD	TRUE	reported	173005	HeRFt9	textfile	2	TRUE	NA	0.000238349	173005	NA	0.000104178	5147
rs7551758	T	G	T	G	-0.0283	0.0277191	0.4671	0.453801	FALSE	FALSE	FALSE	CQSzIP	1	0.0201509	0.157021	5147	genus.Eggerthella.id.819	TRUE	reported	textfile	0.0043	5.107e-11	59851	113154	MDD	TRUE	reported	173005	HeRFt9	textfile	2	TRUE	NA	0.000250307	173005	NA	0.000367641	5147
rs76954012	A	T	A	T	0.0412	0.0263061	0.0931	0.0789584	FALSE	TRUE	FALSE	CQSzIP	3	0.03558	0.427729	4775	genus.Eggerthella.id.819	TRUE	reported	textfile	0.0074	2.41e-08	59851	113154	MDD	TRUE	reported	173005	HeRFt9	textfile	2	TRUE	NA	0.000179143	173005	NA	0.000114514	4775
rs7725715	A	G	A	G	0.029	0.0558464	0.5343	0.52156	FALSE	FALSE	FALSE	CQSzIP	5	0.0199822	0.00546745	5147	genus.Eggerthella.id.819	TRUE	reported	textfile	0.0043	1.607e-11	59851	113154	MDD	TRUE	reported	173005	HeRFt9	textfile	2	TRUE	NA	0.00026284	173005	NA	0.00151586	5147
rs843812	A	G	A	G	0.0248	-0.00949034	0.4117	0.417892	FALSE	FALSE	FALSE	CQSzIP	3	0.0200621	0.643118	5147	genus.Eggerthella.id.819	TRUE	reported	textfile	0.0044	1.405e-08	59851	113154	MDD	TRUE	reported	173005	HeRFt9	textfile	2	TRUE	NA	0.000183597	173005	NA	4.34917e-05	5147
rs9364755	A	G	A	G	-0.0283	-0.0156361	0.7738	0.784365	FALSE	FALSE	FALSE	CQSzIP	6	0.0233648	0.524794	5147	genus.Eggerthella.id.819	TRUE	reported	textfile	0.0051	3.486e-08	59851	113154	MDD	TRUE	reported	173005	HeRFt9	textfile	2	TRUE	NA	0.000177951	173005	NA	8.70383e-05	5147
rs9529218	T	C	T	C	-0.034	0.0203633	0.2031	0.203545	FALSE	FALSE	FALSE	CQSzIP	13	0.0256836	0.425091	4906	genus.Eggerthella.id.819	TRUE	reported	textfile	0.0054	2.231e-10	59851	113154	MDD	TRUE	reported	173005	HeRFt9	textfile	2	TRUE	NA	0.000229096	173005	NA	0.000128168	4906
rs9536381	T	C	T	C	0.0255	-0.00975902	0.3259	0.314915	FALSE	FALSE	FALSE	CQSzIP	13	0.0214248	0.682928	5147	genus.Eggerthella.id.819	TRUE	reported	textfile	0.0046	2.617e-08	59851	113154	MDD	TRUE	reported	173005	HeRFt9	textfile	2	TRUE	NA	0.000177596	173005	NA	4.0325e-05	5147
rs9831648	T	G	T	G	-0.0292	-0.0112047	0.7739	0.777625	FALSE	FALSE	FALSE	CQSzIP	3	0.0238862	0.615298	4906	genus.Eggerthella.id.819	TRUE	reported	textfile	0.0052	1.586e-08	59851	113154	MDD	TRUE	reported	173005	HeRFt9	textfile	2	TRUE	NA	0.000182233	173005	NA	4.4868e-05	4906
rs10061069	C	G	C	G	-0.028	0.00666889	0.2222	0.202151	FALSE	TRUE	FALSE	2laotQ	5	0.0262682	0.780771	4209	genus.Hungatella.id.11306	TRUE	reported	textfile	0.0052	6.517e-08	59851	113154	MDD	TRUE	reported	173005	HeRFt9	textfile	2	TRUE	NA	0.000167565	173005	NA	1.53203e-05	4209
rs1021363	A	G	A	G	0.03	0.00541013	0.3566	0.350996	FALSE	FALSE	FALSE	2laotQ	10	0.0235025	0.72366	4209	genus.Hungatella.id.11306	TRUE	reported	textfile	0.0045	2.287e-11	59851	113154	MDD	TRUE	reported	173005	HeRFt9	textfile	2	TRUE	NA	0.000256834	173005	NA	1.25954e-05	4209
rs10235664	T	C	T	C	0.027	-0.044907	0.7471	0.719866	FALSE	FALSE	FALSE	2laotQ	7	0.0241959	0.0712804	4208	genus.Hungatella.id.11306	TRUE	reported	textfile	0.0049	4.677e-08	59851	113154	MDD	TRUE	reported	173005	HeRFt9	textfile	2	TRUE	NA	0.000175471	173005	NA	0.000818311	4208
rs10501696	A	G	A	G	0.0295	-0.00911201	0.5052	0.48054	FALSE	FALSE	FALSE	2laotQ	11	0.0218547	0.677789	4205	genus.Hungatella.id.11306	TRUE	reported	textfile	0.0044	2.894e-11	59851	113154	MDD	TRUE	reported	173005	HeRFt9	textfile	2	TRUE	NA	0.00025976	173005	NA	4.1358e-05	4205
rs10913112	T	C	T	C	-0.0262	-0.0520217	0.378	0.372176	FALSE	FALSE	FALSE	2laotQ	1	0.022592	0.023079	4209	genus.Hungatella.id.11306	TRUE	reported	textfile	0.0045	4.525e-09	59851	113154	MDD	TRUE	reported	173005	HeRFt9	textfile	2	TRUE	NA	0.000195902	173005	NA	0.00125876	4209
rs11579246	A	G	A	G	0.0491	0.00282711	0.9086	0.900674	FALSE	FALSE	FALSE	2laotQ	1	0.0367658	0.90604	3950	genus.Hungatella.id.11306	TRUE	reported	textfile	0.0075	6.004e-11	59851	113154	MDD	TRUE	reported	173005	HeRFt9	textfile	2	TRUE	NA	0.000247673	173005	NA	1.49768e-06	3950
rs12619197	A	G	A	G	0.0233	-0.0195696	0.4515	0.446192	FALSE	FALSE	FALSE	2laotQ	2	0.0218863	0.373967	4206	genus.Hungatella.id.11306	TRUE	reported	textfile	0.0043	6.834e-08	59851	113154	MDD	TRUE	reported	173005	HeRFt9	textfile	2	TRUE	NA	0.000169687	173005	NA	0.000190139	4206
rs12631196	A	G	A	G	0.0241	0.00462219	0.4226	0.431121	FALSE	FALSE	FALSE	2laotQ	3	0.022162	0.839632	4209	genus.Hungatella.id.11306	TRUE	reported	textfile	0.0044	3.279e-08	59851	113154	MDD	TRUE	reported	173005	HeRFt9	textfile	2	TRUE	NA	0.00017338	173005	NA	1.03395e-05	4209
rs12919291	C	G	C	G	0.0327	0.0266249	0.1884	0.18224	FALSE	TRUE	FALSE	2laotQ	16	0.0279251	0.310292	4007	genus.Hungatella.id.11306	TRUE	reported	textfile	0.0055	3.092e-09	59851	113154	MDD	TRUE	reported	173005	HeRFt9	textfile	2	TRUE	NA	0.000204281	173005	NA	0.000226926	4007
rs12967143	C	G	C	G	-0.0345	0.0418523	0.7012	0.718886	FALSE	TRUE	FALSE	2laotQ	18	0.0234981	0.0800748	4202	genus.Hungatella.id.11306	TRUE	reported	textfile	0.0047	2.527e-13	59851	113154	MDD	TRUE	reported	173005	HeRFt9	textfile	2	TRUE	NA	0.000311353	173005	NA	0.000754736	4202
rs13037326	T	C	T	C	0.031	0.0621696	0.2597	0.265481	FALSE	FALSE	FALSE	2laotQ	20	0.0247469	0.0126395	4197	genus.Hungatella.id.11306	TRUE	reported	textfile	0.0049	2.398e-10	59851	113154	MDD	TRUE	reported	173005	HeRFt9	textfile	2	TRUE	NA	0.000231301	173005	NA	0.0015022	4197
rs17410557	T	C	T	C	-0.0267	0.00260387	0.6083	0.591969	FALSE	FALSE	FALSE	2laotQ	18	0.0231142	0.889969	4006	genus.Hungatella.id.11306	TRUE	reported	textfile	0.0044	1.415e-09	59851	113154	MDD	TRUE	reported	173005	HeRFt9	textfile	2	TRUE	NA	0.0002128	173005	NA	3.16946e-06	4006
rs17641524	T	C	T	C	-0.03	0.00379911	0.2101	0.204391	FALSE	FALSE	FALSE	2laotQ	1	0.0279565	0.923533	4197	genus.Hungatella.id.11306	TRUE	reported	textfile	0.0053	1.502e-08	59851	113154	MDD	TRUE	reported	173005	HeRFt9	textfile	2	TRUE	NA	0.000185164	173005	NA	4.40215e-06	4197
rs1931388	A	G	A	G	0.0295	0.0109357	0.5958	0.595554	FALSE	FALSE	FALSE	2laotQ	9	0.022592	0.567956	4209	genus.Hungatella.id.11306	TRUE	reported	textfile	0.0044	1.68e-11	59851	113154	MDD	TRUE	reported	173005	HeRFt9	textfile	2	TRUE	NA	0.00025976	173005	NA	5.56908e-05	4209
rs1950829	A	G	A	G	0.0297	-0.00664341	0.4827	0.499092	FALSE	FALSE	FALSE	2laotQ	14	0.022342	0.778884	4009	genus.Hungatella.id.11306	TRUE	reported	textfile	0.0043	4.738e-12	59851	113154	MDD	TRUE	reported	173005	HeRFt9	textfile	2	TRUE	NA	0.000275678	173005	NA	2.20652e-05	4009
rs198457	T	C	T	C	-0.0315	0.0687052	0.1886	0.16662	FALSE	FALSE	FALSE	2laotQ	11	0.0293384	0.0192422	3969	genus.Hungatella.id.11306	TRUE	reported	textfile	0.0056	1.9e-08	59851	113154	MDD	TRUE	reported	173005	HeRFt9	textfile	2	TRUE	NA	0.000182857	173005	NA	0.00138052	3969
rs2111592	A	G	A	G	0.0263	0.0343024	0.3141	0.317528	FALSE	FALSE	FALSE	2laotQ	2	0.0237061	0.120418	4209	genus.Hungatella.id.11306	TRUE	reported	textfile	0.0046	1.35e-08	59851	113154	MDD	TRUE	reported	173005	HeRFt9	textfile	2	TRUE	NA	0.000188912	173005	NA	0.000497443	4209
rs2232423	A	G	A	G	0.062	0.0346235	0.8944	0.918778	FALSE	FALSE	FALSE	2laotQ	6	0.0407583	0.378133	3492	genus.Hungatella.id.11306	TRUE	reported	textfile	0.007	1.135e-18	59851	113154	MDD	TRUE	reported	173005	HeRFt9	textfile	2	TRUE	NA	0.000453249	173005	NA	0.000206725	3492
rs2247523	C	G	C	G	-0.0243	-0.0197557	0.53	0.543358	FALSE	TRUE	TRUE	2laotQ	7	0.022067	0.379835	4208	genus.Hungatella.id.11306	TRUE	reported	textfile	0.0043	1.713e-08	59851	113154	MDD	TRUE	reported	173005	HeRFt9	textfile	2	FALSE	NA	0.000184562	173005	NA	0.000190522	4208
rs2369818	T	C	T	C	0.0234	-0.0264323	0.4386	0.31261	FALSE	FALSE	FALSE	2laotQ	16	0.0221912	0.238717	4146	genus.Hungatella.id.11306	TRUE	reported	textfile	0.0043	7.179e-08	59851	113154	MDD	TRUE	reported	173005	HeRFt9	textfile	2	TRUE	NA	0.000171146	173005	NA	0.000342248	4146
rs2418449	T	C	T	C	0.0281	0.0157252	0.719	0.717136	FALSE	FALSE	FALSE	2laotQ	9	0.0241151	0.496405	4208	genus.Hungatella.id.11306	TRUE	reported	textfile	0.0048	4.245e-09	59851	113154	MDD	TRUE	reported	173005	HeRFt9	textfile	2	TRUE	NA	0.000198057	173005	NA	0.000101088	4208
rs2568958	A	G	A	G	0.0382	0.0156518	0.6042	0.630625	FALSE	FALSE	FALSE	2laotQ	1	0.0228314	0.43054	4209	genus.Hungatella.id.11306	TRUE	reported	textfile	0.0044	2.902e-18	59851	113154	MDD	TRUE	reported	173005	HeRFt9	textfile	2	TRUE	NA	0.00043549	173005	NA	0.000111697	4209
rs263645	A	T	A	T	0.0251	0.00481405	0.5409	0.555999	FALSE	TRUE	TRUE	2laotQ	9	0.0218328	0.826027	4205	genus.Hungatella.id.11306	TRUE	reported	textfile	0.0043	6.364e-09	59851	113154	MDD	TRUE	reported	173005	HeRFt9	textfile	2	FALSE	NA	0.000196912	173005	NA	1.15675e-05	4205
rs28541419	C	G	C	G	0.0292	0.00157033	0.7692	0.854141	FALSE	TRUE	FALSE	2laotQ	15	0.0274673	0.937997	3969	genus.Hungatella.id.11306	TRUE	reported	textfile	0.0052	1.756e-08	59851	113154	MDD	TRUE	reported	173005	HeRFt9	textfile	2	TRUE	NA	0.000182233	173005	NA	8.23919e-07	3969
rs2876520	C	G	C	G	-0.026	-0.013285	0.5312	0.5217	FALSE	TRUE	TRUE	2laotQ	6	0.0226128	0.544226	3969	genus.Hungatella.id.11306	TRUE	reported	textfile	0.0043	2.241e-09	59851	113154	MDD	TRUE	reported	173005	HeRFt9	textfile	2	FALSE	NA	0.000211283	173005	NA	8.69989e-05	3969
rs30266	A	G	A	G	0.0366	-0.0411348	0.3271	0.325884	FALSE	FALSE	FALSE	2laotQ	5	0.0235443	0.0751352	4207	genus.Hungatella.id.11306	TRUE	reported	textfile	0.0046	1.428e-15	59851	113154	MDD	TRUE	reported	173005	HeRFt9	textfile	2	TRUE	NA	0.000365792	173005	NA	0.000725382	4207
rs3099439	T	C	T	C	-0.0241	-0.0128747	0.5351	0.534649	FALSE	FALSE	FALSE	2laotQ	5	0.0219676	0.55388	4209	genus.Hungatella.id.11306	TRUE	reported	textfile	0.0043	2.777e-08	59851	113154	MDD	TRUE	reported	173005	HeRFt9	textfile	2	TRUE	NA	0.000181537	173005	NA	8.1639e-05	4209
rs3793577	A	G	A	G	-0.0234	-0.032081	0.4648	0.477884	FALSE	FALSE	FALSE	2laotQ	9	0.0218574	0.144987	4209	genus.Hungatella.id.11306	TRUE	reported	textfile	0.0043	6.787e-08	59851	113154	MDD	TRUE	reported	173005	HeRFt9	textfile	2	TRUE	NA	0.000171146	173005	NA	0.000511804	4209
rs3807865	A	G	A	G	0.031	0.0110246	0.4105	0.399521	FALSE	FALSE	FALSE	2laotQ	7	0.0221742	0.628852	4205	genus.Hungatella.id.11306	TRUE	reported	textfile	0.0044	1.093e-12	59851	113154	MDD	TRUE	reported	173005	HeRFt9	textfile	2	TRUE	NA	0.00028684	173005	NA	5.88088e-05	4205
rs4131791	T	C	T	C	-0.0269	0.00988079	0.4075	0.401357	FALSE	FALSE	FALSE	2laotQ	18	0.0221029	0.655355	4209	genus.Hungatella.id.11306	TRUE	reported	textfile	0.0044	8.057e-10	59851	113154	MDD	TRUE	reported	173005	HeRFt9	textfile	2	TRUE	NA	0.000215999	173005	NA	4.74999e-05	4209
rs4141983	T	C	T	C	0.0264	-0.00713519	0.674	0.691918	FALSE	FALSE	FALSE	2laotQ	1	0.0232729	0.731301	4209	genus.Hungatella.id.11306	TRUE	reported	textfile	0.0046	9.692e-09	59851	113154	MDD	TRUE	reported	173005	HeRFt9	textfile	2	TRUE	NA	0.000190351	173005	NA	2.23422e-05	4209
rs4730387	A	T	A	T	0.0238	0.0241715	0.4659	0.338206	FALSE	TRUE	TRUE	2laotQ	7	0.0219586	0.268549	4208	genus.Hungatella.id.11306	TRUE	reported	textfile	0.0043	4.12e-08	59851	113154	MDD	TRUE	reported	173005	HeRFt9	textfile	2	FALSE	NA	0.000177046	173005	NA	0.000288007	4208
rs4799949	T	C	T	C	-0.0292	-0.0152329	0.6684	0.678636	FALSE	FALSE	FALSE	2laotQ	18	0.0230271	0.509091	4205	genus.Hungatella.id.11306	TRUE	reported	textfile	0.0046	1.403e-10	59851	113154	MDD	TRUE	reported	173005	HeRFt9	textfile	2	TRUE	NA	0.00023286	173005	NA	0.000104107	4205
rs4936275	T	C	T	C	0.0278	-0.0118159	0.622	0.565173	FALSE	FALSE	FALSE	2laotQ	11	0.0228635	0.583705	4209	genus.Hungatella.id.11306	TRUE	reported	textfile	0.0044	3.353e-10	59851	113154	MDD	TRUE	reported	173005	HeRFt9	textfile	2	TRUE	NA	0.000230691	173005	NA	6.34818e-05	4209
rs508502	T	C	T	C	-0.0264	0.0215728	0.2992	0.286434	FALSE	FALSE	FALSE	2laotQ	13	0.0245523	0.372087	3969	genus.Hungatella.id.11306	TRUE	reported	textfile	0.0048	3.556e-08	59851	113154	MDD	TRUE	reported	173005	HeRFt9	textfile	2	TRUE	NA	0.000174822	173005	NA	0.000194572	3969
rs58243949	T	C	T	C	-0.0278	-0.00269486	0.235	0.233025	FALSE	FALSE	FALSE	2laotQ	18	0.0264094	0.96086	4203	genus.Hungatella.id.11306	TRUE	reported	textfile	0.0051	5.263e-08	59851	113154	MDD	TRUE	reported	173005	HeRFt9	textfile	2	TRUE	NA	0.00017172	173005	NA	2.47857e-06	4203
rs59082935	T	C	T	C	0.0363	0.0138603	0.1342	0.129428	FALSE	FALSE	FALSE	2laotQ	7	0.0325834	0.591195	3969	genus.Hungatella.id.11306	TRUE	reported	textfile	0.0066	3.071e-08	59851	113154	MDD	TRUE	reported	173005	HeRFt9	textfile	2	TRUE	NA	0.000174822	173005	NA	4.56113e-05	3969
rs61914045	A	G	A	G	0.0309	0.0152859	0.2034	0.201876	FALSE	FALSE	FALSE	2laotQ	12	0.0270235	0.572698	4206	genus.Hungatella.id.11306	TRUE	reported	textfile	0.0054	7.964e-09	59851	113154	MDD	TRUE	reported	173005	HeRFt9	textfile	2	TRUE	NA	0.000189232	173005	NA	7.61031e-05	4206
rs62535714	A	G	A	G	0.0339	-0.0394748	0.1639	0.196766	FALSE	FALSE	FALSE	2laotQ	9	0.0296003	0.162501	4207	genus.Hungatella.id.11306	TRUE	reported	textfile	0.0058	4.686e-09	59851	113154	MDD	TRUE	reported	173005	HeRFt9	textfile	2	TRUE	NA	0.000197426	173005	NA	0.000422764	4207
rs66511648	T	C	T	C	-0.0297	0.0182253	0.716	0.731555	FALSE	FALSE	FALSE	2laotQ	3	0.025142	0.473673	4003	genus.Hungatella.id.11306	TRUE	reported	textfile	0.0048	6.03e-10	59851	113154	MDD	TRUE	reported	173005	HeRFt9	textfile	2	TRUE	NA	0.000221249	173005	NA	0.000131318	4003
rs6656912	T	C	T	C	-0.0252	-0.00901806	0.4273	0.416945	FALSE	FALSE	FALSE	2laotQ	1	0.0226061	0.785436	4206	genus.Hungatella.id.11306	TRUE	reported	textfile	0.0043	6.503e-09	59851	113154	MDD	TRUE	reported	173005	HeRFt9	textfile	2	TRUE	NA	0.000198483	173005	NA	3.78525e-05	4206
rs7152906	T	C	T	C	-0.0258	-0.0095635	0.4804	0.475137	FALSE	FALSE	FALSE	2laotQ	14	0.0219183	0.650098	4209	genus.Hungatella.id.11306	TRUE	reported	textfile	0.0043	1.873e-09	59851	113154	MDD	TRUE	reported	173005	HeRFt9	textfile	2	TRUE	NA	0.000208046	173005	NA	4.52509e-05	4209
rs7200826	T	C	T	C	0.0268	-0.0521782	0.2568	0.161735	FALSE	FALSE	FALSE	2laotQ	16	0.025457	0.0498888	4204	genus.Hungatella.id.11306	TRUE	reported	textfile	0.0049	5.488e-08	59851	113154	MDD	TRUE	reported	173005	HeRFt9	textfile	2	TRUE	NA	0.000172882	173005	NA	0.000998791	4204
rs7241572	A	G	A	G	0.0323	0.00429714	0.2047	0.19887	FALSE	FALSE	FALSE	2laotQ	18	0.0291643	0.862914	3910	genus.Hungatella.id.11306	TRUE	reported	textfile	0.0054	2.433e-09	59851	113154	MDD	TRUE	reported	173005	HeRFt9	textfile	2	TRUE	NA	0.000206764	173005	NA	5.5552e-06	3910
rs72737052	A	G	A	G	-0.047	0.00552244	0.9329	0.937841	FALSE	FALSE	FALSE	2laotQ	1	0.0445307	0.917099	4076	genus.Hungatella.id.11306	TRUE	reported	textfile	0.0087	5.822e-08	59851	113154	MDD	TRUE	reported	173005	HeRFt9	textfile	2	TRUE	NA	0.000168667	173005	NA	3.77504e-06	4076
rs72948506	A	G	A	G	0.0265	0.000559341	0.2975	0.29164	FALSE	FALSE	FALSE	2laotQ	2	0.0247227	0.907687	4208	genus.Hungatella.id.11306	TRUE	reported	textfile	0.0047	1.715e-08	59851	113154	MDD	TRUE	reported	173005	HeRFt9	textfile	2	TRUE	NA	0.000183723	173005	NA	1.217e-07	4208
rs7525662	A	C	A	C	-0.0283	0.0275758	0.5003	0.474661	FALSE	FALSE	FALSE	2laotQ	1	0.022595	0.217604	3969	genus.Hungatella.id.11306	TRUE	reported	textfile	0.0043	5.319e-11	59851	113154	MDD	TRUE	reported	173005	HeRFt9	textfile	2	TRUE	NA	0.000250307	173005	NA	0.000375326	3969
rs754287	A	T	A	T	-0.0289	0.000819057	0.3664	0.364903	FALSE	TRUE	FALSE	2laotQ	14	0.0225754	0.938542	4209	genus.Hungatella.id.11306	TRUE	reported	textfile	0.0045	1.311e-10	59851	113154	MDD	TRUE	reported	173005	HeRFt9	textfile	2	TRUE	NA	0.000238349	173005	NA	3.12884e-07	4209
rs7551758	T	G	T	G	-0.0283	-0.0109173	0.4671	0.453801	FALSE	FALSE	FALSE	2laotQ	1	0.0223222	0.472762	4207	genus.Hungatella.id.11306	TRUE	reported	textfile	0.0043	5.107e-11	59851	113154	MDD	TRUE	reported	173005	HeRFt9	textfile	2	TRUE	NA	0.000250307	173005	NA	5.68811e-05	4207
rs76954012	A	T	A	T	0.0412	0.108505	0.0931	0.0789584	FALSE	TRUE	FALSE	2laotQ	3	0.0402926	0.0064466	3830	genus.Hungatella.id.11306	TRUE	reported	textfile	0.0074	2.41e-08	59851	113154	MDD	TRUE	reported	173005	HeRFt9	textfile	2	TRUE	NA	0.000179143	173005	NA	0.00189085	3830
rs7725715	A	G	A	G	0.029	0.0165762	0.5343	0.52156	FALSE	FALSE	FALSE	2laotQ	5	0.0221424	0.48889	4204	genus.Hungatella.id.11306	TRUE	reported	textfile	0.0043	1.607e-11	59851	113154	MDD	TRUE	reported	173005	HeRFt9	textfile	2	TRUE	NA	0.00026284	173005	NA	0.000133354	4204
rs843812	A	G	A	G	0.0248	0.00656065	0.4117	0.417892	FALSE	FALSE	FALSE	2laotQ	3	0.0221738	0.718178	4207	genus.Hungatella.id.11306	TRUE	reported	textfile	0.0044	1.405e-08	59851	113154	MDD	TRUE	reported	173005	HeRFt9	textfile	2	TRUE	NA	0.000183597	173005	NA	2.0818e-05	4207
rs9364755	A	G	A	G	-0.0283	0.0208516	0.7738	0.784365	FALSE	FALSE	FALSE	2laotQ	6	0.0259657	0.453383	4209	genus.Hungatella.id.11306	TRUE	reported	textfile	0.0051	3.486e-08	59851	113154	MDD	TRUE	reported	173005	HeRFt9	textfile	2	TRUE	NA	0.000177951	173005	NA	0.000153263	4209
rs9529218	T	C	T	C	-0.034	0.0158442	0.2031	0.203545	FALSE	FALSE	FALSE	2laotQ	13	0.0281659	0.616414	4009	genus.Hungatella.id.11306	TRUE	reported	textfile	0.0054	2.231e-10	59851	113154	MDD	TRUE	reported	173005	HeRFt9	textfile	2	TRUE	NA	0.000229096	173005	NA	7.8966e-05	4009
rs9536381	T	C	T	C	0.0255	0.0331177	0.3259	0.314915	FALSE	FALSE	FALSE	2laotQ	13	0.0237593	0.176689	4209	genus.Hungatella.id.11306	TRUE	reported	textfile	0.0046	2.617e-08	59851	113154	MDD	TRUE	reported	173005	HeRFt9	textfile	2	TRUE	NA	0.000177596	173005	NA	0.000461616	4209
rs9831648	T	G	T	G	-0.0292	-0.00401883	0.7739	0.777625	FALSE	FALSE	FALSE	2laotQ	3	0.0265223	0.872885	4009	genus.Hungatella.id.11306	TRUE	reported	textfile	0.0052	1.586e-08	59851	113154	MDD	TRUE	reported	173005	HeRFt9	textfile	2	TRUE	NA	0.000182233	173005	NA	5.72999e-06	4009
rs10061069	C	G	C	G	-0.028	0.0160374	0.2222	0.202151	FALSE	TRUE	FALSE	sW63WZ	5	0.0130001	0.224047	17922	genus.Lachnoclostridium.id.11308	TRUE	reported	textfile	0.0052	6.517e-08	59851	113154	MDD	TRUE	reported	173005	HeRFt9	textfile	2	TRUE	NA	0.000167565	173005	NA	8.49188e-05	17922
rs1021363	A	G	A	G	0.03	0.00246484	0.3566	0.350996	FALSE	FALSE	FALSE	sW63WZ	10	0.0113228	0.818262	17922	genus.Lachnoclostridium.id.11308	TRUE	reported	textfile	0.0045	2.287e-11	59851	113154	MDD	TRUE	reported	173005	HeRFt9	textfile	2	TRUE	NA	0.000256834	173005	NA	2.64439e-06	17922
rs10235664	T	C	T	C	0.027	0.0143928	0.7471	0.719866	FALSE	FALSE	FALSE	sW63WZ	7	0.0117594	0.214718	17920	genus.Lachnoclostridium.id.11308	TRUE	reported	textfile	0.0049	4.677e-08	59851	113154	MDD	TRUE	reported	173005	HeRFt9	textfile	2	TRUE	NA	0.000175471	173005	NA	8.3598e-05	17920
rs10501696	A	G	A	G	0.0295	-0.00317486	0.5052	0.48054	FALSE	FALSE	FALSE	sW63WZ	11	0.0105868	0.754481	17915	genus.Lachnoclostridium.id.11308	TRUE	reported	textfile	0.0044	2.894e-11	59851	113154	MDD	TRUE	reported	173005	HeRFt9	textfile	2	TRUE	NA	0.00025976	173005	NA	5.02051e-06	17915
rs10913112	T	C	T	C	-0.0262	-0.0132138	0.378	0.372176	FALSE	FALSE	FALSE	sW63WZ	1	0.0109713	0.227965	17922	genus.Lachnoclostridium.id.11308	TRUE	reported	textfile	0.0045	4.525e-09	59851	113154	MDD	TRUE	reported	173005	HeRFt9	textfile	2	TRUE	NA	0.000195902	173005	NA	8.09408e-05	17922
rs11579246	A	G	A	G	0.0491	-0.0227528	0.9086	0.900674	FALSE	FALSE	FALSE	sW63WZ	1	0.0176029	0.213007	16999	genus.Lachnoclostridium.id.11308	TRUE	reported	textfile	0.0075	6.004e-11	59851	113154	MDD	TRUE	reported	173005	HeRFt9	textfile	2	TRUE	NA	0.000247673	173005	NA	9.82849e-05	16999
rs115938232	A	G	A	G	-0.0641	-0.00585157	0.9401	0.9416	FALSE	FALSE	FALSE	sW63WZ	6	0.0287828	0.843245	10056	genus.Lachnoclostridium.id.11308	TRUE	reported	textfile	0.0092	3e-12	59851	113154	MDD	TRUE	reported	173005	HeRFt9	textfile	2	TRUE	NA	0.000280521	173005	NA	4.11092e-06	10056
rs12619197	A	G	A	G	0.0233	0.00299266	0.4515	0.446192	FALSE	FALSE	FALSE	sW63WZ	2	0.0106321	0.799412	17916	genus.Lachnoclostridium.id.11308	TRUE	reported	textfile	0.0043	6.834e-08	59851	113154	MDD	TRUE	reported	173005	HeRFt9	textfile	2	TRUE	NA	0.000169687	173005	NA	4.42261e-06	17916
rs12631196	A	G	A	G	0.0241	-0.00392991	0.4226	0.431121	FALSE	FALSE	FALSE	sW63WZ	3	0.0107293	0.738162	17921	genus.Lachnoclostridium.id.11308	TRUE	reported	textfile	0.0044	3.279e-08	59851	113154	MDD	TRUE	reported	173005	HeRFt9	textfile	2	TRUE	NA	0.00017338	173005	NA	7.48692e-06	17921
rs12919291	C	G	C	G	0.0327	0.00802608	0.1884	0.18224	FALSE	TRUE	FALSE	sW63WZ	16	0.0136582	0.555394	17109	genus.Lachnoclostridium.id.11308	TRUE	reported	textfile	0.0055	3.092e-09	59851	113154	MDD	TRUE	reported	173005	HeRFt9	textfile	2	TRUE	NA	0.000204281	173005	NA	2.01854e-05	17109
rs12967143	C	G	C	G	-0.0345	0.0166303	0.7012	0.718886	FALSE	TRUE	FALSE	sW63WZ	18	0.0114811	0.168848	17908	genus.Lachnoclostridium.id.11308	TRUE	reported	textfile	0.0047	2.527e-13	59851	113154	MDD	TRUE	reported	173005	HeRFt9	textfile	2	TRUE	NA	0.000311353	173005	NA	0.000117161	17908
rs13037326	T	C	T	C	0.031	-0.000966998	0.2597	0.265481	FALSE	FALSE	FALSE	sW63WZ	20	0.0121	0.959176	17841	genus.Lachnoclostridium.id.11308	TRUE	reported	textfile	0.0049	2.398e-10	59851	113154	MDD	TRUE	reported	173005	HeRFt9	textfile	2	TRUE	NA	0.000231301	173005	NA	3.58022e-07	17841
rs17410557	T	C	T	C	-0.0267	-0.00107383	0.6083	0.591969	FALSE	FALSE	FALSE	sW63WZ	18	0.0111761	0.887514	17107	genus.Lachnoclostridium.id.11308	TRUE	reported	textfile	0.0044	1.415e-09	59851	113154	MDD	TRUE	reported	173005	HeRFt9	textfile	2	TRUE	NA	0.0002128	173005	NA	5.39713e-07	17107
rs17641524	T	C	T	C	-0.03	0.016938	0.2101	0.204391	FALSE	FALSE	FALSE	sW63WZ	1	0.013744	0.224208	17922	genus.Lachnoclostridium.id.11308	TRUE	reported	textfile	0.0053	1.502e-08	59851	113154	MDD	TRUE	reported	173005	HeRFt9	textfile	2	TRUE	NA	0.000185164	173005	NA	8.47466e-05	17922
rs1931388	A	G	A	G	0.0295	0.00728154	0.5958	0.595554	FALSE	FALSE	FALSE	sW63WZ	9	0.0109953	0.50399	17922	genus.Lachnoclostridium.id.11308	TRUE	reported	textfile	0.0044	1.68e-11	59851	113154	MDD	TRUE	reported	173005	HeRFt9	textfile	2	TRUE	NA	0.00025976	173005	NA	2.44729e-05	17922
rs1950829	A	G	A	G	0.0297	0.00342058	0.4827	0.499092	FALSE	FALSE	FALSE	sW63WZ	14	0.010838	0.74091	17113	genus.Lachnoclostridium.id.11308	TRUE	reported	textfile	0.0043	4.738e-12	59851	113154	MDD	TRUE	reported	173005	HeRFt9	textfile	2	TRUE	NA	0.000275678	173005	NA	5.82129e-06	17113
rs198457	T	C	T	C	-0.0315	0.00166017	0.1886	0.16662	FALSE	FALSE	FALSE	sW63WZ	11	0.0142094	0.929652	17477	genus.Lachnoclostridium.id.11308	TRUE	reported	textfile	0.0056	1.9e-08	59851	113154	MDD	TRUE	reported	173005	HeRFt9	textfile	2	TRUE	NA	0.000182857	173005	NA	7.81152e-07	17477
rs2111592	A	G	A	G	0.0263	0.00632966	0.3141	0.317528	FALSE	FALSE	FALSE	sW63WZ	2	0.0115161	0.640414	17921	genus.Lachnoclostridium.id.11308	TRUE	reported	textfile	0.0046	1.35e-08	59851	113154	MDD	TRUE	reported	173005	HeRFt9	textfile	2	TRUE	NA	0.000188912	173005	NA	1.68588e-05	17921
rs2232423	A	G	A	G	0.062	0.00155058	0.8944	0.918778	FALSE	FALSE	FALSE	sW63WZ	6	0.0195668	0.890994	14814	genus.Lachnoclostridium.id.11308	TRUE	reported	textfile	0.007	1.135e-18	59851	113154	MDD	TRUE	reported	173005	HeRFt9	textfile	2	TRUE	NA	0.000453249	173005	NA	4.23967e-07	14814
rs2247523	C	G	C	G	-0.0243	0.00487411	0.53	0.543358	FALSE	TRUE	TRUE	sW63WZ	7	0.0106816	0.633225	17920	genus.Lachnoclostridium.id.11308	TRUE	reported	textfile	0.0043	1.713e-08	59851	113154	MDD	TRUE	reported	173005	HeRFt9	textfile	2	FALSE	NA	0.000184562	173005	NA	1.16204e-05	17920
rs2369818	T	C	T	C	0.0234	-0.0150679	0.4386	0.31261	FALSE	FALSE	FALSE	sW63WZ	16	0.0107568	0.162376	17801	genus.Lachnoclostridium.id.11308	TRUE	reported	textfile	0.0043	7.179e-08	59851	113154	MDD	TRUE	reported	173005	HeRFt9	textfile	2	TRUE	NA	0.000171146	173005	NA	0.000110228	17801
rs2418449	T	C	T	C	0.0281	0.00988568	0.719	0.717136	FALSE	FALSE	FALSE	sW63WZ	9	0.0116881	0.367511	17919	genus.Lachnoclostridium.id.11308	TRUE	reported	textfile	0.0048	4.245e-09	59851	113154	MDD	TRUE	reported	173005	HeRFt9	textfile	2	TRUE	NA	0.000198057	173005	NA	3.99246e-05	17919
rs2568958	A	G	A	G	0.0382	0.00441571	0.6042	0.630625	FALSE	FALSE	FALSE	sW63WZ	1	0.0110627	0.720724	17922	genus.Lachnoclostridium.id.11308	TRUE	reported	textfile	0.0044	2.902e-18	59851	113154	MDD	TRUE	reported	173005	HeRFt9	textfile	2	TRUE	NA	0.00043549	173005	NA	8.8907e-06	17922
rs263645	A	T	A	T	0.0251	-0.00512579	0.5409	0.555999	FALSE	TRUE	TRUE	sW63WZ	9	0.0105989	0.629421	17914	genus.Lachnoclostridium.id.11308	TRUE	reported	textfile	0.0043	6.364e-09	59851	113154	MDD	TRUE	reported	173005	HeRFt9	textfile	2	FALSE	NA	0.000196912	173005	NA	1.30573e-05	17914
rs28541419	C	G	C	G	0.0292	-0.00223801	0.7692	0.854141	FALSE	TRUE	FALSE	sW63WZ	15	0.0131624	0.99797	17477	genus.Lachnoclostridium.id.11308	TRUE	reported	textfile	0.0052	1.756e-08	59851	113154	MDD	TRUE	reported	173005	HeRFt9	textfile	2	TRUE	NA	0.000182233	173005	NA	1.65438e-06	17477
rs2876520	C	G	C	G	-0.026	0.009529	0.5312	0.5217	FALSE	TRUE	TRUE	sW63WZ	6	0.0108025	0.354234	17477	genus.Lachnoclostridium.id.11308	TRUE	reported	textfile	0.0043	2.241e-09	59851	113154	MDD	TRUE	reported	173005	HeRFt9	textfile	2	FALSE	NA	0.000211283	173005	NA	4.45259e-05	17477
rs30266	A	G	A	G	0.0366	-0.00253901	0.3271	0.325884	FALSE	FALSE	FALSE	sW63WZ	5	0.0115043	0.934742	17917	genus.Lachnoclostridium.id.11308	TRUE	reported	textfile	0.0046	1.428e-15	59851	113154	MDD	TRUE	reported	173005	HeRFt9	textfile	2	TRUE	NA	0.000365792	173005	NA	2.71889e-06	17917
rs3099439	T	C	T	C	-0.0241	0.00712784	0.5351	0.534649	FALSE	FALSE	FALSE	sW63WZ	5	0.0106413	0.489188	17922	genus.Lachnoclostridium.id.11308	TRUE	reported	textfile	0.0043	2.777e-08	59851	113154	MDD	TRUE	reported	173005	HeRFt9	textfile	2	TRUE	NA	0.000181537	173005	NA	2.50368e-05	17922
rs3793577	A	G	A	G	-0.0234	-0.00933149	0.4648	0.477884	FALSE	FALSE	FALSE	sW63WZ	9	0.0106198	0.375587	17922	genus.Lachnoclostridium.id.11308	TRUE	reported	textfile	0.0043	6.787e-08	59851	113154	MDD	TRUE	reported	173005	HeRFt9	textfile	2	TRUE	NA	0.000171146	173005	NA	4.30838e-05	17922
rs3807865	A	G	A	G	0.031	-0.00085841	0.4105	0.399521	FALSE	FALSE	FALSE	sW63WZ	7	0.0107597	0.924818	17914	genus.Lachnoclostridium.id.11308	TRUE	reported	textfile	0.0044	1.093e-12	59851	113154	MDD	TRUE	reported	173005	HeRFt9	textfile	2	TRUE	NA	0.00028684	173005	NA	3.55341e-07	17914
rs4131791	T	C	T	C	-0.0269	0.00711977	0.4075	0.401357	FALSE	FALSE	FALSE	sW63WZ	18	0.0107099	0.506304	17922	genus.Lachnoclostridium.id.11308	TRUE	reported	textfile	0.0044	8.057e-10	59851	113154	MDD	TRUE	reported	173005	HeRFt9	textfile	2	TRUE	NA	0.000215999	173005	NA	2.46613e-05	17922
rs4141983	T	C	T	C	0.0264	-0.00712607	0.674	0.691918	FALSE	FALSE	FALSE	sW63WZ	1	0.0111926	0.526916	17922	genus.Lachnoclostridium.id.11308	TRUE	reported	textfile	0.0046	9.692e-09	59851	113154	MDD	TRUE	reported	173005	HeRFt9	textfile	2	TRUE	NA	0.000190351	173005	NA	2.26198e-05	17922
rs4730387	A	T	A	T	0.0238	-0.0135974	0.4659	0.338206	FALSE	TRUE	TRUE	sW63WZ	7	0.0106469	0.198355	17919	genus.Lachnoclostridium.id.11308	TRUE	reported	textfile	0.0043	4.12e-08	59851	113154	MDD	TRUE	reported	173005	HeRFt9	textfile	2	FALSE	NA	0.000177046	173005	NA	9.10255e-05	17919
rs4799949	T	C	T	C	-0.0292	0.00184955	0.6684	0.678636	FALSE	FALSE	FALSE	sW63WZ	18	0.0111853	0.887257	17914	genus.Lachnoclostridium.id.11308	TRUE	reported	textfile	0.0046	1.403e-10	59851	113154	MDD	TRUE	reported	173005	HeRFt9	textfile	2	TRUE	NA	0.00023286	173005	NA	1.52649e-06	17914
rs4936275	T	C	T	C	0.0278	0.00764336	0.622	0.565173	FALSE	FALSE	FALSE	sW63WZ	11	0.0111553	0.478486	17921	genus.Lachnoclostridium.id.11308	TRUE	reported	textfile	0.0044	3.353e-10	59851	113154	MDD	TRUE	reported	173005	HeRFt9	textfile	2	TRUE	NA	0.000230691	173005	NA	2.61986e-05	17921
rs508502	T	C	T	C	-0.0264	0.00899313	0.2992	0.286434	FALSE	FALSE	FALSE	sW63WZ	13	0.0117527	0.454235	17477	genus.Lachnoclostridium.id.11308	TRUE	reported	textfile	0.0048	3.556e-08	59851	113154	MDD	TRUE	reported	173005	HeRFt9	textfile	2	TRUE	NA	0.000174822	173005	NA	3.35052e-05	17477
rs58243949	T	C	T	C	-0.0278	-0.00408764	0.235	0.233025	FALSE	FALSE	FALSE	sW63WZ	18	0.0125855	0.74352	17910	genus.Lachnoclostridium.id.11308	TRUE	reported	textfile	0.0051	5.263e-08	59851	113154	MDD	TRUE	reported	173005	HeRFt9	textfile	2	TRUE	NA	0.00017172	173005	NA	5.89049e-06	17910
rs59082935	T	C	T	C	0.0363	0.0051294	0.1342	0.129428	FALSE	FALSE	FALSE	sW63WZ	7	0.0154863	0.688343	17477	genus.Lachnoclostridium.id.11308	TRUE	reported	textfile	0.0066	3.071e-08	59851	113154	MDD	TRUE	reported	173005	HeRFt9	textfile	2	TRUE	NA	0.000174822	173005	NA	6.27795e-06	17477
rs61914045	A	G	A	G	0.0309	-0.0123377	0.2034	0.201876	FALSE	FALSE	FALSE	sW63WZ	12	0.0128612	0.327775	17916	genus.Lachnoclostridium.id.11308	TRUE	reported	textfile	0.0054	7.964e-09	59851	113154	MDD	TRUE	reported	173005	HeRFt9	textfile	2	TRUE	NA	0.000189232	173005	NA	5.13683e-05	17916
rs62535714	A	G	A	G	0.0339	-0.00960609	0.1639	0.196766	FALSE	FALSE	FALSE	sW63WZ	9	0.0141626	0.487262	17918	genus.Lachnoclostridium.id.11308	TRUE	reported	textfile	0.0058	4.686e-09	59851	113154	MDD	TRUE	reported	173005	HeRFt9	textfile	2	TRUE	NA	0.000197426	173005	NA	2.56777e-05	17918
rs66511648	T	C	T	C	-0.0297	0.00162109	0.716	0.731555	FALSE	FALSE	FALSE	sW63WZ	3	0.012256	0.846601	17102	genus.Lachnoclostridium.id.11308	TRUE	reported	textfile	0.0048	6.03e-10	59851	113154	MDD	TRUE	reported	173005	HeRFt9	textfile	2	TRUE	NA	0.000221249	173005	NA	1.0231e-06	17102
rs6656912	T	C	T	C	-0.0252	-0.0123348	0.4273	0.416945	FALSE	FALSE	FALSE	sW63WZ	1	0.0109848	0.230432	17916	genus.Lachnoclostridium.id.11308	TRUE	reported	textfile	0.0043	6.503e-09	59851	113154	MDD	TRUE	reported	173005	HeRFt9	textfile	2	TRUE	NA	0.000198483	173005	NA	7.03814e-05	17916
rs7152906	T	C	T	C	-0.0258	-0.0322149	0.4804	0.475137	FALSE	FALSE	FALSE	sW63WZ	14	0.0106001	0.00286339	17922	genus.Lachnoclostridium.id.11308	TRUE	reported	textfile	0.0043	1.873e-09	59851	113154	MDD	TRUE	reported	173005	HeRFt9	textfile	2	TRUE	NA	0.000208046	173005	NA	0.000515143	17922
rs7200826	T	C	T	C	0.0268	-0.00284971	0.2568	0.161735	FALSE	FALSE	FALSE	sW63WZ	16	0.0123023	0.827587	17912	genus.Lachnoclostridium.id.11308	TRUE	reported	textfile	0.0049	5.488e-08	59851	113154	MDD	TRUE	reported	173005	HeRFt9	textfile	2	TRUE	NA	0.000172882	173005	NA	2.99595e-06	17912
rs7241572	A	G	A	G	0.0323	0.0130915	0.2047	0.19887	FALSE	FALSE	FALSE	sW63WZ	18	0.0139853	0.338546	17363	genus.Lachnoclostridium.id.11308	TRUE	reported	textfile	0.0054	2.433e-09	59851	113154	MDD	TRUE	reported	173005	HeRFt9	textfile	2	TRUE	NA	0.000206764	173005	NA	5.04708e-05	17363
rs72737052	A	G	A	G	-0.047	0.0780306	0.9329	0.937841	FALSE	FALSE	FALSE	sW63WZ	1	0.022063	0.000515356	16185	genus.Lachnoclostridium.id.11308	TRUE	reported	textfile	0.0087	5.822e-08	59851	113154	MDD	TRUE	reported	173005	HeRFt9	textfile	2	TRUE	NA	0.000168667	173005	NA	0.000772339	16185
rs72948506	A	G	A	G	0.0265	0.0086076	0.2975	0.29164	FALSE	FALSE	FALSE	sW63WZ	2	0.0119532	0.436653	17920	genus.Lachnoclostridium.id.11308	TRUE	reported	textfile	0.0047	1.715e-08	59851	113154	MDD	TRUE	reported	173005	HeRFt9	textfile	2	TRUE	NA	0.000183723	173005	NA	2.89396e-05	17920
rs7525662	A	C	A	C	-0.0283	0.00701639	0.5003	0.474661	FALSE	FALSE	FALSE	sW63WZ	1	0.0107735	0.503477	17477	genus.Lachnoclostridium.id.11308	TRUE	reported	textfile	0.0043	5.319e-11	59851	113154	MDD	TRUE	reported	173005	HeRFt9	textfile	2	TRUE	NA	0.000250307	173005	NA	2.42708e-05	17477
rs754287	A	T	A	T	-0.0289	-0.0204412	0.3664	0.364903	FALSE	TRUE	FALSE	sW63WZ	14	0.0109588	0.0631672	17921	genus.Lachnoclostridium.id.11308	TRUE	reported	textfile	0.0045	1.311e-10	59851	113154	MDD	TRUE	reported	173005	HeRFt9	textfile	2	TRUE	NA	0.000238349	173005	NA	0.000194128	17921
rs7551758	T	G	T	G	-0.0283	-0.00869347	0.4671	0.453801	FALSE	FALSE	FALSE	sW63WZ	1	0.0108328	0.408148	17918	genus.Lachnoclostridium.id.11308	TRUE	reported	textfile	0.0043	5.107e-11	59851	113154	MDD	TRUE	reported	173005	HeRFt9	textfile	2	TRUE	NA	0.000250307	173005	NA	3.59458e-05	17918
rs76954012	A	T	A	T	0.0412	0.00742863	0.0931	0.0789584	FALSE	TRUE	FALSE	sW63WZ	3	0.0193298	0.643893	16474	genus.Lachnoclostridium.id.11308	TRUE	reported	textfile	0.0074	2.41e-08	59851	113154	MDD	TRUE	reported	173005	HeRFt9	textfile	2	TRUE	NA	0.000179143	173005	NA	8.96626e-06	16474
rs7725715	A	G	A	G	0.029	-0.00562777	0.5343	0.52156	FALSE	FALSE	FALSE	sW63WZ	5	0.0107753	0.574193	17913	genus.Lachnoclostridium.id.11308	TRUE	reported	textfile	0.0043	1.607e-11	59851	113154	MDD	TRUE	reported	173005	HeRFt9	textfile	2	TRUE	NA	0.00026284	173005	NA	1.52296e-05	17913
rs843812	A	G	A	G	0.0248	0.00130742	0.4117	0.417892	FALSE	FALSE	FALSE	sW63WZ	3	0.0107649	0.913847	17918	genus.Lachnoclostridium.id.11308	TRUE	reported	textfile	0.0044	1.405e-08	59851	113154	MDD	TRUE	reported	173005	HeRFt9	textfile	2	TRUE	NA	0.000183597	173005	NA	8.23319e-07	17918
rs9364755	A	G	A	G	-0.0283	0.0210358	0.7738	0.784365	FALSE	FALSE	FALSE	sW63WZ	6	0.0125776	0.0830765	17921	genus.Lachnoclostridium.id.11308	TRUE	reported	textfile	0.0051	3.486e-08	59851	113154	MDD	TRUE	reported	173005	HeRFt9	textfile	2	TRUE	NA	0.000177951	173005	NA	0.000156076	17921
rs9529218	T	C	T	C	-0.034	0.0254934	0.2031	0.203545	FALSE	FALSE	FALSE	sW63WZ	13	0.0137882	0.0629506	17113	genus.Lachnoclostridium.id.11308	TRUE	reported	textfile	0.0054	2.231e-10	59851	113154	MDD	TRUE	reported	173005	HeRFt9	textfile	2	TRUE	NA	0.000229096	173005	NA	0.000199747	17113
rs9536381	T	C	T	C	0.0255	0.0020986	0.3259	0.314915	FALSE	FALSE	FALSE	sW63WZ	13	0.0115176	0.826333	17922	genus.Lachnoclostridium.id.11308	TRUE	reported	textfile	0.0046	2.617e-08	59851	113154	MDD	TRUE	reported	173005	HeRFt9	textfile	2	TRUE	NA	0.000177596	173005	NA	1.85267e-06	17922
rs9831648	T	G	T	G	-0.0292	0.0170183	0.7739	0.777625	FALSE	FALSE	FALSE	sW63WZ	3	0.0129002	0.182363	17113	genus.Lachnoclostridium.id.11308	TRUE	reported	textfile	0.0052	1.586e-08	59851	113154	MDD	TRUE	reported	173005	HeRFt9	textfile	2	TRUE	NA	0.000182233	173005	NA	0.0001017	17113
rs10061069	C	G	C	G	-0.028	-0.0138691	0.2222	0.202151	FALSE	TRUE	FALSE	Yeuzi0	5	0.0172968	0.493222	10150	genus.LachnospiraceaeUCG001.id.11321	TRUE	reported	textfile	0.0052	6.517e-08	59851	113154	MDD	TRUE	reported	173005	HeRFt9	textfile	2	TRUE	NA	0.000167565	173005	NA	6.33511e-05	10150
rs1021363	A	G	A	G	0.03	0.00347587	0.3566	0.350996	FALSE	FALSE	FALSE	Yeuzi0	10	0.0149253	0.825677	10150	genus.LachnospiraceaeUCG001.id.11321	TRUE	reported	textfile	0.0045	2.287e-11	59851	113154	MDD	TRUE	reported	173005	HeRFt9	textfile	2	TRUE	NA	0.000256834	173005	NA	5.34443e-06	10150
rs10235664	T	C	T	C	0.027	-0.0236771	0.7471	0.719866	FALSE	FALSE	FALSE	Yeuzi0	7	0.015666	0.130881	10149	genus.LachnospiraceaeUCG001.id.11321	TRUE	reported	textfile	0.0049	4.677e-08	59851	113154	MDD	TRUE	reported	173005	HeRFt9	textfile	2	TRUE	NA	0.000175471	173005	NA	0.000225064	10149
rs10501696	A	G	A	G	0.0295	-0.0104066	0.5052	0.48054	FALSE	FALSE	FALSE	Yeuzi0	11	0.0140515	0.464123	10147	genus.LachnospiraceaeUCG001.id.11321	TRUE	reported	textfile	0.0044	2.894e-11	59851	113154	MDD	TRUE	reported	173005	HeRFt9	textfile	2	TRUE	NA	0.00025976	173005	NA	5.4063e-05	10147
rs10913112	T	C	T	C	-0.0262	-0.0111268	0.378	0.372176	FALSE	FALSE	FALSE	Yeuzi0	1	0.0145931	0.439708	10150	genus.LachnospiraceaeUCG001.id.11321	TRUE	reported	textfile	0.0045	4.525e-09	59851	113154	MDD	TRUE	reported	173005	HeRFt9	textfile	2	TRUE	NA	0.000195902	173005	NA	5.72849e-05	10150
rs11579246	A	G	A	G	0.0491	-0.00999823	0.9086	0.900674	FALSE	FALSE	FALSE	Yeuzi0	1	0.0231227	0.670959	9865	genus.LachnospiraceaeUCG001.id.11321	TRUE	reported	textfile	0.0075	6.004e-11	59851	113154	MDD	TRUE	reported	173005	HeRFt9	textfile	2	TRUE	NA	0.000247673	173005	NA	1.89562e-05	9865
rs115938232	A	G	A	G	-0.0641	0.015463	0.9401	0.9416	FALSE	FALSE	FALSE	Yeuzi0	6	0.0377055	0.772015	5879	genus.LachnospiraceaeUCG001.id.11321	TRUE	reported	textfile	0.0092	3e-12	59851	113154	MDD	TRUE	reported	173005	HeRFt9	textfile	2	TRUE	NA	0.000280521	173005	NA	2.86162e-05	5879
rs12619197	A	G	A	G	0.0233	-0.00876628	0.4515	0.446192	FALSE	FALSE	FALSE	Yeuzi0	2	0.0140918	0.537416	10147	genus.LachnospiraceaeUCG001.id.11321	TRUE	reported	textfile	0.0043	6.834e-08	59851	113154	MDD	TRUE	reported	173005	HeRFt9	textfile	2	TRUE	NA	0.000169687	173005	NA	3.81441e-05	10147
rs12631196	A	G	A	G	0.0241	0.0108089	0.4226	0.431121	FALSE	FALSE	FALSE	Yeuzi0	3	0.0142251	0.447327	10150	genus.LachnospiraceaeUCG001.id.11321	TRUE	reported	textfile	0.0044	3.279e-08	59851	113154	MDD	TRUE	reported	173005	HeRFt9	textfile	2	TRUE	NA	0.00017338	173005	NA	5.68919e-05	10150
rs12919291	C	G	C	G	0.0327	-0.0278357	0.1884	0.18224	FALSE	TRUE	FALSE	Yeuzi0	16	0.0179391	0.122025	9916	genus.LachnospiraceaeUCG001.id.11321	TRUE	reported	textfile	0.0055	3.092e-09	59851	113154	MDD	TRUE	reported	173005	HeRFt9	textfile	2	TRUE	NA	0.000204281	173005	NA	0.0002428	9916
rs12967143	C	G	C	G	-0.0345	-0.0114649	0.7012	0.718886	FALSE	TRUE	FALSE	Yeuzi0	18	0.0153405	0.442692	10144	genus.LachnospiraceaeUCG001.id.11321	TRUE	reported	textfile	0.0047	2.527e-13	59851	113154	MDD	TRUE	reported	173005	HeRFt9	textfile	2	TRUE	NA	0.000311353	173005	NA	5.5069e-05	10144
rs13037326	T	C	T	C	0.031	-0.00643508	0.2597	0.265481	FALSE	FALSE	FALSE	Yeuzi0	20	0.0160351	0.690671	10105	genus.LachnospiraceaeUCG001.id.11321	TRUE	reported	textfile	0.0049	2.398e-10	59851	113154	MDD	TRUE	reported	173005	HeRFt9	textfile	2	TRUE	NA	0.000231301	173005	NA	1.59408e-05	10105
rs17410557	T	C	T	C	-0.0267	-0.00317412	0.6083	0.591969	FALSE	FALSE	FALSE	Yeuzi0	18	0.0145899	0.810841	9916	genus.LachnospiraceaeUCG001.id.11321	TRUE	reported	textfile	0.0044	1.415e-09	59851	113154	MDD	TRUE	reported	173005	HeRFt9	textfile	2	TRUE	NA	0.0002128	173005	NA	4.77411e-06	9916
rs17641524	T	C	T	C	-0.03	0.00297758	0.2101	0.204391	FALSE	FALSE	FALSE	Yeuzi0	1	0.0180865	0.855706	10150	genus.LachnospiraceaeUCG001.id.11321	TRUE	reported	textfile	0.0053	1.502e-08	59851	113154	MDD	TRUE	reported	173005	HeRFt9	textfile	2	TRUE	NA	0.000185164	173005	NA	2.67076e-06	10150
rs1931388	A	G	A	G	0.0295	-0.0201267	0.5958	0.595554	FALSE	FALSE	FALSE	Yeuzi0	9	0.0144314	0.149395	10150	genus.LachnospiraceaeUCG001.id.11321	TRUE	reported	textfile	0.0044	1.68e-11	59851	113154	MDD	TRUE	reported	173005	HeRFt9	textfile	2	TRUE	NA	0.00025976	173005	NA	0.00019163	10150
rs1950829	A	G	A	G	0.0297	0.0207443	0.4827	0.499092	FALSE	FALSE	FALSE	Yeuzi0	14	0.0142194	0.141602	9918	genus.LachnospiraceaeUCG001.id.11321	TRUE	reported	textfile	0.0043	4.738e-12	59851	113154	MDD	TRUE	reported	173005	HeRFt9	textfile	2	TRUE	NA	0.000275678	173005	NA	0.000214586	9918
rs198457	T	C	T	C	-0.0315	-0.0335023	0.1886	0.16662	FALSE	FALSE	FALSE	Yeuzi0	11	0.018633	0.060468	9961	genus.LachnospiraceaeUCG001.id.11321	TRUE	reported	textfile	0.0056	1.9e-08	59851	113154	MDD	TRUE	reported	173005	HeRFt9	textfile	2	TRUE	NA	0.000182857	173005	NA	0.000324508	9961
rs2111592	A	G	A	G	0.0263	0.0190494	0.3141	0.317528	FALSE	FALSE	FALSE	Yeuzi0	2	0.0151519	0.245156	10150	genus.LachnospiraceaeUCG001.id.11321	TRUE	reported	textfile	0.0046	1.35e-08	59851	113154	MDD	TRUE	reported	173005	HeRFt9	textfile	2	TRUE	NA	0.000188912	173005	NA	0.000155732	10150
rs2232423	A	G	A	G	0.062	-0.0398463	0.8944	0.918778	FALSE	FALSE	FALSE	Yeuzi0	6	0.025257	0.122101	8900	genus.LachnospiraceaeUCG001.id.11321	TRUE	reported	textfile	0.007	1.135e-18	59851	113154	MDD	TRUE	reported	173005	HeRFt9	textfile	2	TRUE	NA	0.000453249	173005	NA	0.000279641	8900
rs2247523	C	G	C	G	-0.0243	-0.0377267	0.53	0.543358	FALSE	TRUE	TRUE	Yeuzi0	7	0.014125	0.00722442	10149	genus.LachnospiraceaeUCG001.id.11321	TRUE	reported	textfile	0.0043	1.713e-08	59851	113154	MDD	TRUE	reported	173005	HeRFt9	textfile	2	FALSE	NA	0.000184562	173005	NA	0.000702552	10149
rs2369818	T	C	T	C	0.0234	-0.00375813	0.4386	0.31261	FALSE	FALSE	FALSE	Yeuzi0	16	0.0142382	0.800597	10094	genus.LachnospiraceaeUCG001.id.11321	TRUE	reported	textfile	0.0043	7.179e-08	59851	113154	MDD	TRUE	reported	173005	HeRFt9	textfile	2	TRUE	NA	0.000171146	173005	NA	6.9032e-06	10094
rs2418449	T	C	T	C	0.0281	0.00539809	0.719	0.717136	FALSE	FALSE	FALSE	Yeuzi0	9	0.0155779	0.723909	10149	genus.LachnospiraceaeUCG001.id.11321	TRUE	reported	textfile	0.0048	4.245e-09	59851	113154	MDD	TRUE	reported	173005	HeRFt9	textfile	2	TRUE	NA	0.000198057	173005	NA	1.18336e-05	10149
rs2568958	A	G	A	G	0.0382	0.0135658	0.6042	0.630625	FALSE	FALSE	FALSE	Yeuzi0	1	0.0145291	0.318052	10150	genus.LachnospiraceaeUCG001.id.11321	TRUE	reported	textfile	0.0044	2.902e-18	59851	113154	MDD	TRUE	reported	173005	HeRFt9	textfile	2	TRUE	NA	0.00043549	173005	NA	8.59e-05	10150
rs263645	A	T	A	T	0.0251	0.00322385	0.5409	0.555999	FALSE	TRUE	TRUE	Yeuzi0	9	0.0140702	0.809324	10146	genus.LachnospiraceaeUCG001.id.11321	TRUE	reported	textfile	0.0043	6.364e-09	59851	113154	MDD	TRUE	reported	173005	HeRFt9	textfile	2	FALSE	NA	0.000196912	173005	NA	5.17535e-06	10146
rs28541419	C	G	C	G	0.0292	-0.0221324	0.7692	0.854141	FALSE	TRUE	FALSE	Yeuzi0	15	0.0172169	0.211584	9961	genus.LachnospiraceaeUCG001.id.11321	TRUE	reported	textfile	0.0052	1.756e-08	59851	113154	MDD	TRUE	reported	173005	HeRFt9	textfile	2	TRUE	NA	0.000182233	173005	NA	0.000165905	9961
rs2876520	C	G	C	G	-0.026	0.0159937	0.5312	0.5217	FALSE	TRUE	TRUE	Yeuzi0	6	0.0142359	0.274469	9961	genus.LachnospiraceaeUCG001.id.11321	TRUE	reported	textfile	0.0043	2.241e-09	59851	113154	MDD	TRUE	reported	173005	HeRFt9	textfile	2	FALSE	NA	0.000211283	173005	NA	0.000126725	9961
rs30266	A	G	A	G	0.0366	0.0127368	0.3271	0.325884	FALSE	FALSE	FALSE	Yeuzi0	5	0.0150902	0.370953	10148	genus.LachnospiraceaeUCG001.id.11321	TRUE	reported	textfile	0.0046	1.428e-15	59851	113154	MDD	TRUE	reported	173005	HeRFt9	textfile	2	TRUE	NA	0.000365792	173005	NA	7.02111e-05	10148
rs3099439	T	C	T	C	-0.0241	0.000357903	0.5351	0.534649	FALSE	FALSE	FALSE	Yeuzi0	5	0.0141121	0.971886	10150	genus.LachnospiraceaeUCG001.id.11321	TRUE	reported	textfile	0.0043	2.777e-08	59851	113154	MDD	TRUE	reported	173005	HeRFt9	textfile	2	TRUE	NA	0.000181537	173005	NA	6.33824e-08	10150
rs3793577	A	G	A	G	-0.0234	0.00217968	0.4648	0.477884	FALSE	FALSE	FALSE	Yeuzi0	9	0.0140931	0.875837	10150	genus.LachnospiraceaeUCG001.id.11321	TRUE	reported	textfile	0.0043	6.787e-08	59851	113154	MDD	TRUE	reported	173005	HeRFt9	textfile	2	TRUE	NA	0.000171146	173005	NA	2.35716e-06	10150
rs3807865	A	G	A	G	0.031	-0.0148824	0.4105	0.399521	FALSE	FALSE	FALSE	Yeuzi0	7	0.0142837	0.303109	10146	genus.LachnospiraceaeUCG001.id.11321	TRUE	reported	textfile	0.0044	1.093e-12	59851	113154	MDD	TRUE	reported	173005	HeRFt9	textfile	2	TRUE	NA	0.00028684	173005	NA	0.000107006	10146
rs4131791	T	C	T	C	-0.0269	0.00112906	0.4075	0.401357	FALSE	FALSE	FALSE	Yeuzi0	18	0.0142286	0.948013	10150	genus.LachnospiraceaeUCG001.id.11321	TRUE	reported	textfile	0.0044	8.057e-10	59851	113154	MDD	TRUE	reported	173005	HeRFt9	textfile	2	TRUE	NA	0.000215999	173005	NA	6.20475e-07	10150
rs4141983	T	C	T	C	0.0264	-0.0131021	0.674	0.691918	FALSE	FALSE	FALSE	Yeuzi0	1	0.0149115	0.389154	10150	genus.LachnospiraceaeUCG001.id.11321	TRUE	reported	textfile	0.0046	9.692e-09	59851	113154	MDD	TRUE	reported	173005	HeRFt9	textfile	2	TRUE	NA	0.000190351	173005	NA	7.60729e-05	10150
rs4730387	A	T	A	T	0.0238	-0.00670558	0.4659	0.338206	FALSE	TRUE	TRUE	Yeuzi0	7	0.0141072	0.621507	10149	genus.LachnospiraceaeUCG001.id.11321	TRUE	reported	textfile	0.0043	4.12e-08	59851	113154	MDD	TRUE	reported	173005	HeRFt9	textfile	2	FALSE	NA	0.000177046	173005	NA	2.2266e-05	10149
rs4799949	T	C	T	C	-0.0292	0.0179708	0.6684	0.678636	FALSE	FALSE	FALSE	Yeuzi0	18	0.0148879	0.220481	10146	genus.LachnospiraceaeUCG001.id.11321	TRUE	reported	textfile	0.0046	1.403e-10	59851	113154	MDD	TRUE	reported	173005	HeRFt9	textfile	2	TRUE	NA	0.00023286	173005	NA	0.000143614	10146
rs4936275	T	C	T	C	0.0278	0.0111428	0.622	0.565173	FALSE	FALSE	FALSE	Yeuzi0	11	0.0147095	0.405598	10150	genus.LachnospiraceaeUCG001.id.11321	TRUE	reported	textfile	0.0044	3.353e-10	59851	113154	MDD	TRUE	reported	173005	HeRFt9	textfile	2	TRUE	NA	0.000230691	173005	NA	5.6544e-05	10150
rs508502	T	C	T	C	-0.0264	0.0136986	0.2992	0.286434	FALSE	FALSE	FALSE	Yeuzi0	13	0.0156006	0.366849	9961	genus.LachnospiraceaeUCG001.id.11321	TRUE	reported	textfile	0.0048	3.556e-08	59851	113154	MDD	TRUE	reported	173005	HeRFt9	textfile	2	TRUE	NA	0.000174822	173005	NA	7.74142e-05	9961
rs58243949	T	C	T	C	-0.0278	-0.0116078	0.235	0.233025	FALSE	FALSE	FALSE	Yeuzi0	18	0.0167757	0.490472	10145	genus.LachnospiraceaeUCG001.id.11321	TRUE	reported	textfile	0.0051	5.263e-08	59851	113154	MDD	TRUE	reported	173005	HeRFt9	textfile	2	TRUE	NA	0.00017172	173005	NA	4.72007e-05	10145
rs59082935	T	C	T	C	0.0363	0.0101512	0.1342	0.129428	FALSE	FALSE	FALSE	Yeuzi0	7	0.0207887	0.674346	9961	genus.LachnospiraceaeUCG001.id.11321	TRUE	reported	textfile	0.0066	3.071e-08	59851	113154	MDD	TRUE	reported	173005	HeRFt9	textfile	2	TRUE	NA	0.000174822	173005	NA	2.39416e-05	9961
rs61914045	A	G	A	G	0.0309	-0.00754885	0.2034	0.201876	FALSE	FALSE	FALSE	Yeuzi0	12	0.0172757	0.661494	10147	genus.LachnospiraceaeUCG001.id.11321	TRUE	reported	textfile	0.0054	7.964e-09	59851	113154	MDD	TRUE	reported	173005	HeRFt9	textfile	2	TRUE	NA	0.000189232	173005	NA	1.88203e-05	10147
rs62535714	A	G	A	G	0.0339	-0.0170474	0.1639	0.196766	FALSE	FALSE	FALSE	Yeuzi0	9	0.018679	0.349687	10148	genus.LachnospiraceaeUCG001.id.11321	TRUE	reported	textfile	0.0058	4.686e-09	59851	113154	MDD	TRUE	reported	173005	HeRFt9	textfile	2	TRUE	NA	0.000197426	173005	NA	8.20883e-05	10148
rs66511648	T	C	T	C	-0.0297	-0.0315736	0.716	0.731555	FALSE	FALSE	FALSE	Yeuzi0	3	0.0160342	0.0476521	9913	genus.LachnospiraceaeUCG001.id.11321	TRUE	reported	textfile	0.0048	6.03e-10	59851	113154	MDD	TRUE	reported	173005	HeRFt9	textfile	2	TRUE	NA	0.000221249	173005	NA	0.000391081	9913
rs6656912	T	C	T	C	-0.0252	-0.0185468	0.4273	0.416945	FALSE	FALSE	FALSE	Yeuzi0	1	0.0144233	0.212617	10147	genus.LachnospiraceaeUCG001.id.11321	TRUE	reported	textfile	0.0043	6.503e-09	59851	113154	MDD	TRUE	reported	173005	HeRFt9	textfile	2	TRUE	NA	0.000198483	173005	NA	0.000162961	10147
rs7152906	T	C	T	C	-0.0258	-0.014998	0.4804	0.475137	FALSE	FALSE	FALSE	Yeuzi0	14	0.0140732	0.289415	10150	genus.LachnospiraceaeUCG001.id.11321	TRUE	reported	textfile	0.0043	1.873e-09	59851	113154	MDD	TRUE	reported	173005	HeRFt9	textfile	2	TRUE	NA	0.000208046	173005	NA	0.000111905	10150
rs7200826	T	C	T	C	0.0268	0.0107673	0.2568	0.161735	FALSE	FALSE	FALSE	Yeuzi0	16	0.0161381	0.415975	10146	genus.LachnospiraceaeUCG001.id.11321	TRUE	reported	textfile	0.0049	5.488e-08	59851	113154	MDD	TRUE	reported	173005	HeRFt9	textfile	2	TRUE	NA	0.000172882	173005	NA	4.38812e-05	10146
rs7241572	A	G	A	G	0.0323	0.0107391	0.2047	0.19887	FALSE	FALSE	FALSE	Yeuzi0	18	0.0183908	0.511807	9908	genus.LachnospiraceaeUCG001.id.11321	TRUE	reported	textfile	0.0054	2.433e-09	59851	113154	MDD	TRUE	reported	173005	HeRFt9	textfile	2	TRUE	NA	0.000206764	173005	NA	3.44212e-05	9908
rs72737052	A	G	A	G	-0.047	-0.00201823	0.9329	0.937841	FALSE	FALSE	FALSE	Yeuzi0	1	0.0291647	0.943252	9272	genus.LachnospiraceaeUCG001.id.11321	TRUE	reported	textfile	0.0087	5.822e-08	59851	113154	MDD	TRUE	reported	173005	HeRFt9	textfile	2	TRUE	NA	0.000168667	173005	NA	5.16592e-07	9272
rs72948506	A	G	A	G	0.0265	-0.0144711	0.2975	0.29164	FALSE	FALSE	FALSE	Yeuzi0	2	0.0156715	0.417852	10149	genus.LachnospiraceaeUCG001.id.11321	TRUE	reported	textfile	0.0047	1.715e-08	59851	113154	MDD	TRUE	reported	173005	HeRFt9	textfile	2	TRUE	NA	0.000183723	173005	NA	8.40252e-05	10149
rs7525662	A	C	A	C	-0.0283	0.00604219	0.5003	0.474661	FALSE	FALSE	FALSE	Yeuzi0	1	0.0142236	0.684616	9961	genus.LachnospiraceaeUCG001.id.11321	TRUE	reported	textfile	0.0043	5.319e-11	59851	113154	MDD	TRUE	reported	173005	HeRFt9	textfile	2	TRUE	NA	0.000250307	173005	NA	1.81195e-05	9961
rs754287	A	T	A	T	-0.0289	0.0168835	0.3664	0.364903	FALSE	TRUE	FALSE	Yeuzi0	14	0.014588	0.247239	10150	genus.LachnospiraceaeUCG001.id.11321	TRUE	reported	textfile	0.0045	1.311e-10	59851	113154	MDD	TRUE	reported	173005	HeRFt9	textfile	2	TRUE	NA	0.000238349	173005	NA	0.000131977	10150
rs7551758	T	G	T	G	-0.0283	0.00386431	0.4671	0.453801	FALSE	FALSE	FALSE	Yeuzi0	1	0.0142462	0.89678	10148	genus.LachnospiraceaeUCG001.id.11321	TRUE	reported	textfile	0.0043	5.107e-11	59851	113154	MDD	TRUE	reported	173005	HeRFt9	textfile	2	TRUE	NA	0.000250307	173005	NA	7.25183e-06	10148
rs76954012	A	T	A	T	0.0412	0.0035517	0.0931	0.0789584	FALSE	TRUE	FALSE	Yeuzi0	3	0.0253252	0.811153	9574	genus.LachnospiraceaeUCG001.id.11321	TRUE	reported	textfile	0.0074	2.41e-08	59851	113154	MDD	TRUE	reported	173005	HeRFt9	textfile	2	TRUE	NA	0.000179143	173005	NA	2.05476e-06	9574
rs7725715	A	G	A	G	0.029	0.00909586	0.5343	0.52156	FALSE	FALSE	FALSE	Yeuzi0	5	0.0142272	0.525442	10146	genus.LachnospiraceaeUCG001.id.11321	TRUE	reported	textfile	0.0043	1.607e-11	59851	113154	MDD	TRUE	reported	173005	HeRFt9	textfile	2	TRUE	NA	0.00026284	173005	NA	4.02922e-05	10146
rs843812	A	G	A	G	0.0248	0.00140542	0.4117	0.417892	FALSE	FALSE	FALSE	Yeuzi0	3	0.014268	0.890715	10148	genus.LachnospiraceaeUCG001.id.11321	TRUE	reported	textfile	0.0044	1.405e-08	59851	113154	MDD	TRUE	reported	173005	HeRFt9	textfile	2	TRUE	NA	0.000183597	173005	NA	9.56292e-07	10148
rs9364755	A	G	A	G	-0.0283	0.0114587	0.7738	0.784365	FALSE	FALSE	FALSE	Yeuzi0	6	0.0167225	0.536023	10150	genus.LachnospiraceaeUCG001.id.11321	TRUE	reported	textfile	0.0051	3.486e-08	59851	113154	MDD	TRUE	reported	173005	HeRFt9	textfile	2	TRUE	NA	0.000177951	173005	NA	4.62669e-05	10150
rs9529218	T	C	T	C	-0.034	0.0286662	0.2031	0.203545	FALSE	FALSE	FALSE	Yeuzi0	13	0.0180841	0.110711	9918	genus.LachnospiraceaeUCG001.id.11321	TRUE	reported	textfile	0.0054	2.231e-10	59851	113154	MDD	TRUE	reported	173005	HeRFt9	textfile	2	TRUE	NA	0.000229096	173005	NA	0.000253339	9918
rs9536381	T	C	T	C	0.0255	-0.0165545	0.3259	0.314915	FALSE	FALSE	FALSE	Yeuzi0	13	0.0151699	0.24925	10150	genus.LachnospiraceaeUCG001.id.11321	TRUE	reported	textfile	0.0046	2.617e-08	59851	113154	MDD	TRUE	reported	173005	HeRFt9	textfile	2	TRUE	NA	0.000177596	173005	NA	0.000117337	10150
rs9831648	T	G	T	G	-0.0292	-0.000520896	0.7739	0.777625	FALSE	FALSE	FALSE	Yeuzi0	3	0.0169068	0.97674	9918	genus.LachnospiraceaeUCG001.id.11321	TRUE	reported	textfile	0.0052	1.586e-08	59851	113154	MDD	TRUE	reported	173005	HeRFt9	textfile	2	TRUE	NA	0.000182233	173005	NA	9.57286e-08	9918
rs10061069	C	G	C	G	-0.028	0.00860479	0.2222	0.202151	FALSE	TRUE	FALSE	Zan2QL	5	0.0133142	0.492545	17097	genus.RuminococcaceaeUCG002.id.11360	TRUE	reported	textfile	0.0052	6.517e-08	59851	113154	MDD	TRUE	reported	173005	HeRFt9	textfile	2	TRUE	NA	0.000167565	173005	NA	2.44328e-05	17097
rs1021363	A	G	A	G	0.03	-0.00958647	0.3566	0.350996	FALSE	FALSE	FALSE	Zan2QL	10	0.0115796	0.334384	17097	genus.RuminococcaceaeUCG002.id.11360	TRUE	reported	textfile	0.0045	2.287e-11	59851	113154	MDD	TRUE	reported	173005	HeRFt9	textfile	2	TRUE	NA	0.000256834	173005	NA	4.00907e-05	17097
rs10235664	T	C	T	C	0.027	-0.00821514	0.7471	0.719866	FALSE	FALSE	FALSE	Zan2QL	7	0.0120445	0.4899	17095	genus.RuminococcaceaeUCG002.id.11360	TRUE	reported	textfile	0.0049	4.677e-08	59851	113154	MDD	TRUE	reported	173005	HeRFt9	textfile	2	TRUE	NA	0.000175471	173005	NA	2.72159e-05	17095
rs10501696	A	G	A	G	0.0295	-0.0105074	0.5052	0.48054	FALSE	FALSE	FALSE	Zan2QL	11	0.0108377	0.332759	17090	genus.RuminococcaceaeUCG002.id.11360	TRUE	reported	textfile	0.0044	2.894e-11	59851	113154	MDD	TRUE	reported	173005	HeRFt9	textfile	2	TRUE	NA	0.00025976	173005	NA	5.50051e-05	17090
rs10913112	T	C	T	C	-0.0262	-0.0119276	0.378	0.372176	FALSE	FALSE	FALSE	Zan2QL	1	0.0112297	0.290664	17097	genus.RuminococcaceaeUCG002.id.11360	TRUE	reported	textfile	0.0045	4.525e-09	59851	113154	MDD	TRUE	reported	173005	HeRFt9	textfile	2	TRUE	NA	0.000195902	173005	NA	6.59882e-05	17097
rs11579246	A	G	A	G	0.0491	-0.0123956	0.9086	0.900674	FALSE	FALSE	FALSE	Zan2QL	1	0.0179887	0.488183	16282	genus.RuminococcaceaeUCG002.id.11360	TRUE	reported	textfile	0.0075	6.004e-11	59851	113154	MDD	TRUE	reported	173005	HeRFt9	textfile	2	TRUE	NA	0.000247673	173005	NA	2.91655e-05	16282
rs115938232	A	G	A	G	-0.0641	-0.00604786	0.9401	0.9416	FALSE	FALSE	FALSE	Zan2QL	6	0.0293457	0.816601	9677	genus.RuminococcaceaeUCG002.id.11360	TRUE	reported	textfile	0.0092	3e-12	59851	113154	MDD	TRUE	reported	173005	HeRFt9	textfile	2	TRUE	NA	0.000280521	173005	NA	4.38997e-06	9677
rs12619197	A	G	A	G	0.0233	-0.0079158	0.4515	0.446192	FALSE	FALSE	FALSE	Zan2QL	2	0.0108878	0.478849	17091	genus.RuminococcaceaeUCG002.id.11360	TRUE	reported	textfile	0.0043	6.834e-08	59851	113154	MDD	TRUE	reported	173005	HeRFt9	textfile	2	TRUE	NA	0.000169687	173005	NA	3.09301e-05	17091
rs12631196	A	G	A	G	0.0241	-0.0022778	0.4226	0.431121	FALSE	FALSE	FALSE	Zan2QL	3	0.0109824	0.820589	17096	genus.RuminococcaceaeUCG002.id.11360	TRUE	reported	textfile	0.0044	3.279e-08	59851	113154	MDD	TRUE	reported	173005	HeRFt9	textfile	2	TRUE	NA	0.00017338	173005	NA	2.51648e-06	17096
rs12919291	C	G	C	G	0.0327	-0.0174781	0.1884	0.18224	FALSE	TRUE	FALSE	Zan2QL	16	0.0139642	0.213592	16372	genus.RuminococcaceaeUCG002.id.11360	TRUE	reported	textfile	0.0055	3.092e-09	59851	113154	MDD	TRUE	reported	173005	HeRFt9	textfile	2	TRUE	NA	0.000204281	173005	NA	9.56901e-05	16372
rs12967143	C	G	C	G	-0.0345	0.0083868	0.7012	0.718886	FALSE	TRUE	FALSE	Zan2QL	18	0.0117591	0.411732	17083	genus.RuminococcaceaeUCG002.id.11360	TRUE	reported	textfile	0.0047	2.527e-13	59851	113154	MDD	TRUE	reported	173005	HeRFt9	textfile	2	TRUE	NA	0.000311353	173005	NA	2.97795e-05	17083
rs13037326	T	C	T	C	0.031	0.0170699	0.2597	0.265481	FALSE	FALSE	FALSE	Zan2QL	20	0.012388	0.171891	17019	genus.RuminococcaceaeUCG002.id.11360	TRUE	reported	textfile	0.0049	2.398e-10	59851	113154	MDD	TRUE	reported	173005	HeRFt9	textfile	2	TRUE	NA	0.000231301	173005	NA	0.000111565	17019
rs17410557	T	C	T	C	-0.0267	-0.0154706	0.6083	0.591969	FALSE	FALSE	FALSE	Zan2QL	18	0.0114113	0.1808	16370	genus.RuminococcaceaeUCG002.id.11360	TRUE	reported	textfile	0.0044	1.415e-09	59851	113154	MDD	TRUE	reported	173005	HeRFt9	textfile	2	TRUE	NA	0.0002128	173005	NA	0.000112278	16370
rs17641524	T	C	T	C	-0.03	0.00950696	0.2101	0.204391	FALSE	FALSE	FALSE	Zan2QL	1	0.0140548	0.472705	17097	genus.RuminococcaceaeUCG002.id.11360	TRUE	reported	textfile	0.0053	1.502e-08	59851	113154	MDD	TRUE	reported	173005	HeRFt9	textfile	2	TRUE	NA	0.000185164	173005	NA	2.67644e-05	17097
rs1931388	A	G	A	G	0.0295	-0.00771203	0.5958	0.595554	FALSE	FALSE	FALSE	Zan2QL	9	0.0112378	0.54488	17097	genus.RuminococcaceaeUCG002.id.11360	TRUE	reported	textfile	0.0044	1.68e-11	59851	113154	MDD	TRUE	reported	173005	HeRFt9	textfile	2	TRUE	NA	0.00025976	173005	NA	2.75485e-05	17097
rs1950829	A	G	A	G	0.0297	0.0114473	0.4827	0.499092	FALSE	FALSE	FALSE	Zan2QL	14	0.0110723	0.303314	16376	genus.RuminococcaceaeUCG002.id.11360	TRUE	reported	textfile	0.0043	4.738e-12	59851	113154	MDD	TRUE	reported	173005	HeRFt9	textfile	2	TRUE	NA	0.000275678	173005	NA	6.52747e-05	16376
rs198457	T	C	T	C	-0.0315	0.0243029	0.1886	0.16662	FALSE	FALSE	FALSE	Zan2QL	11	0.0145385	0.0956914	16651	genus.RuminococcaceaeUCG002.id.11360	TRUE	reported	textfile	0.0056	1.9e-08	59851	113154	MDD	TRUE	reported	173005	HeRFt9	textfile	2	TRUE	NA	0.000182857	173005	NA	0.00016781	16651
rs2111592	A	G	A	G	0.0263	-0.0135448	0.3141	0.317528	FALSE	FALSE	FALSE	Zan2QL	2	0.0117665	0.29334	17096	genus.RuminococcaceaeUCG002.id.11360	TRUE	reported	textfile	0.0046	1.35e-08	59851	113154	MDD	TRUE	reported	173005	HeRFt9	textfile	2	TRUE	NA	0.000188912	173005	NA	7.75121e-05	17096
rs2232423	A	G	A	G	0.062	0.0284817	0.8944	0.918778	FALSE	FALSE	FALSE	Zan2QL	6	0.0199127	0.149816	14253	genus.RuminococcaceaeUCG002.id.11360	TRUE	reported	textfile	0.007	1.135e-18	59851	113154	MDD	TRUE	reported	173005	HeRFt9	textfile	2	TRUE	NA	0.000453249	173005	NA	0.000143537	14253
rs2247523	C	G	C	G	-0.0243	-0.011016	0.53	0.543358	FALSE	TRUE	TRUE	Zan2QL	7	0.0109312	0.345407	17095	genus.RuminococcaceaeUCG002.id.11360	TRUE	reported	textfile	0.0043	1.713e-08	59851	113154	MDD	TRUE	reported	173005	HeRFt9	textfile	2	FALSE	NA	0.000184562	173005	NA	5.9412e-05	17095
rs2369818	T	C	T	C	0.0234	-0.0102925	0.4386	0.31261	FALSE	FALSE	FALSE	Zan2QL	16	0.0110046	0.348384	16996	genus.RuminococcaceaeUCG002.id.11360	TRUE	reported	textfile	0.0043	7.179e-08	59851	113154	MDD	TRUE	reported	173005	HeRFt9	textfile	2	TRUE	NA	0.000171146	173005	NA	5.14724e-05	16996
rs2418449	T	C	T	C	0.0281	-0.0142601	0.719	0.717136	FALSE	FALSE	FALSE	Zan2QL	9	0.0119752	0.23819	17094	genus.RuminococcaceaeUCG002.id.11360	TRUE	reported	textfile	0.0048	4.245e-09	59851	113154	MDD	TRUE	reported	173005	HeRFt9	textfile	2	TRUE	NA	0.000198057	173005	NA	8.29566e-05	17094
rs2568958	A	G	A	G	0.0382	-0.0107577	0.6042	0.630625	FALSE	FALSE	FALSE	Zan2QL	1	0.0113054	0.243359	17097	genus.RuminococcaceaeUCG002.id.11360	TRUE	reported	textfile	0.0044	2.902e-18	59851	113154	MDD	TRUE	reported	173005	HeRFt9	textfile	2	TRUE	NA	0.00043549	173005	NA	5.29632e-05	17097
rs263645	A	T	A	T	0.0251	0.00463924	0.5409	0.555999	FALSE	TRUE	TRUE	Zan2QL	9	0.0108505	0.669671	17089	genus.RuminococcaceaeUCG002.id.11360	TRUE	reported	textfile	0.0043	6.364e-09	59851	113154	MDD	TRUE	reported	173005	HeRFt9	textfile	2	FALSE	NA	0.000196912	173005	NA	1.06986e-05	17089
rs28541419	C	G	C	G	0.0292	0.00381604	0.7692	0.854141	FALSE	TRUE	FALSE	Zan2QL	15	0.013454	0.720452	16651	genus.RuminococcaceaeUCG002.id.11360	TRUE	reported	textfile	0.0052	1.756e-08	59851	113154	MDD	TRUE	reported	173005	HeRFt9	textfile	2	TRUE	NA	0.000182233	173005	NA	4.83205e-06	16651
rs2876520	C	G	C	G	-0.026	-0.00135498	0.5312	0.5217	FALSE	TRUE	TRUE	Zan2QL	6	0.0110561	0.854659	16651	genus.RuminococcaceaeUCG002.id.11360	TRUE	reported	textfile	0.0043	2.241e-09	59851	113154	MDD	TRUE	reported	173005	HeRFt9	textfile	2	FALSE	NA	0.000211283	173005	NA	9.02125e-07	16651
rs30266	A	G	A	G	0.0366	0.00485399	0.3271	0.325884	FALSE	FALSE	FALSE	Zan2QL	5	0.0117555	0.78857	17092	genus.RuminococcaceaeUCG002.id.11360	TRUE	reported	textfile	0.0046	1.428e-15	59851	113154	MDD	TRUE	reported	173005	HeRFt9	textfile	2	TRUE	NA	0.000365792	173005	NA	9.97629e-06	17092
rs3099439	T	C	T	C	-0.0241	-0.00192388	0.5351	0.534649	FALSE	FALSE	FALSE	Zan2QL	5	0.0108951	0.870226	17097	genus.RuminococcaceaeUCG002.id.11360	TRUE	reported	textfile	0.0043	2.777e-08	59851	113154	MDD	TRUE	reported	173005	HeRFt9	textfile	2	TRUE	NA	0.000181537	173005	NA	1.824e-06	17097
rs3793577	A	G	A	G	-0.0234	-0.0121148	0.4648	0.477884	FALSE	FALSE	FALSE	Zan2QL	9	0.0108679	0.268909	17097	genus.RuminococcaceaeUCG002.id.11360	TRUE	reported	textfile	0.0043	6.787e-08	59851	113154	MDD	TRUE	reported	173005	HeRFt9	textfile	2	TRUE	NA	0.000171146	173005	NA	7.26842e-05	17097
rs3807865	A	G	A	G	0.031	-0.0191382	0.4105	0.399521	FALSE	FALSE	FALSE	Zan2QL	7	0.0110092	0.0819947	17089	genus.RuminococcaceaeUCG002.id.11360	TRUE	reported	textfile	0.0044	1.093e-12	59851	113154	MDD	TRUE	reported	173005	HeRFt9	textfile	2	TRUE	NA	0.00028684	173005	NA	0.000176829	17089
rs4131791	T	C	T	C	-0.0269	-0.00690354	0.4075	0.401357	FALSE	FALSE	FALSE	Zan2QL	18	0.0109679	0.531058	17097	genus.RuminococcaceaeUCG002.id.11360	TRUE	reported	textfile	0.0044	8.057e-10	59851	113154	MDD	TRUE	reported	173005	HeRFt9	textfile	2	TRUE	NA	0.000215999	173005	NA	2.3175e-05	17097
rs4141983	T	C	T	C	0.0264	-0.018797	0.674	0.691918	FALSE	FALSE	FALSE	Zan2QL	1	0.0114645	0.0972073	17097	genus.RuminococcaceaeUCG002.id.11360	TRUE	reported	textfile	0.0046	9.692e-09	59851	113154	MDD	TRUE	reported	173005	HeRFt9	textfile	2	TRUE	NA	0.000190351	173005	NA	0.000157229	17097
rs4730387	A	T	A	T	0.0238	-0.0104659	0.4659	0.338206	FALSE	TRUE	TRUE	Zan2QL	7	0.0108943	0.332889	17094	genus.RuminococcaceaeUCG002.id.11360	TRUE	reported	textfile	0.0043	4.12e-08	59851	113154	MDD	TRUE	reported	173005	HeRFt9	textfile	2	FALSE	NA	0.000177046	173005	NA	5.39931e-05	17094
rs4799949	T	C	T	C	-0.0292	-0.00409245	0.6684	0.678636	FALSE	FALSE	FALSE	Zan2QL	18	0.01145	0.698652	17089	genus.RuminococcaceaeUCG002.id.11360	TRUE	reported	textfile	0.0046	1.403e-10	59851	113154	MDD	TRUE	reported	173005	HeRFt9	textfile	2	TRUE	NA	0.00023286	173005	NA	7.47633e-06	17089
rs4936275	T	C	T	C	0.0278	-0.00479397	0.622	0.565173	FALSE	FALSE	FALSE	Zan2QL	11	0.0114144	0.675784	17096	genus.RuminococcaceaeUCG002.id.11360	TRUE	reported	textfile	0.0044	3.353e-10	59851	113154	MDD	TRUE	reported	173005	HeRFt9	textfile	2	TRUE	NA	0.000230691	173005	NA	1.0319e-05	17096
rs508502	T	C	T	C	-0.0264	0.0164634	0.2992	0.286434	FALSE	FALSE	FALSE	Zan2QL	13	0.0120332	0.199434	16651	genus.RuminococcaceaeUCG002.id.11360	TRUE	reported	textfile	0.0048	3.556e-08	59851	113154	MDD	TRUE	reported	173005	HeRFt9	textfile	2	TRUE	NA	0.000174822	173005	NA	0.000112418	16651
rs58243949	T	C	T	C	-0.0278	0.0192507	0.235	0.233025	FALSE	FALSE	FALSE	Zan2QL	18	0.0128882	0.122557	17085	genus.RuminococcaceaeUCG002.id.11360	TRUE	reported	textfile	0.0051	5.263e-08	59851	113154	MDD	TRUE	reported	173005	HeRFt9	textfile	2	TRUE	NA	0.00017172	173005	NA	0.000130583	17085
rs59082935	T	C	T	C	0.0363	0.0249353	0.1342	0.129428	FALSE	FALSE	FALSE	Zan2QL	7	0.0159018	0.0996201	16651	genus.RuminococcaceaeUCG002.id.11360	TRUE	reported	textfile	0.0066	3.071e-08	59851	113154	MDD	TRUE	reported	173005	HeRFt9	textfile	2	TRUE	NA	0.000174822	173005	NA	0.000147667	16651
rs61914045	A	G	A	G	0.0309	0.000160871	0.2034	0.201876	FALSE	FALSE	FALSE	Zan2QL	12	0.0131867	0.962679	17091	genus.RuminococcaceaeUCG002.id.11360	TRUE	reported	textfile	0.0054	7.964e-09	59851	113154	MDD	TRUE	reported	173005	HeRFt9	textfile	2	TRUE	NA	0.000189232	173005	NA	8.70891e-09	17091
rs62535714	A	G	A	G	0.0339	-0.00987648	0.1639	0.196766	FALSE	FALSE	FALSE	Zan2QL	9	0.0144913	0.507478	17093	genus.RuminococcaceaeUCG002.id.11360	TRUE	reported	textfile	0.0058	4.686e-09	59851	113154	MDD	TRUE	reported	173005	HeRFt9	textfile	2	TRUE	NA	0.000197426	173005	NA	2.71776e-05	17093
rs66511648	T	C	T	C	-0.0297	0.00794793	0.716	0.731555	FALSE	FALSE	FALSE	Zan2QL	3	0.0125275	0.530643	16365	genus.RuminococcaceaeUCG002.id.11360	TRUE	reported	textfile	0.0048	6.03e-10	59851	113154	MDD	TRUE	reported	173005	HeRFt9	textfile	2	TRUE	NA	0.000221249	173005	NA	2.45984e-05	16365
rs6656912	T	C	T	C	-0.0252	-0.00144842	0.4273	0.416945	FALSE	FALSE	FALSE	Zan2QL	1	0.011224	0.839615	17091	genus.RuminococcaceaeUCG002.id.11360	TRUE	reported	textfile	0.0043	6.503e-09	59851	113154	MDD	TRUE	reported	173005	HeRFt9	textfile	2	TRUE	NA	0.000198483	173005	NA	9.7449e-07	17091
rs7152906	T	C	T	C	-0.0258	0.00460822	0.4804	0.475137	FALSE	FALSE	FALSE	Zan2QL	14	0.0108534	0.709842	17097	genus.RuminococcaceaeUCG002.id.11360	TRUE	reported	textfile	0.0043	1.873e-09	59851	113154	MDD	TRUE	reported	173005	HeRFt9	textfile	2	TRUE	NA	0.000208046	173005	NA	1.05453e-05	17097
rs7200826	T	C	T	C	0.0268	-0.00357936	0.2568	0.161735	FALSE	FALSE	FALSE	Zan2QL	16	0.0125737	0.792135	17087	genus.RuminococcaceaeUCG002.id.11360	TRUE	reported	textfile	0.0049	5.488e-08	59851	113154	MDD	TRUE	reported	173005	HeRFt9	textfile	2	TRUE	NA	0.000172882	173005	NA	4.74317e-06	17087
rs7241572	A	G	A	G	0.0323	-0.00266706	0.2047	0.19887	FALSE	FALSE	FALSE	Zan2QL	18	0.0143068	0.853213	16557	genus.RuminococcaceaeUCG002.id.11360	TRUE	reported	textfile	0.0054	2.433e-09	59851	113154	MDD	TRUE	reported	173005	HeRFt9	textfile	2	TRUE	NA	0.000206764	173005	NA	2.09918e-06	16557
rs72737052	A	G	A	G	-0.047	-0.0401593	0.9329	0.937841	FALSE	FALSE	FALSE	Zan2QL	1	0.0225127	0.0701609	15519	genus.RuminococcaceaeUCG002.id.11360	TRUE	reported	textfile	0.0087	5.822e-08	59851	113154	MDD	TRUE	reported	173005	HeRFt9	textfile	2	TRUE	NA	0.000168667	173005	NA	0.000205032	15519
rs72948506	A	G	A	G	0.0265	-0.0104161	0.2975	0.29164	FALSE	FALSE	FALSE	Zan2QL	2	0.0122079	0.444233	17095	genus.RuminococcaceaeUCG002.id.11360	TRUE	reported	textfile	0.0047	1.715e-08	59851	113154	MDD	TRUE	reported	173005	HeRFt9	textfile	2	TRUE	NA	0.000183723	173005	NA	4.25882e-05	17095
rs7525662	A	C	A	C	-0.0283	-0.000915388	0.5003	0.474661	FALSE	FALSE	FALSE	Zan2QL	1	0.0110336	0.922827	16651	genus.RuminococcaceaeUCG002.id.11360	TRUE	reported	textfile	0.0043	5.319e-11	59851	113154	MDD	TRUE	reported	173005	HeRFt9	textfile	2	TRUE	NA	0.000250307	173005	NA	4.1342e-07	16651
rs754287	A	T	A	T	-0.0289	-0.00656371	0.3664	0.364903	FALSE	TRUE	FALSE	Zan2QL	14	0.011222	0.541856	17096	genus.RuminococcaceaeUCG002.id.11360	TRUE	reported	textfile	0.0045	1.311e-10	59851	113154	MDD	TRUE	reported	173005	HeRFt9	textfile	2	TRUE	NA	0.000238349	173005	NA	2.00126e-05	17096
rs7551758	T	G	T	G	-0.0283	0.00834086	0.4671	0.453801	FALSE	FALSE	FALSE	Zan2QL	1	0.011074	0.467432	17093	genus.RuminococcaceaeUCG002.id.11360	TRUE	reported	textfile	0.0043	5.107e-11	59851	113154	MDD	TRUE	reported	173005	HeRFt9	textfile	2	TRUE	NA	0.000250307	173005	NA	3.31917e-05	17093
rs76954012	A	T	A	T	0.0412	0.0145362	0.0931	0.0789584	FALSE	TRUE	FALSE	Zan2QL	3	0.0197138	0.526339	15783	genus.RuminococcaceaeUCG002.id.11360	TRUE	reported	textfile	0.0074	2.41e-08	59851	113154	MDD	TRUE	reported	173005	HeRFt9	textfile	2	TRUE	NA	0.000179143	173005	NA	3.4452e-05	15783
rs7725715	A	G	A	G	0.029	0.0131718	0.5343	0.52156	FALSE	FALSE	FALSE	Zan2QL	5	0.0110225	0.227131	17088	genus.RuminococcaceaeUCG002.id.11360	TRUE	reported	textfile	0.0043	1.607e-11	59851	113154	MDD	TRUE	reported	173005	HeRFt9	textfile	2	TRUE	NA	0.00026284	173005	NA	8.35707e-05	17088
rs843812	A	G	A	G	0.0248	-0.00649089	0.4117	0.417892	FALSE	FALSE	FALSE	Zan2QL	3	0.0110195	0.529906	17093	genus.RuminococcaceaeUCG002.id.11360	TRUE	reported	textfile	0.0044	1.405e-08	59851	113154	MDD	TRUE	reported	173005	HeRFt9	textfile	2	TRUE	NA	0.000183597	173005	NA	2.03007e-05	17093
rs9364755	A	G	A	G	-0.0283	-0.0232948	0.7738	0.784365	FALSE	FALSE	FALSE	Zan2QL	6	0.0128721	0.0578089	17096	genus.RuminococcaceaeUCG002.id.11360	TRUE	reported	textfile	0.0051	3.486e-08	59851	113154	MDD	TRUE	reported	173005	HeRFt9	textfile	2	TRUE	NA	0.000177951	173005	NA	0.000191555	17096
rs9529218	T	C	T	C	-0.034	0.0340366	0.2031	0.203545	FALSE	FALSE	FALSE	Zan2QL	13	0.0140879	0.0169573	16376	genus.RuminococcaceaeUCG002.id.11360	TRUE	reported	textfile	0.0054	2.231e-10	59851	113154	MDD	TRUE	reported	173005	HeRFt9	textfile	2	TRUE	NA	0.000229096	173005	NA	0.000356361	16376
rs9536381	T	C	T	C	0.0255	0.00637609	0.3259	0.314915	FALSE	FALSE	FALSE	Zan2QL	13	0.0117814	0.555852	17097	genus.RuminococcaceaeUCG002.id.11360	TRUE	reported	textfile	0.0046	2.617e-08	59851	113154	MDD	TRUE	reported	173005	HeRFt9	textfile	2	TRUE	NA	0.000177596	173005	NA	1.71331e-05	17097
rs9831648	T	G	T	G	-0.0292	0.0029665	0.7739	0.777625	FALSE	FALSE	FALSE	Zan2QL	3	0.013178	0.802266	16376	genus.RuminococcaceaeUCG002.id.11360	TRUE	reported	textfile	0.0052	1.586e-08	59851	113154	MDD	TRUE	reported	173005	HeRFt9	textfile	2	TRUE	NA	0.000182233	173005	NA	3.0948e-06	16376
rs10061069	C	G	C	G	-0.028	-0.00550953	0.2222	0.202151	FALSE	TRUE	FALSE	X8xn2h	5	0.0144873	0.711726	14412	genus.RuminococcaceaeUCG003.id.11361	TRUE	reported	textfile	0.0052	6.517e-08	59851	113154	MDD	TRUE	reported	173005	HeRFt9	textfile	2	TRUE	NA	0.000167565	173005	NA	1.00365e-05	14412
rs1021363	A	G	A	G	0.03	0.0125965	0.3566	0.350996	FALSE	FALSE	FALSE	X8xn2h	10	0.0126363	0.344022	14412	genus.RuminococcaceaeUCG003.id.11361	TRUE	reported	textfile	0.0045	2.287e-11	59851	113154	MDD	TRUE	reported	173005	HeRFt9	textfile	2	TRUE	NA	0.000256834	173005	NA	6.89551e-05	14412
rs10235664	T	C	T	C	0.027	0.00172689	0.7471	0.719866	FALSE	FALSE	FALSE	X8xn2h	7	0.0131097	0.903871	14410	genus.RuminococcaceaeUCG003.id.11361	TRUE	reported	textfile	0.0049	4.677e-08	59851	113154	MDD	TRUE	reported	173005	HeRFt9	textfile	2	TRUE	NA	0.000175471	173005	NA	1.20431e-06	14410
rs10501696	A	G	A	G	0.0295	-0.000985409	0.5052	0.48054	FALSE	FALSE	FALSE	X8xn2h	11	0.0118061	0.909022	14405	genus.RuminococcaceaeUCG003.id.11361	TRUE	reported	textfile	0.0044	2.894e-11	59851	113154	MDD	TRUE	reported	173005	HeRFt9	textfile	2	TRUE	NA	0.00025976	173005	NA	4.83692e-07	14405
rs10913112	T	C	T	C	-0.0262	0.0192205	0.378	0.372176	FALSE	FALSE	FALSE	X8xn2h	1	0.0122346	0.130292	14412	genus.RuminococcaceaeUCG003.id.11361	TRUE	reported	textfile	0.0045	4.525e-09	59851	113154	MDD	TRUE	reported	173005	HeRFt9	textfile	2	TRUE	NA	0.000195902	173005	NA	0.000171241	14412
rs11579246	A	G	A	G	0.0491	0.0323147	0.9086	0.900674	FALSE	FALSE	FALSE	X8xn2h	1	0.0196623	0.0931582	13648	genus.RuminococcaceaeUCG003.id.11361	TRUE	reported	textfile	0.0075	6.004e-11	59851	113154	MDD	TRUE	reported	173005	HeRFt9	textfile	2	TRUE	NA	0.000247673	173005	NA	0.000197897	13648
rs115938232	A	G	A	G	-0.0641	-0.035035	0.9401	0.9416	FALSE	FALSE	FALSE	X8xn2h	6	0.0319654	0.322386	8090	genus.RuminococcaceaeUCG003.id.11361	TRUE	reported	textfile	0.0092	3e-12	59851	113154	MDD	TRUE	reported	173005	HeRFt9	textfile	2	TRUE	NA	0.000280521	173005	NA	0.000148504	8090
rs12619197	A	G	A	G	0.0233	0.00184537	0.4515	0.446192	FALSE	FALSE	FALSE	X8xn2h	2	0.0118595	0.875922	14406	genus.RuminococcaceaeUCG003.id.11361	TRUE	reported	textfile	0.0043	6.834e-08	59851	113154	MDD	TRUE	reported	173005	HeRFt9	textfile	2	TRUE	NA	0.000169687	173005	NA	1.68094e-06	14406
rs12631196	A	G	A	G	0.0241	0.0259683	0.4226	0.431121	FALSE	FALSE	FALSE	X8xn2h	3	0.0119647	0.0295704	14411	genus.RuminococcaceaeUCG003.id.11361	TRUE	reported	textfile	0.0044	3.279e-08	59851	113154	MDD	TRUE	reported	173005	HeRFt9	textfile	2	TRUE	NA	0.00017338	173005	NA	0.000326816	14411
rs12919291	C	G	C	G	0.0327	-0.00643776	0.1884	0.18224	FALSE	TRUE	FALSE	X8xn2h	16	0.0152298	0.742158	13734	genus.RuminococcaceaeUCG003.id.11361	TRUE	reported	textfile	0.0055	3.092e-09	59851	113154	MDD	TRUE	reported	173005	HeRFt9	textfile	2	TRUE	NA	0.000204281	173005	NA	1.3012e-05	13734
rs12967143	C	G	C	G	-0.0345	-0.0108143	0.7012	0.718886	FALSE	TRUE	FALSE	X8xn2h	18	0.012794	0.411712	14399	genus.RuminococcaceaeUCG003.id.11361	TRUE	reported	textfile	0.0047	2.527e-13	59851	113154	MDD	TRUE	reported	173005	HeRFt9	textfile	2	TRUE	NA	0.000311353	173005	NA	4.96241e-05	14399
rs13037326	T	C	T	C	0.031	0.00754714	0.2597	0.265481	FALSE	FALSE	FALSE	X8xn2h	20	0.0134846	0.599603	14351	genus.RuminococcaceaeUCG003.id.11361	TRUE	reported	textfile	0.0049	2.398e-10	59851	113154	MDD	TRUE	reported	173005	HeRFt9	textfile	2	TRUE	NA	0.000231301	173005	NA	2.18302e-05	14351
rs17410557	T	C	T	C	-0.0267	0.00302146	0.6083	0.591969	FALSE	FALSE	FALSE	X8xn2h	18	0.0124699	0.785688	13732	genus.RuminococcaceaeUCG003.id.11361	TRUE	reported	textfile	0.0044	1.415e-09	59851	113154	MDD	TRUE	reported	173005	HeRFt9	textfile	2	TRUE	NA	0.0002128	173005	NA	4.27599e-06	13732
rs17641524	T	C	T	C	-0.03	-0.0169203	0.2101	0.204391	FALSE	FALSE	FALSE	X8xn2h	1	0.0153231	0.263815	14412	genus.RuminococcaceaeUCG003.id.11361	TRUE	reported	textfile	0.0053	1.502e-08	59851	113154	MDD	TRUE	reported	173005	HeRFt9	textfile	2	TRUE	NA	0.000185164	173005	NA	8.46103e-05	14412
rs1931388	A	G	A	G	0.0295	0.00276481	0.5958	0.595554	FALSE	FALSE	FALSE	X8xn2h	9	0.0122595	0.861065	14412	genus.RuminococcaceaeUCG003.id.11361	TRUE	reported	textfile	0.0044	1.68e-11	59851	113154	MDD	TRUE	reported	173005	HeRFt9	textfile	2	TRUE	NA	0.00025976	173005	NA	3.52955e-06	14412
rs1950829	A	G	A	G	0.0297	0.0120233	0.4827	0.499092	FALSE	FALSE	FALSE	X8xn2h	14	0.0120911	0.313156	13737	genus.RuminococcaceaeUCG003.id.11361	TRUE	reported	textfile	0.0043	4.738e-12	59851	113154	MDD	TRUE	reported	173005	HeRFt9	textfile	2	TRUE	NA	0.000275678	173005	NA	7.19864e-05	13737
rs198457	T	C	T	C	-0.0315	0.00570634	0.1886	0.16662	FALSE	FALSE	FALSE	X8xn2h	11	0.0158749	0.8428	14004	genus.RuminococcaceaeUCG003.id.11361	TRUE	reported	textfile	0.0056	1.9e-08	59851	113154	MDD	TRUE	reported	173005	HeRFt9	textfile	2	TRUE	NA	0.000182857	173005	NA	9.22788e-06	14004
rs2111592	A	G	A	G	0.0263	-0.0119477	0.3141	0.317528	FALSE	FALSE	FALSE	X8xn2h	2	0.0128343	0.371804	14411	genus.RuminococcaceaeUCG003.id.11361	TRUE	reported	textfile	0.0046	1.35e-08	59851	113154	MDD	TRUE	reported	173005	HeRFt9	textfile	2	TRUE	NA	0.000188912	173005	NA	6.01402e-05	14411
rs2232423	A	G	A	G	0.062	-0.00303539	0.8944	0.918778	FALSE	FALSE	FALSE	X8xn2h	6	0.0218171	0.919255	11906	genus.RuminococcaceaeUCG003.id.11361	TRUE	reported	textfile	0.007	1.135e-18	59851	113154	MDD	TRUE	reported	173005	HeRFt9	textfile	2	TRUE	NA	0.000453249	173005	NA	1.62608e-06	11906
rs2247523	C	G	C	G	-0.0243	0.00198859	0.53	0.543358	FALSE	TRUE	TRUE	X8xn2h	7	0.0119149	0.811648	14410	genus.RuminococcaceaeUCG003.id.11361	TRUE	reported	textfile	0.0043	1.713e-08	59851	113154	MDD	TRUE	reported	173005	HeRFt9	textfile	2	FALSE	NA	0.000184562	173005	NA	1.93334e-06	14410
rs2369818	T	C	T	C	0.0234	-0.00914488	0.4386	0.31261	FALSE	FALSE	FALSE	X8xn2h	16	0.0119951	0.445367	14316	genus.RuminococcaceaeUCG003.id.11361	TRUE	reported	textfile	0.0043	7.179e-08	59851	113154	MDD	TRUE	reported	173005	HeRFt9	textfile	2	TRUE	NA	0.000171146	173005	NA	4.06039e-05	14316
rs2418449	T	C	T	C	0.0281	0.00275056	0.719	0.717136	FALSE	FALSE	FALSE	X8xn2h	9	0.0130398	0.813771	14409	genus.RuminococcaceaeUCG003.id.11361	TRUE	reported	textfile	0.0048	4.245e-09	59851	113154	MDD	TRUE	reported	173005	HeRFt9	textfile	2	TRUE	NA	0.000198057	173005	NA	3.08834e-06	14409
rs2568958	A	G	A	G	0.0382	-0.00950106	0.6042	0.630625	FALSE	FALSE	FALSE	X8xn2h	1	0.0123441	0.428953	14412	genus.RuminococcaceaeUCG003.id.11361	TRUE	reported	textfile	0.0044	2.902e-18	59851	113154	MDD	TRUE	reported	173005	HeRFt9	textfile	2	TRUE	NA	0.00043549	173005	NA	4.11095e-05	14412
rs263645	A	T	A	T	0.0251	0.0168329	0.5409	0.555999	FALSE	TRUE	TRUE	X8xn2h	9	0.0118147	0.153015	14404	genus.RuminococcaceaeUCG003.id.11361	TRUE	reported	textfile	0.0043	6.364e-09	59851	113154	MDD	TRUE	reported	173005	HeRFt9	textfile	2	FALSE	NA	0.000196912	173005	NA	0.000140924	14404
rs28541419	C	G	C	G	0.0292	-0.0118768	0.7692	0.854141	FALSE	TRUE	FALSE	X8xn2h	15	0.0147077	0.470005	14004	genus.RuminococcaceaeUCG003.id.11361	TRUE	reported	textfile	0.0052	1.756e-08	59851	113154	MDD	TRUE	reported	173005	HeRFt9	textfile	2	TRUE	NA	0.000182233	173005	NA	4.6569e-05	14004
rs2876520	C	G	C	G	-0.026	0.00443012	0.5312	0.5217	FALSE	TRUE	TRUE	X8xn2h	6	0.0120656	0.690673	14004	genus.RuminococcaceaeUCG003.id.11361	TRUE	reported	textfile	0.0043	2.241e-09	59851	113154	MDD	TRUE	reported	173005	HeRFt9	textfile	2	FALSE	NA	0.000211283	173005	NA	9.62802e-06	14004
rs30266	A	G	A	G	0.0366	-0.00139007	0.3271	0.325884	FALSE	FALSE	FALSE	X8xn2h	5	0.0128198	0.828288	14408	genus.RuminococcaceaeUCG003.id.11361	TRUE	reported	textfile	0.0046	1.428e-15	59851	113154	MDD	TRUE	reported	173005	HeRFt9	textfile	2	TRUE	NA	0.000365792	173005	NA	8.16136e-07	14408
rs3099439	T	C	T	C	-0.0241	0.0225992	0.5351	0.534649	FALSE	FALSE	FALSE	X8xn2h	5	0.0118685	0.0581396	14412	genus.RuminococcaceaeUCG003.id.11361	TRUE	reported	textfile	0.0043	2.777e-08	59851	113154	MDD	TRUE	reported	173005	HeRFt9	textfile	2	TRUE	NA	0.000181537	173005	NA	0.000251547	14412
rs3793577	A	G	A	G	-0.0234	-0.0102713	0.4648	0.477884	FALSE	FALSE	FALSE	X8xn2h	9	0.0118385	0.39028	14412	genus.RuminococcaceaeUCG003.id.11361	TRUE	reported	textfile	0.0043	6.787e-08	59851	113154	MDD	TRUE	reported	173005	HeRFt9	textfile	2	TRUE	NA	0.000171146	173005	NA	5.22367e-05	14412
rs3807865	A	G	A	G	0.031	0.0053906	0.4105	0.399521	FALSE	FALSE	FALSE	X8xn2h	7	0.0119976	0.651739	14404	genus.RuminococcaceaeUCG003.id.11361	TRUE	reported	textfile	0.0044	1.093e-12	59851	113154	MDD	TRUE	reported	173005	HeRFt9	textfile	2	TRUE	NA	0.00028684	173005	NA	1.40171e-05	14404
rs4131791	T	C	T	C	-0.0269	0.00144265	0.4075	0.401357	FALSE	FALSE	FALSE	X8xn2h	18	0.0119438	0.902516	14412	genus.RuminococcaceaeUCG003.id.11361	TRUE	reported	textfile	0.0044	8.057e-10	59851	113154	MDD	TRUE	reported	173005	HeRFt9	textfile	2	TRUE	NA	0.000215999	173005	NA	1.01244e-06	14412
rs4141983	T	C	T	C	0.0264	-0.000996906	0.674	0.691918	FALSE	FALSE	FALSE	X8xn2h	1	0.0124849	0.960192	14412	genus.RuminococcaceaeUCG003.id.11361	TRUE	reported	textfile	0.0046	9.692e-09	59851	113154	MDD	TRUE	reported	173005	HeRFt9	textfile	2	TRUE	NA	0.000190351	173005	NA	4.42458e-07	14412
rs4730387	A	T	A	T	0.0238	0.0219488	0.4659	0.338206	FALSE	TRUE	TRUE	X8xn2h	7	0.0118676	0.0633872	14409	genus.RuminococcaceaeUCG003.id.11361	TRUE	reported	textfile	0.0043	4.12e-08	59851	113154	MDD	TRUE	reported	173005	HeRFt9	textfile	2	FALSE	NA	0.000177046	173005	NA	0.000237368	14409
rs4799949	T	C	T	C	-0.0292	0.0113448	0.6684	0.678636	FALSE	FALSE	FALSE	X8xn2h	18	0.0124688	0.38738	14404	genus.RuminococcaceaeUCG003.id.11361	TRUE	reported	textfile	0.0046	1.403e-10	59851	113154	MDD	TRUE	reported	173005	HeRFt9	textfile	2	TRUE	NA	0.00023286	173005	NA	5.74768e-05	14404
rs4936275	T	C	T	C	0.0278	0.00269726	0.622	0.565173	FALSE	FALSE	FALSE	X8xn2h	11	0.0124433	0.809131	14411	genus.RuminococcaceaeUCG003.id.11361	TRUE	reported	textfile	0.0044	3.353e-10	59851	113154	MDD	TRUE	reported	173005	HeRFt9	textfile	2	TRUE	NA	0.000230691	173005	NA	3.26092e-06	14411
rs508502	T	C	T	C	-0.0264	-0.000642824	0.2992	0.286434	FALSE	FALSE	FALSE	X8xn2h	13	0.0131215	0.980131	14004	genus.RuminococcaceaeUCG003.id.11361	TRUE	reported	textfile	0.0048	3.556e-08	59851	113154	MDD	TRUE	reported	173005	HeRFt9	textfile	2	TRUE	NA	0.000174822	173005	NA	1.71406e-07	14004
rs58243949	T	C	T	C	-0.0278	0.0205929	0.235	0.233025	FALSE	FALSE	FALSE	X8xn2h	18	0.0140426	0.172505	14401	genus.RuminococcaceaeUCG003.id.11361	TRUE	reported	textfile	0.0051	5.263e-08	59851	113154	MDD	TRUE	reported	173005	HeRFt9	textfile	2	TRUE	NA	0.00017172	173005	NA	0.000149328	14401
rs59082935	T	C	T	C	0.0363	-0.00377127	0.1342	0.129428	FALSE	FALSE	FALSE	X8xn2h	7	0.0173145	0.816018	14004	genus.RuminococcaceaeUCG003.id.11361	TRUE	reported	textfile	0.0066	3.071e-08	59851	113154	MDD	TRUE	reported	173005	HeRFt9	textfile	2	TRUE	NA	0.000174822	173005	NA	3.38816e-06	14004
rs61914045	A	G	A	G	0.0309	0.00322109	0.2034	0.201876	FALSE	FALSE	FALSE	X8xn2h	12	0.0143667	0.818137	14406	genus.RuminococcaceaeUCG003.id.11361	TRUE	reported	textfile	0.0054	7.964e-09	59851	113154	MDD	TRUE	reported	173005	HeRFt9	textfile	2	TRUE	NA	0.000189232	173005	NA	3.48984e-06	14406
rs62535714	A	G	A	G	0.0339	0.0139491	0.1639	0.196766	FALSE	FALSE	FALSE	X8xn2h	9	0.0157964	0.434286	14409	genus.RuminococcaceaeUCG003.id.11361	TRUE	reported	textfile	0.0058	4.686e-09	59851	113154	MDD	TRUE	reported	173005	HeRFt9	textfile	2	TRUE	NA	0.000197426	173005	NA	5.4123e-05	14409
rs66511648	T	C	T	C	-0.0297	0.00540127	0.716	0.731555	FALSE	FALSE	FALSE	X8xn2h	3	0.0136766	0.667695	13727	genus.RuminococcaceaeUCG003.id.11361	TRUE	reported	textfile	0.0048	6.03e-10	59851	113154	MDD	TRUE	reported	173005	HeRFt9	textfile	2	TRUE	NA	0.000221249	173005	NA	1.13636e-05	13727
rs6656912	T	C	T	C	-0.0252	0.00709161	0.4273	0.416945	FALSE	FALSE	FALSE	X8xn2h	1	0.0122484	0.529026	14406	genus.RuminococcaceaeUCG003.id.11361	TRUE	reported	textfile	0.0043	6.503e-09	59851	113154	MDD	TRUE	reported	173005	HeRFt9	textfile	2	TRUE	NA	0.000198483	173005	NA	2.32724e-05	14406
rs7152906	T	C	T	C	-0.0258	0.000581005	0.4804	0.475137	FALSE	FALSE	FALSE	X8xn2h	14	0.0118253	0.998145	14412	genus.RuminococcaceaeUCG003.id.11361	TRUE	reported	textfile	0.0043	1.873e-09	59851	113154	MDD	TRUE	reported	173005	HeRFt9	textfile	2	TRUE	NA	0.000208046	173005	NA	1.67522e-07	14412
rs7200826	T	C	T	C	0.0268	0.0143747	0.2568	0.161735	FALSE	FALSE	FALSE	X8xn2h	16	0.0137256	0.303322	14403	genus.RuminococcaceaeUCG003.id.11361	TRUE	reported	textfile	0.0049	5.488e-08	59851	113154	MDD	TRUE	reported	173005	HeRFt9	textfile	2	TRUE	NA	0.000172882	173005	NA	7.61579e-05	14403
rs7241572	A	G	A	G	0.0323	0.00975588	0.2047	0.19887	FALSE	FALSE	FALSE	X8xn2h	18	0.0156233	0.515009	13915	genus.RuminococcaceaeUCG003.id.11361	TRUE	reported	textfile	0.0054	2.433e-09	59851	113154	MDD	TRUE	reported	173005	HeRFt9	textfile	2	TRUE	NA	0.000206764	173005	NA	2.80256e-05	13915
rs72737052	A	G	A	G	-0.047	-0.0153089	0.9329	0.937841	FALSE	FALSE	FALSE	X8xn2h	1	0.0245875	0.547528	13064	genus.RuminococcaceaeUCG003.id.11361	TRUE	reported	textfile	0.0087	5.822e-08	59851	113154	MDD	TRUE	reported	173005	HeRFt9	textfile	2	TRUE	NA	0.000168667	173005	NA	2.96779e-05	13064
rs72948506	A	G	A	G	0.0265	-0.00348558	0.2975	0.29164	FALSE	FALSE	FALSE	X8xn2h	2	0.0133328	0.792482	14410	genus.RuminococcaceaeUCG003.id.11361	TRUE	reported	textfile	0.0047	1.715e-08	59851	113154	MDD	TRUE	reported	173005	HeRFt9	textfile	2	TRUE	NA	0.000183723	173005	NA	4.74355e-06	14410
rs7525662	A	C	A	C	-0.0283	-0.00556508	0.5003	0.474661	FALSE	FALSE	FALSE	X8xn2h	1	0.0120361	0.651593	14004	genus.RuminococcaceaeUCG003.id.11361	TRUE	reported	textfile	0.0043	5.319e-11	59851	113154	MDD	TRUE	reported	173005	HeRFt9	textfile	2	TRUE	NA	0.000250307	173005	NA	1.52677e-05	14004
rs754287	A	T	A	T	-0.0289	0.0226153	0.3664	0.364903	FALSE	TRUE	FALSE	X8xn2h	14	0.0122156	0.0665992	14411	genus.RuminococcaceaeUCG003.id.11361	TRUE	reported	textfile	0.0045	1.311e-10	59851	113154	MDD	TRUE	reported	173005	HeRFt9	textfile	2	TRUE	NA	0.000238349	173005	NA	0.000237813	14411
rs7551758	T	G	T	G	-0.0283	-0.0119137	0.4671	0.453801	FALSE	FALSE	FALSE	X8xn2h	1	0.01208	0.335608	14409	genus.RuminococcaceaeUCG003.id.11361	TRUE	reported	textfile	0.0043	5.107e-11	59851	113154	MDD	TRUE	reported	173005	HeRFt9	textfile	2	TRUE	NA	0.000250307	173005	NA	6.7509e-05	14409
rs76954012	A	T	A	T	0.0412	-0.0084067	0.0931	0.0789584	FALSE	TRUE	FALSE	X8xn2h	3	0.0215709	0.697558	13230	genus.RuminococcaceaeUCG003.id.11361	TRUE	reported	textfile	0.0074	2.41e-08	59851	113154	MDD	TRUE	reported	173005	HeRFt9	textfile	2	TRUE	NA	0.000179143	173005	NA	1.1482e-05	13230
rs7725715	A	G	A	G	0.029	-0.0200957	0.5343	0.52156	FALSE	FALSE	FALSE	X8xn2h	5	0.0120172	0.111082	14404	genus.RuminococcaceaeUCG003.id.11361	TRUE	reported	textfile	0.0043	1.607e-11	59851	113154	MDD	TRUE	reported	173005	HeRFt9	textfile	2	TRUE	NA	0.00026284	173005	NA	0.000194131	14404
rs843812	A	G	A	G	0.0248	-0.0101012	0.4117	0.417892	FALSE	FALSE	FALSE	X8xn2h	3	0.0120046	0.398896	14409	genus.RuminococcaceaeUCG003.id.11361	TRUE	reported	textfile	0.0044	1.405e-08	59851	113154	MDD	TRUE	reported	173005	HeRFt9	textfile	2	TRUE	NA	0.000183597	173005	NA	4.91422e-05	14409
rs9364755	A	G	A	G	-0.0283	-0.0239843	0.7738	0.784365	FALSE	FALSE	FALSE	X8xn2h	6	0.0140146	0.0905588	14411	genus.RuminococcaceaeUCG003.id.11361	TRUE	reported	textfile	0.0051	3.486e-08	59851	113154	MDD	TRUE	reported	173005	HeRFt9	textfile	2	TRUE	NA	0.000177951	173005	NA	0.000203223	14411
rs9529218	T	C	T	C	-0.034	0.0335872	0.2031	0.203545	FALSE	FALSE	FALSE	X8xn2h	13	0.0153805	0.0325817	13737	genus.RuminococcaceaeUCG003.id.11361	TRUE	reported	textfile	0.0054	2.231e-10	59851	113154	MDD	TRUE	reported	173005	HeRFt9	textfile	2	TRUE	NA	0.000229096	173005	NA	0.000347078	13737
rs9536381	T	C	T	C	0.0255	-0.006042	0.3259	0.314915	FALSE	FALSE	FALSE	X8xn2h	13	0.0128467	0.602245	14412	genus.RuminococcaceaeUCG003.id.11361	TRUE	reported	textfile	0.0046	2.617e-08	59851	113154	MDD	TRUE	reported	173005	HeRFt9	textfile	2	TRUE	NA	0.000177596	173005	NA	1.535e-05	14412
rs9831648	T	G	T	G	-0.0292	-0.00211378	0.7739	0.777625	FALSE	FALSE	FALSE	X8xn2h	3	0.0143973	0.911198	13737	genus.RuminococcaceaeUCG003.id.11361	TRUE	reported	textfile	0.0052	1.586e-08	59851	113154	MDD	TRUE	reported	173005	HeRFt9	textfile	2	TRUE	NA	0.000182233	173005	NA	1.56937e-06	13737
rs10061069	C	G	C	G	-0.028	-0.00029675	0.2222	0.202151	FALSE	TRUE	FALSE	RxcMHp	5	0.0137289	0.98522	16103	genus.RuminococcaceaeUCG005.id.11363	TRUE	reported	textfile	0.0052	6.517e-08	59851	113154	MDD	TRUE	reported	173005	HeRFt9	textfile	2	TRUE	NA	0.000167565	173005	NA	2.90171e-08	16103
rs1021363	A	G	A	G	0.03	-0.0091034	0.3566	0.350996	FALSE	FALSE	FALSE	RxcMHp	10	0.0119082	0.414492	16103	genus.RuminococcaceaeUCG005.id.11363	TRUE	reported	textfile	0.0045	2.287e-11	59851	113154	MDD	TRUE	reported	173005	HeRFt9	textfile	2	TRUE	NA	0.000256834	173005	NA	3.62951e-05	16103
rs10235664	T	C	T	C	0.027	0.00725618	0.7471	0.719866	FALSE	FALSE	FALSE	RxcMHp	7	0.012425	0.575879	16102	genus.RuminococcaceaeUCG005.id.11363	TRUE	reported	textfile	0.0049	4.677e-08	59851	113154	MDD	TRUE	reported	173005	HeRFt9	textfile	2	TRUE	NA	0.000175471	173005	NA	2.11832e-05	16102
rs10501696	A	G	A	G	0.0295	-0.00577821	0.5052	0.48054	FALSE	FALSE	FALSE	RxcMHp	11	0.0111677	0.604425	16098	genus.RuminococcaceaeUCG005.id.11363	TRUE	reported	textfile	0.0044	2.894e-11	59851	113154	MDD	TRUE	reported	173005	HeRFt9	textfile	2	TRUE	NA	0.00025976	173005	NA	1.66317e-05	16098
rs10913112	T	C	T	C	-0.0262	0.00521782	0.378	0.372176	FALSE	FALSE	FALSE	RxcMHp	1	0.0115784	0.654895	16103	genus.RuminococcaceaeUCG005.id.11363	TRUE	reported	textfile	0.0045	4.525e-09	59851	113154	MDD	TRUE	reported	173005	HeRFt9	textfile	2	TRUE	NA	0.000195902	173005	NA	1.2613e-05	16103
rs11579246	A	G	A	G	0.0491	0.0180264	0.9086	0.900674	FALSE	FALSE	FALSE	RxcMHp	1	0.0184948	0.309024	15381	genus.RuminococcaceaeUCG005.id.11363	TRUE	reported	textfile	0.0075	6.004e-11	59851	113154	MDD	TRUE	reported	173005	HeRFt9	textfile	2	TRUE	NA	0.000247673	173005	NA	6.17684e-05	15381
rs115938232	A	G	A	G	-0.0641	-0.034971	0.9401	0.9416	FALSE	FALSE	FALSE	RxcMHp	6	0.030468	0.328113	9100	genus.RuminococcaceaeUCG005.id.11363	TRUE	reported	textfile	0.0092	3e-12	59851	113154	MDD	TRUE	reported	173005	HeRFt9	textfile	2	TRUE	NA	0.000280521	173005	NA	0.000144784	9100
rs12619197	A	G	A	G	0.0233	-0.0308326	0.4515	0.446192	FALSE	FALSE	FALSE	RxcMHp	2	0.0112119	0.00605967	16099	genus.RuminococcaceaeUCG005.id.11363	TRUE	reported	textfile	0.0043	6.834e-08	59851	113154	MDD	TRUE	reported	173005	HeRFt9	textfile	2	TRUE	NA	0.000169687	173005	NA	0.000469588	16099
rs12631196	A	G	A	G	0.0241	0.00524872	0.4226	0.431121	FALSE	FALSE	FALSE	RxcMHp	3	0.0113143	0.640986	16102	genus.RuminococcaceaeUCG005.id.11363	TRUE	reported	textfile	0.0044	3.279e-08	59851	113154	MDD	TRUE	reported	173005	HeRFt9	textfile	2	TRUE	NA	0.00017338	173005	NA	1.33666e-05	16102
rs12919291	C	G	C	G	0.0327	-0.00557692	0.1884	0.18224	FALSE	TRUE	FALSE	RxcMHp	16	0.014371	0.714732	15472	genus.RuminococcaceaeUCG005.id.11363	TRUE	reported	textfile	0.0055	3.092e-09	59851	113154	MDD	TRUE	reported	173005	HeRFt9	textfile	2	TRUE	NA	0.000204281	173005	NA	9.7347e-06	15472
rs12967143	C	G	C	G	-0.0345	0.0114246	0.7012	0.718886	FALSE	TRUE	FALSE	RxcMHp	18	0.0121318	0.299904	16094	genus.RuminococcaceaeUCG005.id.11363	TRUE	reported	textfile	0.0047	2.527e-13	59851	113154	MDD	TRUE	reported	173005	HeRFt9	textfile	2	TRUE	NA	0.000311353	173005	NA	5.51054e-05	16094
rs13037326	T	C	T	C	0.031	0.0158459	0.2597	0.265481	FALSE	FALSE	FALSE	RxcMHp	20	0.0127623	0.216317	16033	genus.RuminococcaceaeUCG005.id.11363	TRUE	reported	textfile	0.0049	2.398e-10	59851	113154	MDD	TRUE	reported	173005	HeRFt9	textfile	2	TRUE	NA	0.000231301	173005	NA	9.61543e-05	16033
rs17410557	T	C	T	C	-0.0267	-0.0099283	0.6083	0.591969	FALSE	FALSE	FALSE	RxcMHp	18	0.0117222	0.399562	15470	genus.RuminococcaceaeUCG005.id.11363	TRUE	reported	textfile	0.0044	1.415e-09	59851	113154	MDD	TRUE	reported	173005	HeRFt9	textfile	2	TRUE	NA	0.0002128	173005	NA	4.63743e-05	15470
rs17641524	T	C	T	C	-0.03	0.016909	0.2101	0.204391	FALSE	FALSE	FALSE	RxcMHp	1	0.0144721	0.183075	16103	genus.RuminococcaceaeUCG005.id.11363	TRUE	reported	textfile	0.0053	1.502e-08	59851	113154	MDD	TRUE	reported	173005	HeRFt9	textfile	2	TRUE	NA	0.000185164	173005	NA	8.47776e-05	16103
rs1931388	A	G	A	G	0.0295	-0.000527185	0.5958	0.595554	FALSE	FALSE	FALSE	RxcMHp	9	0.0115541	0.946566	16103	genus.RuminococcaceaeUCG005.id.11363	TRUE	reported	textfile	0.0044	1.68e-11	59851	113154	MDD	TRUE	reported	173005	HeRFt9	textfile	2	TRUE	NA	0.00025976	173005	NA	1.29302e-07	16103
rs1950829	A	G	A	G	0.0297	0.0103426	0.4827	0.499092	FALSE	FALSE	FALSE	RxcMHp	14	0.0113956	0.358953	15474	genus.RuminococcaceaeUCG005.id.11363	TRUE	reported	textfile	0.0043	4.738e-12	59851	113154	MDD	TRUE	reported	173005	HeRFt9	textfile	2	TRUE	NA	0.000275678	173005	NA	5.32371e-05	15474
rs198457	T	C	T	C	-0.0315	0.0112158	0.1886	0.16662	FALSE	FALSE	FALSE	RxcMHp	11	0.0148947	0.403572	15821	genus.RuminococcaceaeUCG005.id.11363	TRUE	reported	textfile	0.0056	1.9e-08	59851	113154	MDD	TRUE	reported	173005	HeRFt9	textfile	2	TRUE	NA	0.000182857	173005	NA	3.58426e-05	15821
rs2111592	A	G	A	G	0.0263	-0.00255688	0.3141	0.317528	FALSE	FALSE	FALSE	RxcMHp	2	0.0121099	0.884967	16102	genus.RuminococcaceaeUCG005.id.11363	TRUE	reported	textfile	0.0046	1.35e-08	59851	113154	MDD	TRUE	reported	173005	HeRFt9	textfile	2	TRUE	NA	0.000188912	173005	NA	2.76893e-06	16102
rs2232423	A	G	A	G	0.062	0.00838612	0.8944	0.918778	FALSE	FALSE	FALSE	RxcMHp	6	0.0203265	0.706467	13683	genus.RuminococcaceaeUCG005.id.11363	TRUE	reported	textfile	0.007	1.135e-18	59851	113154	MDD	TRUE	reported	173005	HeRFt9	textfile	2	TRUE	NA	0.000453249	173005	NA	1.24416e-05	13683
rs2247523	C	G	C	G	-0.0243	-0.00714917	0.53	0.543358	FALSE	TRUE	TRUE	RxcMHp	7	0.0112571	0.610731	16102	genus.RuminococcaceaeUCG005.id.11363	TRUE	reported	textfile	0.0043	1.713e-08	59851	113154	MDD	TRUE	reported	173005	HeRFt9	textfile	2	FALSE	NA	0.000184562	173005	NA	2.5051e-05	16102
rs2369818	T	C	T	C	0.0234	-0.000352119	0.4386	0.31261	FALSE	FALSE	FALSE	RxcMHp	16	0.0113342	0.963081	16005	genus.RuminococcaceaeUCG005.id.11363	TRUE	reported	textfile	0.0043	7.179e-08	59851	113154	MDD	TRUE	reported	173005	HeRFt9	textfile	2	TRUE	NA	0.000171146	173005	NA	6.03114e-08	16005
rs2418449	T	C	T	C	0.0281	-0.0153987	0.719	0.717136	FALSE	FALSE	FALSE	RxcMHp	9	0.0123475	0.214018	16101	genus.RuminococcaceaeUCG005.id.11363	TRUE	reported	textfile	0.0048	4.245e-09	59851	113154	MDD	TRUE	reported	173005	HeRFt9	textfile	2	TRUE	NA	0.000198057	173005	NA	9.6598e-05	16101
rs2568958	A	G	A	G	0.0382	0.00272762	0.6042	0.630625	FALSE	FALSE	FALSE	RxcMHp	1	0.0116215	0.915927	16103	genus.RuminococcaceaeUCG005.id.11363	TRUE	reported	textfile	0.0044	2.902e-18	59851	113154	MDD	TRUE	reported	173005	HeRFt9	textfile	2	TRUE	NA	0.00043549	173005	NA	3.42129e-06	16103
rs263645	A	T	A	T	0.0251	-0.00285808	0.5409	0.555999	FALSE	TRUE	TRUE	RxcMHp	9	0.0111769	0.799937	16098	genus.RuminococcaceaeUCG005.id.11363	TRUE	reported	textfile	0.0043	6.364e-09	59851	113154	MDD	TRUE	reported	173005	HeRFt9	textfile	2	FALSE	NA	0.000196912	173005	NA	4.06245e-06	16098
rs28541419	C	G	C	G	0.0292	0.0100369	0.7692	0.854141	FALSE	TRUE	FALSE	RxcMHp	15	0.0137763	0.433258	15821	genus.RuminococcaceaeUCG005.id.11363	TRUE	reported	textfile	0.0052	1.756e-08	59851	113154	MDD	TRUE	reported	173005	HeRFt9	textfile	2	TRUE	NA	0.000182233	173005	NA	3.35539e-05	15821
rs2876520	C	G	C	G	-0.026	-0.00375591	0.5312	0.5217	FALSE	TRUE	TRUE	RxcMHp	6	0.0113339	0.755192	15821	genus.RuminococcaceaeUCG005.id.11363	TRUE	reported	textfile	0.0043	2.241e-09	59851	113154	MDD	TRUE	reported	173005	HeRFt9	textfile	2	FALSE	NA	0.000211283	173005	NA	6.94204e-06	15821
rs30266	A	G	A	G	0.0366	0.00974146	0.3271	0.325884	FALSE	FALSE	FALSE	RxcMHp	5	0.0120898	0.412751	16100	genus.RuminococcaceaeUCG005.id.11363	TRUE	reported	textfile	0.0046	1.428e-15	59851	113154	MDD	TRUE	reported	173005	HeRFt9	textfile	2	TRUE	NA	0.000365792	173005	NA	4.03291e-05	16100
rs3099439	T	C	T	C	-0.0241	0.000157326	0.5351	0.534649	FALSE	FALSE	FALSE	RxcMHp	5	0.011215	0.989123	16103	genus.RuminococcaceaeUCG005.id.11363	TRUE	reported	textfile	0.0043	2.777e-08	59851	113154	MDD	TRUE	reported	173005	HeRFt9	textfile	2	TRUE	NA	0.000181537	173005	NA	1.22222e-08	16103
rs3793577	A	G	A	G	-0.0234	-0.0129705	0.4648	0.477884	FALSE	FALSE	FALSE	RxcMHp	9	0.011199	0.252023	16103	genus.RuminococcaceaeUCG005.id.11363	TRUE	reported	textfile	0.0043	6.787e-08	59851	113154	MDD	TRUE	reported	173005	HeRFt9	textfile	2	TRUE	NA	0.000171146	173005	NA	8.33038e-05	16103
rs3807865	A	G	A	G	0.031	-0.0171259	0.4105	0.399521	FALSE	FALSE	FALSE	RxcMHp	7	0.0113518	0.131808	16098	genus.RuminococcaceaeUCG005.id.11363	TRUE	reported	textfile	0.0044	1.093e-12	59851	113154	MDD	TRUE	reported	173005	HeRFt9	textfile	2	TRUE	NA	0.00028684	173005	NA	0.000141384	16098
rs4131791	T	C	T	C	-0.0269	-0.00519973	0.4075	0.401357	FALSE	FALSE	FALSE	RxcMHp	18	0.0112986	0.638615	16103	genus.RuminococcaceaeUCG005.id.11363	TRUE	reported	textfile	0.0044	8.057e-10	59851	113154	MDD	TRUE	reported	173005	HeRFt9	textfile	2	TRUE	NA	0.000215999	173005	NA	1.31538e-05	16103
rs4141983	T	C	T	C	0.0264	-0.0170833	0.674	0.691918	FALSE	FALSE	FALSE	RxcMHp	1	0.0118073	0.146484	16103	genus.RuminococcaceaeUCG005.id.11363	TRUE	reported	textfile	0.0046	9.692e-09	59851	113154	MDD	TRUE	reported	173005	HeRFt9	textfile	2	TRUE	NA	0.000190351	173005	NA	0.000129998	16103
rs4730387	A	T	A	T	0.0238	0.00661543	0.4659	0.338206	FALSE	TRUE	TRUE	RxcMHp	7	0.0112246	0.552325	16101	genus.RuminococcaceaeUCG005.id.11363	TRUE	reported	textfile	0.0043	4.12e-08	59851	113154	MDD	TRUE	reported	173005	HeRFt9	textfile	2	FALSE	NA	0.000177046	173005	NA	2.15757e-05	16101
rs4799949	T	C	T	C	-0.0292	-0.0106293	0.6684	0.678636	FALSE	FALSE	FALSE	RxcMHp	18	0.0118056	0.378224	16098	genus.RuminococcaceaeUCG005.id.11363	TRUE	reported	textfile	0.0046	1.403e-10	59851	113154	MDD	TRUE	reported	173005	HeRFt9	textfile	2	TRUE	NA	0.00023286	173005	NA	5.03608e-05	16098
rs4936275	T	C	T	C	0.0278	-0.00639078	0.622	0.565173	FALSE	FALSE	FALSE	RxcMHp	11	0.0117514	0.543811	16102	genus.RuminococcaceaeUCG005.id.11363	TRUE	reported	textfile	0.0044	3.353e-10	59851	113154	MDD	TRUE	reported	173005	HeRFt9	textfile	2	TRUE	NA	0.000230691	173005	NA	1.83694e-05	16102
rs508502	T	C	T	C	-0.0264	0.0180678	0.2992	0.286434	FALSE	FALSE	FALSE	RxcMHp	13	0.0123571	0.147557	15821	genus.RuminococcaceaeUCG005.id.11363	TRUE	reported	textfile	0.0048	3.556e-08	59851	113154	MDD	TRUE	reported	173005	HeRFt9	textfile	2	TRUE	NA	0.000174822	173005	NA	0.000135127	15821
rs58243949	T	C	T	C	-0.0278	0.0110346	0.235	0.233025	FALSE	FALSE	FALSE	RxcMHp	18	0.0132742	0.399365	16095	genus.RuminococcaceaeUCG005.id.11363	TRUE	reported	textfile	0.0051	5.263e-08	59851	113154	MDD	TRUE	reported	173005	HeRFt9	textfile	2	TRUE	NA	0.00017172	173005	NA	4.29383e-05	16095
rs59082935	T	C	T	C	0.0363	0.0103193	0.1342	0.129428	FALSE	FALSE	FALSE	RxcMHp	7	0.0163572	0.405496	15821	genus.RuminococcaceaeUCG005.id.11363	TRUE	reported	textfile	0.0066	3.071e-08	59851	113154	MDD	TRUE	reported	173005	HeRFt9	textfile	2	TRUE	NA	0.000174822	173005	NA	2.51588e-05	15821
rs61914045	A	G	A	G	0.0309	0.0161269	0.2034	0.201876	FALSE	FALSE	FALSE	RxcMHp	12	0.0136186	0.228374	16099	genus.RuminococcaceaeUCG005.id.11363	TRUE	reported	textfile	0.0054	7.964e-09	59851	113154	MDD	TRUE	reported	173005	HeRFt9	textfile	2	TRUE	NA	0.000189232	173005	NA	8.7107e-05	16099
rs62535714	A	G	A	G	0.0339	0.0230522	0.1639	0.196766	FALSE	FALSE	FALSE	RxcMHp	9	0.0149031	0.134512	16101	genus.RuminococcaceaeUCG005.id.11363	TRUE	reported	textfile	0.0058	4.686e-09	59851	113154	MDD	TRUE	reported	173005	HeRFt9	textfile	2	TRUE	NA	0.000197426	173005	NA	0.000148595	16101
rs66511648	T	C	T	C	-0.0297	0.0140251	0.716	0.731555	FALSE	FALSE	FALSE	RxcMHp	3	0.0128708	0.277211	15467	genus.RuminococcaceaeUCG005.id.11363	TRUE	reported	textfile	0.0048	6.03e-10	59851	113154	MDD	TRUE	reported	173005	HeRFt9	textfile	2	TRUE	NA	0.000221249	173005	NA	7.67743e-05	15467
rs6656912	T	C	T	C	-0.0252	0.00218675	0.4273	0.416945	FALSE	FALSE	FALSE	RxcMHp	1	0.0115447	0.896943	16099	genus.RuminococcaceaeUCG005.id.11363	TRUE	reported	textfile	0.0043	6.503e-09	59851	113154	MDD	TRUE	reported	173005	HeRFt9	textfile	2	TRUE	NA	0.000198483	173005	NA	2.22887e-06	16099
rs7152906	T	C	T	C	-0.0258	0.0125423	0.4804	0.475137	FALSE	FALSE	FALSE	RxcMHp	14	0.0111798	0.295134	16103	genus.RuminococcaceaeUCG005.id.11363	TRUE	reported	textfile	0.0043	1.873e-09	59851	113154	MDD	TRUE	reported	173005	HeRFt9	textfile	2	TRUE	NA	0.000208046	173005	NA	7.8163e-05	16103
rs7200826	T	C	T	C	0.0268	-0.00866241	0.2568	0.161735	FALSE	FALSE	FALSE	RxcMHp	16	0.0129142	0.582955	16097	genus.RuminococcaceaeUCG005.id.11363	TRUE	reported	textfile	0.0049	5.488e-08	59851	113154	MDD	TRUE	reported	173005	HeRFt9	textfile	2	TRUE	NA	0.000172882	173005	NA	2.79538e-05	16097
rs7241572	A	G	A	G	0.0323	-0.00263147	0.2047	0.19887	FALSE	FALSE	FALSE	RxcMHp	18	0.0146679	0.855848	15728	genus.RuminococcaceaeUCG005.id.11363	TRUE	reported	textfile	0.0054	2.433e-09	59851	113154	MDD	TRUE	reported	173005	HeRFt9	textfile	2	TRUE	NA	0.000206764	173005	NA	2.04665e-06	15728
rs72737052	A	G	A	G	-0.047	-0.0227184	0.9329	0.937841	FALSE	FALSE	FALSE	RxcMHp	1	0.0231132	0.28155	14697	genus.RuminococcaceaeUCG005.id.11363	TRUE	reported	textfile	0.0087	5.822e-08	59851	113154	MDD	TRUE	reported	173005	HeRFt9	textfile	2	TRUE	NA	0.000168667	173005	NA	6.57408e-05	14697
rs72948506	A	G	A	G	0.0265	-0.00552247	0.2975	0.29164	FALSE	FALSE	FALSE	RxcMHp	2	0.0125392	0.579467	16102	genus.RuminococcaceaeUCG005.id.11363	TRUE	reported	textfile	0.0047	1.715e-08	59851	113154	MDD	TRUE	reported	173005	HeRFt9	textfile	2	TRUE	NA	0.000183723	173005	NA	1.20474e-05	16102
rs7525662	A	C	A	C	-0.0283	0.0133756	0.5003	0.474661	FALSE	FALSE	FALSE	RxcMHp	1	0.0113111	0.24334	15821	genus.RuminococcaceaeUCG005.id.11363	TRUE	reported	textfile	0.0043	5.319e-11	59851	113154	MDD	TRUE	reported	173005	HeRFt9	textfile	2	TRUE	NA	0.000250307	173005	NA	8.83899e-05	15821
rs754287	A	T	A	T	-0.0289	-0.00567366	0.3664	0.364903	FALSE	TRUE	FALSE	RxcMHp	14	0.011571	0.626277	16102	genus.RuminococcaceaeUCG005.id.11363	TRUE	reported	textfile	0.0045	1.311e-10	59851	113154	MDD	TRUE	reported	173005	HeRFt9	textfile	2	TRUE	NA	0.000238349	173005	NA	1.49333e-05	16102
rs7551758	T	G	T	G	-0.0283	0.016564	0.4671	0.453801	FALSE	FALSE	FALSE	RxcMHp	1	0.0113927	0.129694	16101	genus.RuminococcaceaeUCG005.id.11363	TRUE	reported	textfile	0.0043	5.107e-11	59851	113154	MDD	TRUE	reported	173005	HeRFt9	textfile	2	TRUE	NA	0.000250307	173005	NA	0.000131286	16101
rs76954012	A	T	A	T	0.0412	-0.0196199	0.0931	0.0789584	FALSE	TRUE	FALSE	RxcMHp	3	0.0202487	0.309642	14900	genus.RuminococcaceaeUCG005.id.11363	TRUE	reported	textfile	0.0074	2.41e-08	59851	113154	MDD	TRUE	reported	173005	HeRFt9	textfile	2	TRUE	NA	0.000179143	173005	NA	6.3015e-05	14900
rs7725715	A	G	A	G	0.029	-0.00143772	0.5343	0.52156	FALSE	FALSE	FALSE	RxcMHp	5	0.0113446	0.836826	16097	genus.RuminococcaceaeUCG005.id.11363	TRUE	reported	textfile	0.0043	1.607e-11	59851	113154	MDD	TRUE	reported	173005	HeRFt9	textfile	2	TRUE	NA	0.00026284	173005	NA	9.97884e-07	16097
rs843812	A	G	A	G	0.0248	0.0232393	0.4117	0.417892	FALSE	FALSE	FALSE	RxcMHp	3	0.0113433	0.0440227	16101	genus.RuminococcaceaeUCG005.id.11363	TRUE	reported	textfile	0.0044	1.405e-08	59851	113154	MDD	TRUE	reported	173005	HeRFt9	textfile	2	TRUE	NA	0.000183597	173005	NA	0.000260648	16101
rs9364755	A	G	A	G	-0.0283	-0.00481008	0.7738	0.784365	FALSE	FALSE	FALSE	RxcMHp	6	0.0132542	0.688778	16102	genus.RuminococcaceaeUCG005.id.11363	TRUE	reported	textfile	0.0051	3.486e-08	59851	113154	MDD	TRUE	reported	173005	HeRFt9	textfile	2	TRUE	NA	0.000177951	173005	NA	8.18031e-06	16102
rs9529218	T	C	T	C	-0.034	0.0150816	0.2031	0.203545	FALSE	FALSE	FALSE	RxcMHp	13	0.0144872	0.314348	15474	genus.RuminococcaceaeUCG005.id.11363	TRUE	reported	textfile	0.0054	2.231e-10	59851	113154	MDD	TRUE	reported	173005	HeRFt9	textfile	2	TRUE	NA	0.000229096	173005	NA	7.00398e-05	15474
rs9536381	T	C	T	C	0.0255	0.0249773	0.3259	0.314915	FALSE	FALSE	FALSE	RxcMHp	13	0.0121083	0.0423605	16103	genus.RuminococcaceaeUCG005.id.11363	TRUE	reported	textfile	0.0046	2.617e-08	59851	113154	MDD	TRUE	reported	173005	HeRFt9	textfile	2	TRUE	NA	0.000177596	173005	NA	0.000264213	16103
rs9831648	T	G	T	G	-0.0292	-0.00538729	0.7739	0.777625	FALSE	FALSE	FALSE	RxcMHp	3	0.0135474	0.736777	15474	genus.RuminococcaceaeUCG005.id.11363	TRUE	reported	textfile	0.0052	1.586e-08	59851	113154	MDD	TRUE	reported	173005	HeRFt9	textfile	2	TRUE	NA	0.000182233	173005	NA	1.02207e-05	15474
rs10061069	C	G	C	G	-0.028	0.0131334	0.2222	0.202151	FALSE	TRUE	FALSE	v0IpHd	5	0.0307265	0.551086	3154	genus.Sellimonas.id.14369	TRUE	reported	textfile	0.0052	6.517e-08	59851	113154	MDD	TRUE	reported	173005	HeRFt9	textfile	2	TRUE	NA	0.000167565	173005	NA	5.79588e-05	3154
rs1021363	A	G	A	G	0.03	0.0131606	0.3566	0.350996	FALSE	FALSE	FALSE	v0IpHd	10	0.0265821	0.636792	3154	genus.Sellimonas.id.14369	TRUE	reported	textfile	0.0045	2.287e-11	59851	113154	MDD	TRUE	reported	173005	HeRFt9	textfile	2	TRUE	NA	0.000256834	173005	NA	7.77591e-05	3154
rs10235664	T	C	T	C	0.027	0.00611388	0.7471	0.719866	FALSE	FALSE	FALSE	v0IpHd	7	0.0281117	0.860907	3154	genus.Sellimonas.id.14369	TRUE	reported	textfile	0.0049	4.677e-08	59851	113154	MDD	TRUE	reported	173005	HeRFt9	textfile	2	TRUE	NA	0.000175471	173005	NA	1.50061e-05	3154
rs10501696	A	G	A	G	0.0295	-0.0450563	0.5052	0.48054	FALSE	FALSE	FALSE	v0IpHd	11	0.0252135	0.0808771	3153	genus.Sellimonas.id.14369	TRUE	reported	textfile	0.0044	2.894e-11	59851	113154	MDD	TRUE	reported	173005	HeRFt9	textfile	2	TRUE	NA	0.00025976	173005	NA	0.00101241	3153
rs10913112	T	C	T	C	-0.0262	-0.040682	0.378	0.372176	FALSE	FALSE	FALSE	v0IpHd	1	0.0262317	0.130829	3154	genus.Sellimonas.id.14369	TRUE	reported	textfile	0.0045	4.525e-09	59851	113154	MDD	TRUE	reported	173005	HeRFt9	textfile	2	TRUE	NA	0.000195902	173005	NA	0.000762492	3154
rs11579246	A	G	A	G	0.0491	0.123113	0.9086	0.900674	FALSE	FALSE	FALSE	v0IpHd	1	0.0410162	0.00287018	3106	genus.Sellimonas.id.14369	TRUE	reported	textfile	0.0075	6.004e-11	59851	113154	MDD	TRUE	reported	173005	HeRFt9	textfile	2	TRUE	NA	0.000247673	173005	NA	0.00289414	3106
rs12619197	A	G	A	G	0.0233	-0.00303978	0.4515	0.446192	FALSE	FALSE	FALSE	v0IpHd	2	0.0252381	0.905455	3153	genus.Sellimonas.id.14369	TRUE	reported	textfile	0.0043	6.834e-08	59851	113154	MDD	TRUE	reported	173005	HeRFt9	textfile	2	TRUE	NA	0.000169687	173005	NA	4.60387e-06	3153
rs12631196	A	G	A	G	0.0241	0.0255097	0.4226	0.431121	FALSE	FALSE	FALSE	v0IpHd	3	0.0254435	0.310649	3154	genus.Sellimonas.id.14369	TRUE	reported	textfile	0.0044	3.279e-08	59851	113154	MDD	TRUE	reported	173005	HeRFt9	textfile	2	TRUE	NA	0.00017338	173005	NA	0.000318809	3154
rs12919291	C	G	C	G	0.0327	-0.0582303	0.1884	0.18224	FALSE	TRUE	FALSE	v0IpHd	16	0.0316017	0.085739	3154	genus.Sellimonas.id.14369	TRUE	reported	textfile	0.0055	3.092e-09	59851	113154	MDD	TRUE	reported	173005	HeRFt9	textfile	2	TRUE	NA	0.000204281	173005	NA	0.00107603	3154
rs12967143	C	G	C	G	-0.0345	0.0323548	0.7012	0.718886	FALSE	TRUE	FALSE	v0IpHd	18	0.0276084	0.264271	3152	genus.Sellimonas.id.14369	TRUE	reported	textfile	0.0047	2.527e-13	59851	113154	MDD	TRUE	reported	173005	HeRFt9	textfile	2	TRUE	NA	0.000311353	173005	NA	0.000435808	3152
rs13037326	T	C	T	C	0.031	0.0632595	0.2597	0.265481	FALSE	FALSE	FALSE	v0IpHd	20	0.0286603	0.029778	3140	genus.Sellimonas.id.14369	TRUE	reported	textfile	0.0049	2.398e-10	59851	113154	MDD	TRUE	reported	173005	HeRFt9	textfile	2	TRUE	NA	0.000231301	173005	NA	0.00155011	3140
rs17410557	T	C	T	C	-0.0267	-0.0213175	0.6083	0.591969	FALSE	FALSE	FALSE	v0IpHd	18	0.0258029	0.367597	3153	genus.Sellimonas.id.14369	TRUE	reported	textfile	0.0044	1.415e-09	59851	113154	MDD	TRUE	reported	173005	HeRFt9	textfile	2	TRUE	NA	0.0002128	173005	NA	0.000216566	3153
rs17641524	T	C	T	C	-0.03	0.050338	0.2101	0.204391	FALSE	FALSE	FALSE	v0IpHd	1	0.0319742	0.12832	3154	genus.Sellimonas.id.14369	TRUE	reported	textfile	0.0053	1.502e-08	59851	113154	MDD	TRUE	reported	173005	HeRFt9	textfile	2	TRUE	NA	0.000185164	173005	NA	0.000785717	3154
rs1931388	A	G	A	G	0.0295	-0.018116	0.5958	0.595554	FALSE	FALSE	FALSE	v0IpHd	9	0.0255058	0.49434	3154	genus.Sellimonas.id.14369	TRUE	reported	textfile	0.0044	1.68e-11	59851	113154	MDD	TRUE	reported	173005	HeRFt9	textfile	2	TRUE	NA	0.00025976	173005	NA	0.000160026	3154
rs1950829	A	G	A	G	0.0297	-0.0232154	0.4827	0.499092	FALSE	FALSE	FALSE	v0IpHd	14	0.0251818	0.363268	3154	genus.Sellimonas.id.14369	TRUE	reported	textfile	0.0043	4.738e-12	59851	113154	MDD	TRUE	reported	173005	HeRFt9	textfile	2	TRUE	NA	0.000275678	173005	NA	0.000269572	3154
rs198457	T	C	T	C	-0.0315	-0.0202399	0.1886	0.16662	FALSE	FALSE	FALSE	v0IpHd	11	0.0329967	0.590415	3095	genus.Sellimonas.id.14369	TRUE	reported	textfile	0.0056	1.9e-08	59851	113154	MDD	TRUE	reported	173005	HeRFt9	textfile	2	TRUE	NA	0.000182857	173005	NA	0.00012163	3095
rs2111592	A	G	A	G	0.0263	0.0187094	0.3141	0.317528	FALSE	FALSE	FALSE	v0IpHd	2	0.0269215	0.503354	3154	genus.Sellimonas.id.14369	TRUE	reported	textfile	0.0046	1.35e-08	59851	113154	MDD	TRUE	reported	173005	HeRFt9	textfile	2	TRUE	NA	0.000188912	173005	NA	0.000153203	3154
rs2247523	C	G	C	G	-0.0243	-0.0563075	0.53	0.543358	FALSE	TRUE	TRUE	v0IpHd	7	0.0252161	0.0279348	3154	genus.Sellimonas.id.14369	TRUE	reported	textfile	0.0043	1.713e-08	59851	113154	MDD	TRUE	reported	173005	HeRFt9	textfile	2	FALSE	NA	0.000184562	173005	NA	0.00157945	3154
rs2369818	T	C	T	C	0.0234	-0.0402215	0.4386	0.31261	FALSE	FALSE	FALSE	v0IpHd	16	0.025527	0.113871	3105	genus.Sellimonas.id.14369	TRUE	reported	textfile	0.0043	7.179e-08	59851	113154	MDD	TRUE	reported	173005	HeRFt9	textfile	2	TRUE	NA	0.000171146	173005	NA	0.000799443	3105
rs2418449	T	C	T	C	0.0281	-0.0502083	0.719	0.717136	FALSE	FALSE	FALSE	v0IpHd	9	0.0279187	0.0710664	3154	genus.Sellimonas.id.14369	TRUE	reported	textfile	0.0048	4.245e-09	59851	113154	MDD	TRUE	reported	173005	HeRFt9	textfile	2	TRUE	NA	0.000198057	173005	NA	0.00102501	3154
rs2568958	A	G	A	G	0.0382	0.0380964	0.6042	0.630625	FALSE	FALSE	FALSE	v0IpHd	1	0.0257429	0.136413	3154	genus.Sellimonas.id.14369	TRUE	reported	textfile	0.0044	2.902e-18	59851	113154	MDD	TRUE	reported	173005	HeRFt9	textfile	2	TRUE	NA	0.00043549	173005	NA	0.000694328	3154
rs263645	A	T	A	T	0.0251	-0.0227209	0.5409	0.555999	FALSE	TRUE	TRUE	v0IpHd	9	0.0252272	0.375525	3153	genus.Sellimonas.id.14369	TRUE	reported	textfile	0.0043	6.364e-09	59851	113154	MDD	TRUE	reported	173005	HeRFt9	textfile	2	FALSE	NA	0.000196912	173005	NA	0.000257367	3153
rs28541419	C	G	C	G	0.0292	-0.00998794	0.7692	0.854141	FALSE	TRUE	FALSE	v0IpHd	15	0.0305562	0.711802	3095	genus.Sellimonas.id.14369	TRUE	reported	textfile	0.0052	1.756e-08	59851	113154	MDD	TRUE	reported	173005	HeRFt9	textfile	2	TRUE	NA	0.000182233	173005	NA	3.45428e-05	3095
rs2876520	C	G	C	G	-0.026	0.00320992	0.5312	0.5217	FALSE	TRUE	TRUE	v0IpHd	6	0.0254312	0.89609	3095	genus.Sellimonas.id.14369	TRUE	reported	textfile	0.0043	2.241e-09	59851	113154	MDD	TRUE	reported	173005	HeRFt9	textfile	2	FALSE	NA	0.000211283	173005	NA	5.1508e-06	3095
rs30266	A	G	A	G	0.0366	-0.0480762	0.3271	0.325884	FALSE	FALSE	FALSE	v0IpHd	5	0.0267376	0.0596781	3153	genus.Sellimonas.id.14369	TRUE	reported	textfile	0.0046	1.428e-15	59851	113154	MDD	TRUE	reported	173005	HeRFt9	textfile	2	TRUE	NA	0.000365792	173005	NA	0.00102499	3153
rs3099439	T	C	T	C	-0.0241	0.0021481	0.5351	0.534649	FALSE	FALSE	FALSE	v0IpHd	5	0.0252191	0.92335	3154	genus.Sellimonas.id.14369	TRUE	reported	textfile	0.0043	2.777e-08	59851	113154	MDD	TRUE	reported	173005	HeRFt9	textfile	2	TRUE	NA	0.000181537	173005	NA	2.30177e-06	3154
rs3793577	A	G	A	G	-0.0234	-0.0284091	0.4648	0.477884	FALSE	FALSE	FALSE	v0IpHd	9	0.0252096	0.265543	3154	genus.Sellimonas.id.14369	TRUE	reported	textfile	0.0043	6.787e-08	59851	113154	MDD	TRUE	reported	173005	HeRFt9	textfile	2	TRUE	NA	0.000171146	173005	NA	0.000402739	3154
rs3807865	A	G	A	G	0.031	0.00641622	0.4105	0.399521	FALSE	FALSE	FALSE	v0IpHd	7	0.0256323	0.810652	3153	genus.Sellimonas.id.14369	TRUE	reported	textfile	0.0044	1.093e-12	59851	113154	MDD	TRUE	reported	173005	HeRFt9	textfile	2	TRUE	NA	0.00028684	173005	NA	1.9885e-05	3153
rs4131791	T	C	T	C	-0.0269	0.0492098	0.4075	0.401357	FALSE	FALSE	FALSE	v0IpHd	18	0.0254554	0.0511814	3154	genus.Sellimonas.id.14369	TRUE	reported	textfile	0.0044	8.057e-10	59851	113154	MDD	TRUE	reported	173005	HeRFt9	textfile	2	TRUE	NA	0.000215999	173005	NA	0.00118424	3154
rs4141983	T	C	T	C	0.0264	-0.00622786	0.674	0.691918	FALSE	FALSE	FALSE	v0IpHd	1	0.0268219	0.799943	3154	genus.Sellimonas.id.14369	TRUE	reported	textfile	0.0046	9.692e-09	59851	113154	MDD	TRUE	reported	173005	HeRFt9	textfile	2	TRUE	NA	0.000190351	173005	NA	1.71043e-05	3154
rs4730387	A	T	A	T	0.0238	-0.0135469	0.4659	0.338206	FALSE	TRUE	TRUE	v0IpHd	7	0.0252367	0.57752	3154	genus.Sellimonas.id.14369	TRUE	reported	textfile	0.0043	4.12e-08	59851	113154	MDD	TRUE	reported	173005	HeRFt9	textfile	2	FALSE	NA	0.000177046	173005	NA	9.14095e-05	3154
rs4799949	T	C	T	C	-0.0292	0.00735612	0.6684	0.678636	FALSE	FALSE	FALSE	v0IpHd	18	0.0267447	0.774448	3153	genus.Sellimonas.id.14369	TRUE	reported	textfile	0.0046	1.403e-10	59851	113154	MDD	TRUE	reported	173005	HeRFt9	textfile	2	TRUE	NA	0.00023286	173005	NA	2.40084e-05	3153
rs4936275	T	C	T	C	0.0278	-0.0170587	0.622	0.565173	FALSE	FALSE	FALSE	v0IpHd	11	0.0262054	0.551126	3154	genus.Sellimonas.id.14369	TRUE	reported	textfile	0.0044	3.353e-10	59851	113154	MDD	TRUE	reported	173005	HeRFt9	textfile	2	TRUE	NA	0.000230691	173005	NA	0.000134421	3154
rs508502	T	C	T	C	-0.0264	0.0567989	0.2992	0.286434	FALSE	FALSE	FALSE	v0IpHd	13	0.0280241	0.043757	3095	genus.Sellimonas.id.14369	TRUE	reported	textfile	0.0048	3.556e-08	59851	113154	MDD	TRUE	reported	173005	HeRFt9	textfile	2	TRUE	NA	0.000174822	173005	NA	0.00132636	3095
rs58243949	T	C	T	C	-0.0278	-0.00501828	0.235	0.233025	FALSE	FALSE	FALSE	v0IpHd	18	0.0303435	0.873846	3152	genus.Sellimonas.id.14369	TRUE	reported	textfile	0.0051	5.263e-08	59851	113154	MDD	TRUE	reported	173005	HeRFt9	textfile	2	TRUE	NA	0.00017172	173005	NA	8.68286e-06	3152
rs59082935	T	C	T	C	0.0363	0.0224671	0.1342	0.129428	FALSE	FALSE	FALSE	v0IpHd	7	0.0378236	0.527223	3095	genus.Sellimonas.id.14369	TRUE	reported	textfile	0.0066	3.071e-08	59851	113154	MDD	TRUE	reported	173005	HeRFt9	textfile	2	TRUE	NA	0.000174822	173005	NA	0.000114062	3095
rs61914045	A	G	A	G	0.0309	0.014615	0.2034	0.201876	FALSE	FALSE	FALSE	v0IpHd	12	0.0313885	0.646602	3153	genus.Sellimonas.id.14369	TRUE	reported	textfile	0.0054	7.964e-09	59851	113154	MDD	TRUE	reported	173005	HeRFt9	textfile	2	TRUE	NA	0.000189232	173005	NA	6.87982e-05	3153
rs62535714	A	G	A	G	0.0339	0.0355829	0.1639	0.196766	FALSE	FALSE	FALSE	v0IpHd	9	0.0333381	0.30535	3154	genus.Sellimonas.id.14369	TRUE	reported	textfile	0.0058	4.686e-09	59851	113154	MDD	TRUE	reported	173005	HeRFt9	textfile	2	TRUE	NA	0.000197426	173005	NA	0.000361292	3154
rs66511648	T	C	T	C	-0.0297	-0.0231278	0.716	0.731555	FALSE	FALSE	FALSE	v0IpHd	3	0.0282994	0.40896	3153	genus.Sellimonas.id.14369	TRUE	reported	textfile	0.0048	6.03e-10	59851	113154	MDD	TRUE	reported	173005	HeRFt9	textfile	2	TRUE	NA	0.000221249	173005	NA	0.000211921	3153
rs6656912	T	C	T	C	-0.0252	0.0211574	0.4273	0.416945	FALSE	FALSE	FALSE	v0IpHd	1	0.0255989	0.41902	3153	genus.Sellimonas.id.14369	TRUE	reported	textfile	0.0043	6.503e-09	59851	113154	MDD	TRUE	reported	173005	HeRFt9	textfile	2	TRUE	NA	0.000198483	173005	NA	0.00021674	3153
rs7152906	T	C	T	C	-0.0258	-0.0307553	0.4804	0.475137	FALSE	FALSE	FALSE	v0IpHd	14	0.0252724	0.238788	3154	genus.Sellimonas.id.14369	TRUE	reported	textfile	0.0043	1.873e-09	59851	113154	MDD	TRUE	reported	173005	HeRFt9	textfile	2	TRUE	NA	0.000208046	173005	NA	0.000469628	3154
rs7200826	T	C	T	C	0.0268	-0.0118763	0.2568	0.161735	FALSE	FALSE	FALSE	v0IpHd	16	0.0286875	0.69177	3153	genus.Sellimonas.id.14369	TRUE	reported	textfile	0.0049	5.488e-08	59851	113154	MDD	TRUE	reported	173005	HeRFt9	textfile	2	TRUE	NA	0.000172882	173005	NA	5.43885e-05	3153
rs7241572	A	G	A	G	0.0323	-0.0267913	0.2047	0.19887	FALSE	FALSE	FALSE	v0IpHd	18	0.0327688	0.406594	3047	genus.Sellimonas.id.14369	TRUE	reported	textfile	0.0054	2.433e-09	59851	113154	MDD	TRUE	reported	173005	HeRFt9	textfile	2	TRUE	NA	0.000206764	173005	NA	0.000219474	3047
rs72948506	A	G	A	G	0.0265	-0.0142754	0.2975	0.29164	FALSE	FALSE	FALSE	v0IpHd	2	0.0277753	0.626057	3154	genus.Sellimonas.id.14369	TRUE	reported	textfile	0.0047	1.715e-08	59851	113154	MDD	TRUE	reported	173005	HeRFt9	textfile	2	TRUE	NA	0.000183723	173005	NA	8.37986e-05	3154
rs7525662	A	C	A	C	-0.0283	0.0120393	0.5003	0.474661	FALSE	FALSE	FALSE	v0IpHd	1	0.0253763	0.636352	3095	genus.Sellimonas.id.14369	TRUE	reported	textfile	0.0043	5.319e-11	59851	113154	MDD	TRUE	reported	173005	HeRFt9	textfile	2	TRUE	NA	0.000250307	173005	NA	7.27668e-05	3095
rs754287	A	T	A	T	-0.0289	-0.0109005	0.3664	0.364903	FALSE	TRUE	FALSE	v0IpHd	14	0.0261863	0.691238	3154	genus.Sellimonas.id.14369	TRUE	reported	textfile	0.0045	1.311e-10	59851	113154	MDD	TRUE	reported	173005	HeRFt9	textfile	2	TRUE	NA	0.000238349	173005	NA	5.49716e-05	3154
rs7551758	T	G	T	G	-0.0283	0.0176164	0.4671	0.453801	FALSE	FALSE	FALSE	v0IpHd	1	0.0252823	0.488257	3154	genus.Sellimonas.id.14369	TRUE	reported	textfile	0.0043	5.107e-11	59851	113154	MDD	TRUE	reported	173005	HeRFt9	textfile	2	TRUE	NA	0.000250307	173005	NA	0.000154009	3154
rs76954012	A	T	A	T	0.0412	-0.051512	0.0931	0.0789584	FALSE	TRUE	FALSE	v0IpHd	3	0.0449225	0.226114	3014	genus.Sellimonas.id.14369	TRUE	reported	textfile	0.0074	2.41e-08	59851	113154	MDD	TRUE	reported	173005	HeRFt9	textfile	2	TRUE	NA	0.000179143	173005	NA	0.00043636	3014
rs7725715	A	G	A	G	0.029	0.00521506	0.5343	0.52156	FALSE	FALSE	FALSE	v0IpHd	5	0.0253192	0.829959	3153	genus.Sellimonas.id.14369	TRUE	reported	textfile	0.0043	1.607e-11	59851	113154	MDD	TRUE	reported	173005	HeRFt9	textfile	2	TRUE	NA	0.00026284	173005	NA	1.34637e-05	3153
rs843812	A	G	A	G	0.0248	-0.00548188	0.4117	0.417892	FALSE	FALSE	FALSE	v0IpHd	3	0.0255827	0.847221	3154	genus.Sellimonas.id.14369	TRUE	reported	textfile	0.0044	1.405e-08	59851	113154	MDD	TRUE	reported	173005	HeRFt9	textfile	2	TRUE	NA	0.000183597	173005	NA	1.45672e-05	3154
rs9364755	A	G	A	G	-0.0283	-0.0233626	0.7738	0.784365	FALSE	FALSE	FALSE	v0IpHd	6	0.0300108	0.447334	3154	genus.Sellimonas.id.14369	TRUE	reported	textfile	0.0051	3.486e-08	59851	113154	MDD	TRUE	reported	173005	HeRFt9	textfile	2	TRUE	NA	0.000177951	173005	NA	0.000192227	3154
rs9529218	T	C	T	C	-0.034	0.0248169	0.2031	0.203545	FALSE	FALSE	FALSE	v0IpHd	13	0.0318367	0.48024	3154	genus.Sellimonas.id.14369	TRUE	reported	textfile	0.0054	2.231e-10	59851	113154	MDD	TRUE	reported	173005	HeRFt9	textfile	2	TRUE	NA	0.000229096	173005	NA	0.000192739	3154
rs9536381	T	C	T	C	0.0255	0.00895049	0.3259	0.314915	FALSE	FALSE	FALSE	v0IpHd	13	0.0270596	0.767812	3154	genus.Sellimonas.id.14369	TRUE	reported	textfile	0.0046	2.617e-08	59851	113154	MDD	TRUE	reported	173005	HeRFt9	textfile	2	TRUE	NA	0.000177596	173005	NA	3.47096e-05	3154
rs9831648	T	G	T	G	-0.0292	0.0691241	0.7739	0.777625	FALSE	FALSE	FALSE	v0IpHd	3	0.0297636	0.0254352	3154	genus.Sellimonas.id.14369	TRUE	reported	textfile	0.0052	1.586e-08	59851	113154	MDD	TRUE	reported	173005	HeRFt9	textfile	2	TRUE	NA	0.000182233	173005	NA	0.00170828	3154
rs10061069	C	G	C	G	-0.028	0.00490036	0.2222	0.202151	FALSE	TRUE	FALSE	dljdPF	5	0.0131294	0.730786	17591	genus.Subdoligranulum.id.2070	TRUE	reported	textfile	0.0052	6.517e-08	59851	113154	MDD	TRUE	reported	173005	HeRFt9	textfile	2	TRUE	NA	0.000167565	173005	NA	7.91989e-06	17591
rs1021363	A	G	A	G	0.03	0.0102125	0.3566	0.350996	FALSE	FALSE	FALSE	dljdPF	10	0.0114226	0.326399	17591	genus.Subdoligranulum.id.2070	TRUE	reported	textfile	0.0045	2.287e-11	59851	113154	MDD	TRUE	reported	173005	HeRFt9	textfile	2	TRUE	NA	0.000256834	173005	NA	4.54437e-05	17591
rs10235664	T	C	T	C	0.027	0.0156243	0.7471	0.719866	FALSE	FALSE	FALSE	dljdPF	7	0.0118749	0.189423	17589	genus.Subdoligranulum.id.2070	TRUE	reported	textfile	0.0049	4.677e-08	59851	113154	MDD	TRUE	reported	173005	HeRFt9	textfile	2	TRUE	NA	0.000175471	173005	NA	9.84243e-05	17589
rs10501696	A	G	A	G	0.0295	0.000244626	0.5052	0.48054	FALSE	FALSE	FALSE	dljdPF	11	0.0106763	0.996413	17584	genus.Subdoligranulum.id.2070	TRUE	reported	textfile	0.0044	2.894e-11	59851	113154	MDD	TRUE	reported	173005	HeRFt9	textfile	2	TRUE	NA	0.00025976	173005	NA	2.98604e-08	17584
rs10913112	T	C	T	C	-0.0262	0.0089968	0.378	0.372176	FALSE	FALSE	FALSE	dljdPF	1	0.011078	0.432878	17591	genus.Subdoligranulum.id.2070	TRUE	reported	textfile	0.0045	4.525e-09	59851	113154	MDD	TRUE	reported	173005	HeRFt9	textfile	2	TRUE	NA	0.000195902	173005	NA	3.7497e-05	17591
rs11579246	A	G	A	G	0.0491	0.00599557	0.9086	0.900674	FALSE	FALSE	FALSE	dljdPF	1	0.0177587	0.753394	16713	genus.Subdoligranulum.id.2070	TRUE	reported	textfile	0.0075	6.004e-11	59851	113154	MDD	TRUE	reported	173005	HeRFt9	textfile	2	TRUE	NA	0.000247673	173005	NA	6.82077e-06	16713
rs115938232	A	G	A	G	-0.0641	-0.0261048	0.9401	0.9416	FALSE	FALSE	FALSE	dljdPF	6	0.0289689	0.406364	9943	genus.Subdoligranulum.id.2070	TRUE	reported	textfile	0.0092	3e-12	59851	113154	MDD	TRUE	reported	173005	HeRFt9	textfile	2	TRUE	NA	0.000280521	173005	NA	8.16795e-05	9943
rs12619197	A	G	A	G	0.0233	0.00530619	0.4515	0.446192	FALSE	FALSE	FALSE	dljdPF	2	0.0107347	0.620993	17585	genus.Subdoligranulum.id.2070	TRUE	reported	textfile	0.0043	6.834e-08	59851	113154	MDD	TRUE	reported	173005	HeRFt9	textfile	2	TRUE	NA	0.000169687	173005	NA	1.38959e-05	17585
rs12631196	A	G	A	G	0.0241	0.00475054	0.4226	0.431121	FALSE	FALSE	FALSE	dljdPF	3	0.0108294	0.678284	17590	genus.Subdoligranulum.id.2070	TRUE	reported	textfile	0.0044	3.279e-08	59851	113154	MDD	TRUE	reported	173005	HeRFt9	textfile	2	TRUE	NA	0.00017338	173005	NA	1.09409e-05	17590
rs12919291	C	G	C	G	0.0327	0.0120249	0.1884	0.18224	FALSE	TRUE	FALSE	dljdPF	16	0.0137805	0.399982	16816	genus.Subdoligranulum.id.2070	TRUE	reported	textfile	0.0055	3.092e-09	59851	113154	MDD	TRUE	reported	173005	HeRFt9	textfile	2	TRUE	NA	0.000204281	173005	NA	4.5284e-05	16816
rs12967143	C	G	C	G	-0.0345	0.0125372	0.7012	0.718886	FALSE	TRUE	FALSE	dljdPF	18	0.0115915	0.258308	17578	genus.Subdoligranulum.id.2070	TRUE	reported	textfile	0.0047	2.527e-13	59851	113154	MDD	TRUE	reported	173005	HeRFt9	textfile	2	TRUE	NA	0.000311353	173005	NA	6.65538e-05	17578
rs13037326	T	C	T	C	0.031	-0.00141235	0.2597	0.265481	FALSE	FALSE	FALSE	dljdPF	20	0.012215	0.905099	17511	genus.Subdoligranulum.id.2070	TRUE	reported	textfile	0.0049	2.398e-10	59851	113154	MDD	TRUE	reported	173005	HeRFt9	textfile	2	TRUE	NA	0.000231301	173005	NA	7.63545e-07	17511
rs17410557	T	C	T	C	-0.0267	-0.00633745	0.6083	0.591969	FALSE	FALSE	FALSE	dljdPF	18	0.011268	0.584223	16815	genus.Subdoligranulum.id.2070	TRUE	reported	textfile	0.0044	1.415e-09	59851	113154	MDD	TRUE	reported	173005	HeRFt9	textfile	2	TRUE	NA	0.0002128	173005	NA	1.88139e-05	16815
rs17641524	T	C	T	C	-0.03	0.000270013	0.2101	0.204391	FALSE	FALSE	FALSE	dljdPF	1	0.0138741	0.9849	17591	genus.Subdoligranulum.id.2070	TRUE	reported	textfile	0.0053	1.502e-08	59851	113154	MDD	TRUE	reported	173005	HeRFt9	textfile	2	TRUE	NA	0.000185164	173005	NA	2.15337e-08	17591
rs1931388	A	G	A	G	0.0295	-0.0167298	0.5958	0.595554	FALSE	FALSE	FALSE	dljdPF	9	0.0110837	0.100833	17591	genus.Subdoligranulum.id.2070	TRUE	reported	textfile	0.0044	1.68e-11	59851	113154	MDD	TRUE	reported	173005	HeRFt9	textfile	2	TRUE	NA	0.00025976	173005	NA	0.000129513	17591
rs1950829	A	G	A	G	0.0297	-0.00443269	0.4827	0.499092	FALSE	FALSE	FALSE	dljdPF	14	0.0109316	0.695464	16820	genus.Subdoligranulum.id.2070	TRUE	reported	textfile	0.0043	4.738e-12	59851	113154	MDD	TRUE	reported	173005	HeRFt9	textfile	2	TRUE	NA	0.000275678	173005	NA	9.77663e-06	16820
rs198457	T	C	T	C	-0.0315	0.020411	0.1886	0.16662	FALSE	FALSE	FALSE	dljdPF	11	0.0143278	0.160514	17165	genus.Subdoligranulum.id.2070	TRUE	reported	textfile	0.0056	1.9e-08	59851	113154	MDD	TRUE	reported	173005	HeRFt9	textfile	2	TRUE	NA	0.000182857	173005	NA	0.000118229	17165
rs2111592	A	G	A	G	0.0263	-0.0119441	0.3141	0.317528	FALSE	FALSE	FALSE	dljdPF	2	0.0116117	0.298807	17590	genus.Subdoligranulum.id.2070	TRUE	reported	textfile	0.0046	1.35e-08	59851	113154	MDD	TRUE	reported	173005	HeRFt9	textfile	2	TRUE	NA	0.000188912	173005	NA	6.01547e-05	17590
rs2232423	A	G	A	G	0.062	0.030755	0.8944	0.918778	FALSE	FALSE	FALSE	dljdPF	6	0.0196659	0.104883	14625	genus.Subdoligranulum.id.2070	TRUE	reported	textfile	0.007	1.135e-18	59851	113154	MDD	TRUE	reported	173005	HeRFt9	textfile	2	TRUE	NA	0.000453249	173005	NA	0.000167223	14625
rs2247523	C	G	C	G	-0.0243	-0.00897691	0.53	0.543358	FALSE	TRUE	TRUE	dljdPF	7	0.0107811	0.416563	17589	genus.Subdoligranulum.id.2070	TRUE	reported	textfile	0.0043	1.713e-08	59851	113154	MDD	TRUE	reported	173005	HeRFt9	textfile	2	FALSE	NA	0.000184562	173005	NA	3.942e-05	17589
rs2369818	T	C	T	C	0.0234	-0.0177486	0.4386	0.31261	FALSE	FALSE	FALSE	dljdPF	16	0.0108509	0.101157	17477	genus.Subdoligranulum.id.2070	TRUE	reported	textfile	0.0043	7.179e-08	59851	113154	MDD	TRUE	reported	173005	HeRFt9	textfile	2	TRUE	NA	0.000171146	173005	NA	0.000153078	17477
rs2418449	T	C	T	C	0.0281	-0.00768782	0.719	0.717136	FALSE	FALSE	FALSE	dljdPF	9	0.0118011	0.515225	17588	genus.Subdoligranulum.id.2070	TRUE	reported	textfile	0.0048	4.245e-09	59851	113154	MDD	TRUE	reported	173005	HeRFt9	textfile	2	TRUE	NA	0.000198057	173005	NA	2.41315e-05	17588
rs2568958	A	G	A	G	0.0382	0.0216751	0.6042	0.630625	FALSE	FALSE	FALSE	dljdPF	1	0.0111558	0.0583297	17591	genus.Subdoligranulum.id.2070	TRUE	reported	textfile	0.0044	2.902e-18	59851	113154	MDD	TRUE	reported	173005	HeRFt9	textfile	2	TRUE	NA	0.00043549	173005	NA	0.00021458	17591
rs263645	A	T	A	T	0.0251	0.00268972	0.5409	0.555999	FALSE	TRUE	TRUE	dljdPF	9	0.0106959	0.79864	17583	genus.Subdoligranulum.id.2070	TRUE	reported	textfile	0.0043	6.364e-09	59851	113154	MDD	TRUE	reported	173005	HeRFt9	textfile	2	FALSE	NA	0.000196912	173005	NA	3.59692e-06	17583
rs28541419	C	G	C	G	0.0292	-0.00554204	0.7692	0.854141	FALSE	TRUE	FALSE	dljdPF	15	0.0132588	0.731002	17165	genus.Subdoligranulum.id.2070	TRUE	reported	textfile	0.0052	1.756e-08	59851	113154	MDD	TRUE	reported	173005	HeRFt9	textfile	2	TRUE	NA	0.000182233	173005	NA	1.01797e-05	17165
rs2876520	C	G	C	G	-0.026	-0.0132567	0.5312	0.5217	FALSE	TRUE	TRUE	dljdPF	6	0.0108926	0.207267	17165	genus.Subdoligranulum.id.2070	TRUE	reported	textfile	0.0043	2.241e-09	59851	113154	MDD	TRUE	reported	173005	HeRFt9	textfile	2	FALSE	NA	0.000211283	173005	NA	8.62933e-05	17165
rs30266	A	G	A	G	0.0366	-0.0221146	0.3271	0.325884	FALSE	FALSE	FALSE	dljdPF	5	0.0116022	0.0740759	17587	genus.Subdoligranulum.id.2070	TRUE	reported	textfile	0.0046	1.428e-15	59851	113154	MDD	TRUE	reported	173005	HeRFt9	textfile	2	TRUE	NA	0.000365792	173005	NA	0.000206561	17587
rs3099439	T	C	T	C	-0.0241	0.0112296	0.5351	0.534649	FALSE	FALSE	FALSE	dljdPF	5	0.0107391	0.287398	17591	genus.Subdoligranulum.id.2070	TRUE	reported	textfile	0.0043	2.777e-08	59851	113154	MDD	TRUE	reported	173005	HeRFt9	textfile	2	TRUE	NA	0.000181537	173005	NA	6.21625e-05	17591
rs3793577	A	G	A	G	-0.0234	0.0120289	0.4648	0.477884	FALSE	FALSE	FALSE	dljdPF	9	0.0107183	0.258733	17591	genus.Subdoligranulum.id.2070	TRUE	reported	textfile	0.0043	6.787e-08	59851	113154	MDD	TRUE	reported	173005	HeRFt9	textfile	2	TRUE	NA	0.000171146	173005	NA	7.16027e-05	17591
rs3807865	A	G	A	G	0.031	0.0032032	0.4105	0.399521	FALSE	FALSE	FALSE	dljdPF	7	0.0108524	0.775474	17583	genus.Subdoligranulum.id.2070	TRUE	reported	textfile	0.0044	1.093e-12	59851	113154	MDD	TRUE	reported	173005	HeRFt9	textfile	2	TRUE	NA	0.00028684	173005	NA	4.95527e-06	17583
rs4131791	T	C	T	C	-0.0269	-0.00442088	0.4075	0.401357	FALSE	FALSE	FALSE	dljdPF	18	0.0108137	0.679582	17591	genus.Subdoligranulum.id.2070	TRUE	reported	textfile	0.0044	8.057e-10	59851	113154	MDD	TRUE	reported	173005	HeRFt9	textfile	2	TRUE	NA	0.000215999	173005	NA	9.50214e-06	17591
rs4141983	T	C	T	C	0.0264	0.00588962	0.674	0.691918	FALSE	FALSE	FALSE	dljdPF	1	0.0112943	0.592559	17591	genus.Subdoligranulum.id.2070	TRUE	reported	textfile	0.0046	9.692e-09	59851	113154	MDD	TRUE	reported	173005	HeRFt9	textfile	2	TRUE	NA	0.000190351	173005	NA	1.54601e-05	17591
rs4730387	A	T	A	T	0.0238	-0.0185738	0.4659	0.338206	FALSE	TRUE	TRUE	dljdPF	7	0.0107441	0.0856591	17588	genus.Subdoligranulum.id.2070	TRUE	reported	textfile	0.0043	4.12e-08	59851	113154	MDD	TRUE	reported	173005	HeRFt9	textfile	2	FALSE	NA	0.000177046	173005	NA	0.000169912	17588
rs4799949	T	C	T	C	-0.0292	0.0037725	0.6684	0.678636	FALSE	FALSE	FALSE	dljdPF	18	0.0112869	0.729328	17583	genus.Subdoligranulum.id.2070	TRUE	reported	textfile	0.0046	1.403e-10	59851	113154	MDD	TRUE	reported	173005	HeRFt9	textfile	2	TRUE	NA	0.00023286	173005	NA	6.35424e-06	17583
rs4936275	T	C	T	C	0.0278	-0.0118745	0.622	0.565173	FALSE	FALSE	FALSE	dljdPF	11	0.0112566	0.27879	17590	genus.Subdoligranulum.id.2070	TRUE	reported	textfile	0.0044	3.353e-10	59851	113154	MDD	TRUE	reported	173005	HeRFt9	textfile	2	TRUE	NA	0.000230691	173005	NA	6.32667e-05	17590
rs508502	T	C	T	C	-0.0264	0.0077368	0.2992	0.286434	FALSE	FALSE	FALSE	dljdPF	13	0.011856	0.524394	17165	genus.Subdoligranulum.id.2070	TRUE	reported	textfile	0.0048	3.556e-08	59851	113154	MDD	TRUE	reported	173005	HeRFt9	textfile	2	TRUE	NA	0.000174822	173005	NA	2.48107e-05	17165
rs58243949	T	C	T	C	-0.0278	0.029527	0.235	0.233025	FALSE	FALSE	FALSE	dljdPF	18	0.0126998	0.0254149	17579	genus.Subdoligranulum.id.2070	TRUE	reported	textfile	0.0051	5.263e-08	59851	113154	MDD	TRUE	reported	173005	HeRFt9	textfile	2	TRUE	NA	0.00017172	173005	NA	0.000307445	17579
rs59082935	T	C	T	C	0.0363	0.0186677	0.1342	0.129428	FALSE	FALSE	FALSE	dljdPF	7	0.0156523	0.193238	17165	genus.Subdoligranulum.id.2070	TRUE	reported	textfile	0.0066	3.071e-08	59851	113154	MDD	TRUE	reported	173005	HeRFt9	textfile	2	TRUE	NA	0.000174822	173005	NA	8.28694e-05	17165
rs61914045	A	G	A	G	0.0309	-0.0115807	0.2034	0.201876	FALSE	FALSE	FALSE	dljdPF	12	0.0129963	0.383214	17585	genus.Subdoligranulum.id.2070	TRUE	reported	textfile	0.0054	7.964e-09	59851	113154	MDD	TRUE	reported	173005	HeRFt9	textfile	2	TRUE	NA	0.000189232	173005	NA	4.51557e-05	17585
rs62535714	A	G	A	G	0.0339	-0.00619746	0.1639	0.196766	FALSE	FALSE	FALSE	dljdPF	9	0.0142904	0.660444	17587	genus.Subdoligranulum.id.2070	TRUE	reported	textfile	0.0058	4.686e-09	59851	113154	MDD	TRUE	reported	173005	HeRFt9	textfile	2	TRUE	NA	0.000197426	173005	NA	1.06953e-05	17587
rs66511648	T	C	T	C	-0.0297	0.00704842	0.716	0.731555	FALSE	FALSE	FALSE	dljdPF	3	0.012365	0.576394	16809	genus.Subdoligranulum.id.2070	TRUE	reported	textfile	0.0048	6.03e-10	59851	113154	MDD	TRUE	reported	173005	HeRFt9	textfile	2	TRUE	NA	0.000221249	173005	NA	1.93327e-05	16809
rs6656912	T	C	T	C	-0.0252	0.00681368	0.4273	0.416945	FALSE	FALSE	FALSE	dljdPF	1	0.0110705	0.593719	17585	genus.Subdoligranulum.id.2070	TRUE	reported	textfile	0.0043	6.503e-09	59851	113154	MDD	TRUE	reported	173005	HeRFt9	textfile	2	TRUE	NA	0.000198483	173005	NA	2.15439e-05	17585
rs7152906	T	C	T	C	-0.0258	-0.00461537	0.4804	0.475137	FALSE	FALSE	FALSE	dljdPF	14	0.0107009	0.655091	17591	genus.Subdoligranulum.id.2070	TRUE	reported	textfile	0.0043	1.873e-09	59851	113154	MDD	TRUE	reported	173005	HeRFt9	textfile	2	TRUE	NA	0.000208046	173005	NA	1.05761e-05	17591
rs7200826	T	C	T	C	0.0268	0.00967455	0.2568	0.161735	FALSE	FALSE	FALSE	dljdPF	16	0.0123993	0.452686	17581	genus.Subdoligranulum.id.2070	TRUE	reported	textfile	0.0049	5.488e-08	59851	113154	MDD	TRUE	reported	173005	HeRFt9	textfile	2	TRUE	NA	0.000172882	173005	NA	3.46303e-05	17581
rs7241572	A	G	A	G	0.0323	-0.0151586	0.2047	0.19887	FALSE	FALSE	FALSE	dljdPF	18	0.0141078	0.232561	17058	genus.Subdoligranulum.id.2070	TRUE	reported	textfile	0.0054	2.433e-09	59851	113154	MDD	TRUE	reported	173005	HeRFt9	textfile	2	TRUE	NA	0.000206764	173005	NA	6.76854e-05	17058
rs72737052	A	G	A	G	-0.047	-0.0311984	0.9329	0.937841	FALSE	FALSE	FALSE	dljdPF	1	0.022232	0.18297	15936	genus.Subdoligranulum.id.2070	TRUE	reported	textfile	0.0087	5.822e-08	59851	113154	MDD	TRUE	reported	173005	HeRFt9	textfile	2	TRUE	NA	0.000168667	173005	NA	0.000123574	15936
rs72948506	A	G	A	G	0.0265	-0.000976601	0.2975	0.29164	FALSE	FALSE	FALSE	dljdPF	2	0.0120458	0.965046	17589	genus.Subdoligranulum.id.2070	TRUE	reported	textfile	0.0047	1.715e-08	59851	113154	MDD	TRUE	reported	173005	HeRFt9	textfile	2	TRUE	NA	0.000183723	173005	NA	3.73739e-07	17589
rs7525662	A	C	A	C	-0.0283	0.000208007	0.5003	0.474661	FALSE	FALSE	FALSE	dljdPF	1	0.0108667	0.985607	17165	genus.Subdoligranulum.id.2070	TRUE	reported	textfile	0.0043	5.319e-11	59851	113154	MDD	TRUE	reported	173005	HeRFt9	textfile	2	TRUE	NA	0.000250307	173005	NA	2.13486e-08	17165
rs754287	A	T	A	T	-0.0289	0.00296168	0.3664	0.364903	FALSE	TRUE	FALSE	dljdPF	14	0.0110595	0.782592	17590	genus.Subdoligranulum.id.2070	TRUE	reported	textfile	0.0045	1.311e-10	59851	113154	MDD	TRUE	reported	173005	HeRFt9	textfile	2	TRUE	NA	0.000238349	173005	NA	4.07741e-06	17590
rs7551758	T	G	T	G	-0.0283	0.0109977	0.4671	0.453801	FALSE	FALSE	FALSE	dljdPF	1	0.0109238	0.262811	17587	genus.Subdoligranulum.id.2070	TRUE	reported	textfile	0.0043	5.107e-11	59851	113154	MDD	TRUE	reported	173005	HeRFt9	textfile	2	TRUE	NA	0.000250307	173005	NA	5.76352e-05	17587
rs76954012	A	T	A	T	0.0412	0.0142904	0.0931	0.0789584	FALSE	TRUE	FALSE	dljdPF	3	0.0194713	0.430968	16202	genus.Subdoligranulum.id.2070	TRUE	reported	textfile	0.0074	2.41e-08	59851	113154	MDD	TRUE	reported	173005	HeRFt9	textfile	2	TRUE	NA	0.000179143	173005	NA	3.32483e-05	16202
rs7725715	A	G	A	G	0.029	-0.0106758	0.5343	0.52156	FALSE	FALSE	FALSE	dljdPF	5	0.0108757	0.356387	17582	genus.Subdoligranulum.id.2070	TRUE	reported	textfile	0.0043	1.607e-11	59851	113154	MDD	TRUE	reported	173005	HeRFt9	textfile	2	TRUE	NA	0.00026284	173005	NA	5.48083e-05	17582
rs843812	A	G	A	G	0.0248	0.0109678	0.4117	0.417892	FALSE	FALSE	FALSE	dljdPF	3	0.0108608	0.330894	17587	genus.Subdoligranulum.id.2070	TRUE	reported	textfile	0.0044	1.405e-08	59851	113154	MDD	TRUE	reported	173005	HeRFt9	textfile	2	TRUE	NA	0.000183597	173005	NA	5.79892e-05	17587
rs9364755	A	G	A	G	-0.0283	0.000277524	0.7738	0.784365	FALSE	FALSE	FALSE	dljdPF	6	0.0126926	0.979786	17590	genus.Subdoligranulum.id.2070	TRUE	reported	textfile	0.0051	3.486e-08	59851	113154	MDD	TRUE	reported	173005	HeRFt9	textfile	2	TRUE	NA	0.000177951	173005	NA	2.71821e-08	17590
rs9529218	T	C	T	C	-0.034	-0.0110261	0.2031	0.203545	FALSE	FALSE	FALSE	dljdPF	13	0.0139064	0.40538	16820	genus.Subdoligranulum.id.2070	TRUE	reported	textfile	0.0054	2.231e-10	59851	113154	MDD	TRUE	reported	173005	HeRFt9	textfile	2	TRUE	NA	0.000229096	173005	NA	3.73784e-05	16820
rs9536381	T	C	T	C	0.0255	-0.0102965	0.3259	0.314915	FALSE	FALSE	FALSE	dljdPF	13	0.0116189	0.311171	17591	genus.Subdoligranulum.id.2070	TRUE	reported	textfile	0.0046	2.617e-08	59851	113154	MDD	TRUE	reported	173005	HeRFt9	textfile	2	TRUE	NA	0.000177596	173005	NA	4.46468e-05	17591
rs9831648	T	G	T	G	-0.0292	-0.0205148	0.7739	0.777625	FALSE	FALSE	FALSE	dljdPF	3	0.0130097	0.125344	16820	genus.Subdoligranulum.id.2070	TRUE	reported	textfile	0.0052	1.586e-08	59851	113154	MDD	TRUE	reported	173005	HeRFt9	textfile	2	TRUE	NA	0.000182233	173005	NA	0.000147831	16820

## Sheet: Source Data5
Instruments for microbiota
SNP	effect_allele.exposure	other_allele.exposure	effect_allele.outcome	other_allele.outcome	beta.exposure	beta.outcome	eaf.exposure	eaf.outcome	remove	palindromic	ambiguous	id.outcome	se.outcome	pval.outcome	ncase.outcome	ncontrol.outcome	outcome	mr_keep.outcome	pval_origin.outcome	samplesize.outcome	data_source.outcome	chr.exposure	se.exposure	pval.exposure	samplesize.exposure	exposure	mr_keep.exposure	pval_origin.exposure	id.exposure	data_source.exposure	action	mr_keep	units.exposure	rsq.exposure	effective_n.exposure	units.outcome	rsq.outcome	effective_n.outcome
rs10093275	C	T	C	T	0.0534595	0.0021	0.272906	0.2888	FALSE	FALSE	FALSE	P9c63l	0.0047	0.6522	59851	113154	MDD	TRUE	reported	173005	textfile	8	0.011677	5.35e-06	18335	family.Ruminococcaceae.id.2050	TRUE	reported	T3yAXh	textfile	2	TRUE	NA	0.00114198	18335	NA	1.15e-06	173005
rs10166469	T	C	T	C	-0.053336	-0.0143	0.249033	0.2604	FALSE	FALSE	FALSE	P9c63l	0.005	0.00394	59851	113154	MDD	TRUE	reported	173005	textfile	2	0.0120209	8.52e-06	18314	family.Ruminococcaceae.id.2050	TRUE	reported	T3yAXh	textfile	2	TRUE	NA	0.0010739	18314	NA	4.73e-05	173005
rs1158100	A	G	A	G	-0.0490539	0.008	0.427167	0.3727	FALSE	FALSE	FALSE	P9c63l	0.0046	0.08108	59851	113154	MDD	TRUE	reported	173005	textfile	8	0.0109865	8.61e-06	18333	family.Ruminococcaceae.id.2050	TRUE	reported	T3yAXh	textfile	2	TRUE	NA	0.00108636	18333	NA	1.75e-05	173005
rs1612733	T	C	T	C	0.108708	0.0092	0.0593674	0.0567	FALSE	FALSE	FALSE	P9c63l	0.0096	0.3364	59851	113154	MDD	TRUE	reported	173005	textfile	1	0.0238006	4.22e-06	15016	family.Ruminococcaceae.id.2050	TRUE	reported	T3yAXh	textfile	2	TRUE	NA	0.00138756	15016	NA	5.31e-06	173005
rs17376049	T	C	T	C	0.0848534	0.0036	0.111228	0.1112	FALSE	FALSE	FALSE	P9c63l	0.0068	0.6019	59851	113154	MDD	TRUE	reported	173005	textfile	1	0.0172114	7.3e-07	18333	family.Ruminococcaceae.id.2050	TRUE	reported	T3yAXh	textfile	2	TRUE	NA	0.00132417	18333	NA	1.62e-06	173005
rs2113833	T	C	T	C	0.169146	0	0.0331621	0.0424	FALSE	FALSE	FALSE	P9c63l	0.0108	0.9972	59851	113154	MDD	TRUE	reported	173005	textfile	2	0.0355009	1.14e-06	4140	family.Ruminococcaceae.id.2050	TRUE	reported	T3yAXh	textfile	2	TRUE	NA	0.00545605	4140	NA	0	173005
rs2426816	T	A	T	A	-0.0480152	-0.001	0.395925	0.4936	FALSE	TRUE	TRUE	P9c63l	0.0043	0.8145	59851	113154	MDD	TRUE	reported	173005	textfile	20	0.0106011	6.04e-06	17774	family.Ruminococcaceae.id.2050	TRUE	reported	T3yAXh	textfile	2	FALSE	NA	0.00115296	17774	NA	3.13e-07	173005
rs3009418	C	A	C	A	0.0927607	-0.0195	0.077852	0.0764	FALSE	FALSE	FALSE	P9c63l	0.0082	0.01794	59851	113154	MDD	TRUE	reported	173005	textfile	1	0.0210123	8.69e-06	16407	family.Ruminococcaceae.id.2050	TRUE	reported	T3yAXh	textfile	2	TRUE	NA	0.00118656	16407	NA	3.27e-05	173005
rs499272	G	C	G	C	0.0706431	0.0091	0.0727375	0.1223	FALSE	TRUE	FALSE	P9c63l	0.0067	0.1728	59851	113154	MDD	TRUE	reported	173005	textfile	11	0.016046	9.29e-06	17854	family.Ruminococcaceae.id.2050	TRUE	reported	T3yAXh	textfile	2	TRUE	NA	0.00108455	17854	NA	1.07e-05	173005
rs55793120	T	C	T	C	0.13822	0.0039	0.047879	0.0609	FALSE	FALSE	FALSE	P9c63l	0.0094	0.679	59851	113154	MDD	TRUE	reported	173005	textfile	12	0.0266152	1.44e-07	12405	family.Ruminococcaceae.id.2050	TRUE	reported	T3yAXh	textfile	2	TRUE	NA	0.00216976	12405	NA	9.95e-07	173005
rs56199908	T	C	T	C	-0.199327	0.006	0.0561821	0.0594	FALSE	FALSE	FALSE	P9c63l	0.0095	0.5291	59851	113154	MDD	TRUE	reported	173005	textfile	9	0.0410444	1.66e-06	5618	family.Ruminococcaceae.id.2050	TRUE	reported	T3yAXh	textfile	2	TRUE	NA	0.00418192	5618	NA	2.31e-06	173005
rs76724913	T	G	T	G	0.0901053	-0.0024	0.0746504	0.0666	FALSE	FALSE	FALSE	P9c63l	0.0087	0.7828	59851	113154	MDD	TRUE	reported	173005	textfile	1	0.0203104	9.6e-06	17516	family.Ruminococcaceae.id.2050	TRUE	reported	T3yAXh	textfile	2	TRUE	NA	0.00112251	17516	NA	4.4e-07	173005
rs11617697	A	G	A	G	-0.143349	-0.0165	0.0490343	0.0491	FALSE	FALSE	FALSE	BaOeKN	0.0101	0.1026	59851	113154	MDD	TRUE	reported	173005	textfile	13	0.0286241	7.22e-07	11497	genus..Eubacteriumventriosumgroup.id.11341	TRUE	reported	3oPIGd	textfile	2	TRUE	NA	0.00217705	11497	NA	1.54e-05	173005
rs12964517	G	A	G	A	0.0587198	0.0073	0.324633	0.3256	FALSE	FALSE	FALSE	BaOeKN	0.0046	0.1133	59851	113154	MDD	TRUE	reported	173005	textfile	18	0.0123453	2.07e-06	15289	genus..Eubacteriumventriosumgroup.id.11341	TRUE	reported	3oPIGd	textfile	2	TRUE	NA	0.00147774	15289	NA	1.46e-05	173005
rs13082419	C	T	C	T	-0.0715522	-0.001	0.157918	0.156	FALSE	FALSE	FALSE	BaOeKN	0.0059	0.8681	59851	113154	MDD	TRUE	reported	173005	textfile	3	0.016137	9.56e-06	14501	genus..Eubacteriumventriosumgroup.id.11341	TRUE	reported	3oPIGd	textfile	2	TRUE	NA	0.00135418	14501	NA	1.66e-07	173005
rs16884680	G	T	G	T	-0.0906428	-0.0068	0.105447	0.0951	FALSE	FALSE	FALSE	BaOeKN	0.0074	0.3605	59851	113154	MDD	TRUE	reported	173005	textfile	8	0.0191909	1.74e-06	15289	genus..Eubacteriumventriosumgroup.id.11341	TRUE	reported	3oPIGd	textfile	2	TRUE	NA	0.00145721	15289	NA	4.88e-06	173005
rs35179274	C	T	C	T	-0.0627263	0.0016	0.234985	0.2365	FALSE	FALSE	FALSE	BaOeKN	0.0051	0.7461	59851	113154	MDD	TRUE	reported	173005	textfile	14	0.013786	5.76e-06	15287	genus..Eubacteriumventriosumgroup.id.11341	TRUE	reported	3oPIGd	textfile	2	TRUE	NA	0.00135261	15287	NA	5.69e-07	173005
rs3809430	T	C	T	C	-0.0548171	0.0023	0.366382	0.3745	FALSE	FALSE	FALSE	BaOeKN	0.0044	0.597	59851	113154	MDD	TRUE	reported	173005	textfile	14	0.0118426	3.55e-06	15287	genus..Eubacteriumventriosumgroup.id.11341	TRUE	reported	3oPIGd	textfile	2	TRUE	NA	0.0013998	15287	NA	1.58e-06	173005
rs66746423	C	T	C	T	0.0751501	-0.0015	0.156609	0.1452	FALSE	FALSE	FALSE	BaOeKN	0.0061	0.8051	59851	113154	MDD	TRUE	reported	173005	textfile	1	0.0164978	6.11e-06	14578	genus..Eubacteriumventriosumgroup.id.11341	TRUE	reported	3oPIGd	textfile	2	TRUE	NA	0.00142151	14578	NA	3.5e-07	173005
rs66830358	T	A	T	A	0.0528752	0.002	0.272047	0.4081	FALSE	TRUE	FALSE	BaOeKN	0.0045	0.6606	59851	113154	MDD	TRUE	reported	173005	textfile	3	0.0117972	6.87e-06	14913	genus..Eubacteriumventriosumgroup.id.11341	TRUE	reported	3oPIGd	textfile	2	TRUE	NA	0.00134541	14913	NA	1.14e-06	173005
rs6704822	A	G	A	G	0.0739179	0.0016	0.128965	0.1358	FALSE	FALSE	FALSE	BaOeKN	0.0063	0.793	59851	113154	MDD	TRUE	reported	173005	textfile	2	0.0166705	6.62e-06	15289	genus..Eubacteriumventriosumgroup.id.11341	TRUE	reported	3oPIGd	textfile	2	TRUE	NA	0.00128446	15289	NA	3.73e-07	173005
rs72783037	C	A	C	A	0.0658926	-0.0014	0.201677	0.1998	FALSE	FALSE	FALSE	BaOeKN	0.0054	0.7876	59851	113154	MDD	TRUE	reported	173005	textfile	16	0.0143747	6.55e-06	15286	genus..Eubacteriumventriosumgroup.id.11341	TRUE	reported	3oPIGd	textfile	2	TRUE	NA	0.00137291	15286	NA	3.89e-07	173005
rs73615400	T	C	T	C	-0.0956303	0.0053	0.0800809	0.0905	FALSE	FALSE	FALSE	BaOeKN	0.0077	0.4905	59851	113154	MDD	TRUE	reported	173005	textfile	20	0.0193428	9.54e-07	15146	genus..Eubacteriumventriosumgroup.id.11341	TRUE	reported	3oPIGd	textfile	2	TRUE	NA	0.00161144	15146	NA	2.74e-06	173005
rs73849225	T	C	T	C	0.0975711	-0.0143	0.0676303	0.0655	FALSE	FALSE	FALSE	BaOeKN	0.0087	0.1014	59851	113154	MDD	TRUE	reported	173005	textfile	4	0.0224388	5.21e-06	14573	genus..Eubacteriumventriosumgroup.id.11341	TRUE	reported	3oPIGd	textfile	2	TRUE	NA	0.00129595	14573	NA	1.56e-05	173005
rs78250280	G	A	G	A	0.0749762	0.0076	0.161804	0.1545	FALSE	FALSE	FALSE	BaOeKN	0.0061	0.2119	59851	113154	MDD	TRUE	reported	173005	textfile	1	0.0164404	3.36e-06	14835	genus..Eubacteriumventriosumgroup.id.11341	TRUE	reported	3oPIGd	textfile	2	TRUE	NA	0.00140018	14835	NA	8.97e-06	173005
rs876734	C	T	C	T	-0.0618696	-0.0018	0.261612	0.2581	FALSE	FALSE	FALSE	BaOeKN	0.0051	0.7265	59851	113154	MDD	TRUE	reported	173005	textfile	12	0.0132532	2.89e-06	14913	genus..Eubacteriumventriosumgroup.id.11341	TRUE	reported	3oPIGd	textfile	2	TRUE	NA	0.00145939	14913	NA	7.2e-07	173005
rs10931481	G	A	G	A	0.0610096	0.008	0.315054	0.3165	FALSE	FALSE	FALSE	fLkohU	0.0046	0.08581	59851	113154	MDD	TRUE	reported	173005	textfile	2	0.0130484	3.38e-06	13382	genus..Ruminococcusgauvreauiigroup.id.11342	TRUE	reported	wjMesv	textfile	2	TRUE	NA	0.00163123	13382	NA	1.75e-05	173005
rs12079579	A	G	A	G	0.0955324	-0.0046	0.0898721	0.087	FALSE	FALSE	FALSE	fLkohU	0.0076	0.5453	59851	113154	MDD	TRUE	reported	173005	textfile	1	0.0213436	5.04e-06	12986	genus..Ruminococcusgauvreauiigroup.id.11342	TRUE	reported	wjMesv	textfile	2	TRUE	NA	0.00154059	12986	NA	2.12e-06	173005
rs13188803	T	A	T	A	0.0709419	-0.0068	0.216996	0.205	FALSE	TRUE	FALSE	fLkohU	0.0053	0.2039	59851	113154	MDD	TRUE	reported	173005	textfile	5	0.0156855	7.28e-06	12834	genus..Ruminococcusgauvreauiigroup.id.11342	TRUE	reported	wjMesv	textfile	2	TRUE	NA	0.00159155	12834	NA	9.51e-06	173005
rs1391597	C	T	C	T	0.0590284	0.0008	0.412176	0.4138	FALSE	FALSE	FALSE	fLkohU	0.0044	0.8645	59851	113154	MDD	TRUE	reported	173005	textfile	12	0.0124874	1.86e-06	13382	genus..Ruminococcusgauvreauiigroup.id.11342	TRUE	reported	wjMesv	textfile	2	TRUE	NA	0.00166725	13382	NA	1.91e-07	173005
rs2047242	A	G	A	G	-0.067603	-0.0082	0.246887	0.3266	FALSE	FALSE	FALSE	fLkohU	0.0046	0.07483	59851	113154	MDD	TRUE	reported	173005	textfile	10	0.0133738	2.46e-07	13369	genus..Ruminococcusgauvreauiigroup.id.11342	TRUE	reported	wjMesv	textfile	2	TRUE	NA	0.00190792	13369	NA	1.84e-05	173005
rs2105937	A	G	A	G	0.0580215	0.0024	0.469873	0.3564	FALSE	FALSE	FALSE	fLkohU	0.0045	0.6009	59851	113154	MDD	TRUE	reported	173005	textfile	1	0.0127806	5.1e-06	13364	genus..Ruminococcusgauvreauiigroup.id.11342	TRUE	reported	wjMesv	textfile	2	TRUE	NA	0.00154006	13364	NA	1.64e-06	173005
rs2166943	A	C	A	C	0.0566974	0.0112	0.433921	0.4244	FALSE	FALSE	FALSE	fLkohU	0.0044	0.01021	59851	113154	MDD	TRUE	reported	173005	textfile	8	0.0123497	5.28e-06	13377	genus..Ruminococcusgauvreauiigroup.id.11342	TRUE	reported	wjMesv	textfile	2	TRUE	NA	0.00157339	13377	NA	3.75e-05	173005
rs289410	G	A	G	A	-0.0654926	-0.0009	0.254795	0.2514	FALSE	FALSE	FALSE	fLkohU	0.005	0.8509	59851	113154	MDD	TRUE	reported	173005	textfile	15	0.0139101	2.27e-06	13380	genus..Ruminococcusgauvreauiigroup.id.11342	TRUE	reported	wjMesv	textfile	2	TRUE	NA	0.0016543	13380	NA	1.87e-07	173005
rs431418	A	G	A	G	-0.094737	0.0045	0.0988602	0.0988	FALSE	FALSE	FALSE	fLkohU	0.0072	0.5309	59851	113154	MDD	TRUE	reported	173005	textfile	5	0.0210157	5.54e-06	13289	genus..Ruminococcusgauvreauiigroup.id.11342	TRUE	reported	wjMesv	textfile	2	TRUE	NA	0.00152708	13289	NA	2.26e-06	173005
rs71386687	T	G	T	G	0.121037	0.0014	0.0793084	0.0771	FALSE	FALSE	FALSE	fLkohU	0.0086	0.8682	59851	113154	MDD	TRUE	reported	173005	textfile	16	0.02386	2.91e-07	11340	genus..Ruminococcusgauvreauiigroup.id.11342	TRUE	reported	wjMesv	textfile	2	TRUE	NA	0.00226451	11340	NA	1.53e-07	173005
rs73802842	C	A	C	A	0.0736808	-0.0052	0.0807895	0.1527	FALSE	FALSE	FALSE	fLkohU	0.006	0.3875	59851	113154	MDD	TRUE	reported	173005	textfile	4	0.0169665	7.48e-06	13382	genus..Ruminococcusgauvreauiigroup.id.11342	TRUE	reported	wjMesv	textfile	2	TRUE	NA	0.00140753	13382	NA	4.34e-06	173005
rs9870933	A	G	A	G	0.0621643	0.0034	0.383858	0.3747	FALSE	FALSE	FALSE	fLkohU	0.0045	0.4465	59851	113154	MDD	TRUE	reported	173005	textfile	3	0.0126072	8.49e-07	13382	genus..Ruminococcusgauvreauiigroup.id.11342	TRUE	reported	wjMesv	textfile	2	TRUE	NA	0.00181386	13382	NA	3.3e-06	173005
rs10810043	A	G	A	G	0.0515518	-0.0018	0.362103	0.3769	FALSE	FALSE	FALSE	I0vFRD	0.0045	0.6928	59851	113154	MDD	TRUE	reported	173005	textfile	9	0.0115923	9.27e-06	15833	genus.Coprococcus3.id.11303	TRUE	reported	XlAEtx	textfile	2	TRUE	NA	0.00124766	15833	NA	9.25e-07	173005
rs11077359	T	C	T	C	-0.0645443	0.0006	0.209841	0.2074	FALSE	FALSE	FALSE	I0vFRD	0.0055	0.9184	59851	113154	MDD	TRUE	reported	173005	textfile	17	0.0148833	9.64e-06	15378	genus.Coprococcus3.id.11303	TRUE	reported	XlAEtx	textfile	2	TRUE	NA	0.00122164	15378	NA	6.88e-08	173005
rs11080344	C	T	C	T	0.0516921	-0.0022	0.457997	0.4528	FALSE	FALSE	FALSE	I0vFRD	0.0044	0.6121	59851	113154	MDD	TRUE	reported	173005	textfile	17	0.0113054	4.79e-06	15835	genus.Coprococcus3.id.11303	TRUE	reported	XlAEtx	textfile	2	TRUE	NA	0.00131868	15835	NA	1.45e-06	173005
rs13247359	G	A	G	A	0.051211	0.0048	0.487859	0.4914	FALSE	FALSE	FALSE	I0vFRD	0.0043	0.268	59851	113154	MDD	TRUE	reported	173005	textfile	7	0.0113031	7.33e-06	15833	genus.Coprococcus3.id.11303	TRUE	reported	XlAEtx	textfile	2	TRUE	NA	0.00129497	15833	NA	7.2e-06	173005
rs13394391	C	T	C	T	-0.0709302	-0.0053	0.177801	0.168	FALSE	FALSE	FALSE	I0vFRD	0.0058	0.3591	59851	113154	MDD	TRUE	reported	173005	textfile	2	0.0150918	2.2e-06	15834	genus.Coprococcus3.id.11303	TRUE	reported	XlAEtx	textfile	2	TRUE	NA	0.00139328	15834	NA	4.83e-06	173005
rs178271	T	C	T	C	0.145257	0.0242	0.0573903	0.0581	FALSE	FALSE	FALSE	I0vFRD	0.0096	0.01166	59851	113154	MDD	TRUE	reported	173005	textfile	22	0.0294239	7.81e-07	10794	genus.Coprococcus3.id.11303	TRUE	reported	XlAEtx	textfile	2	TRUE	NA	0.00225316	10794	NA	3.67e-05	173005
rs62481985	G	C	G	C	-0.0582385	-0.0012	0.437841	0.4353	FALSE	TRUE	TRUE	I0vFRD	0.0045	0.7982	59851	113154	MDD	TRUE	reported	173005	textfile	8	0.0115052	4.18e-07	15472	genus.Coprococcus3.id.11303	TRUE	reported	XlAEtx	textfile	2	FALSE	NA	0.00165357	15472	NA	4.11e-07	173005
rs6994742	C	T	C	T	0.0551306	-0.0014	0.275567	0.2695	FALSE	FALSE	FALSE	I0vFRD	0.005	0.78	59851	113154	MDD	TRUE	reported	173005	textfile	8	0.0123929	7.84e-06	15834	genus.Coprococcus3.id.11303	TRUE	reported	XlAEtx	textfile	2	TRUE	NA	0.00124841	15834	NA	4.53e-07	173005
rs7521171	G	A	G	A	-0.0596434	-0.0049	0.299762	0.2849	FALSE	FALSE	FALSE	I0vFRD	0.0049	0.3173	59851	113154	MDD	TRUE	reported	173005	textfile	1	0.0129279	4.32e-06	15472	genus.Coprococcus3.id.11303	TRUE	reported	XlAEtx	textfile	2	TRUE	NA	0.00137399	15472	NA	5.78e-06	173005
rs8100692	T	C	T	C	0.0577411	0.0035	0.34158	0.4262	FALSE	FALSE	FALSE	I0vFRD	0.0043	0.4142	59851	113154	MDD	TRUE	reported	173005	textfile	19	0.0113476	4.16e-07	15829	genus.Coprococcus3.id.11303	TRUE	reported	XlAEtx	textfile	2	TRUE	NA	0.00163325	15829	NA	3.83e-06	173005
rs112205261	T	C	T	C	-0.188618	0.0015	0.0651687	0.0645	FALSE	FALSE	FALSE	T1QaO8	0.0089	0.8671	59851	113154	MDD	TRUE	reported	173005	textfile	1	0.0403613	3.35e-06	5036	genus.Eggerthella.id.819	TRUE	reported	qSyTI8	textfile	2	TRUE	NA	0.00431958	5036	NA	1.64e-07	173005
rs13070736	A	C	A	C	-0.121331	-0.0044	0.147506	0.1427	FALSE	FALSE	FALSE	T1QaO8	0.0062	0.4791	59851	113154	MDD	TRUE	reported	173005	textfile	3	0.0272024	7.62e-06	5147	genus.Eggerthella.id.819	TRUE	reported	qSyTI8	textfile	2	TRUE	NA	0.00385184	5147	NA	2.91e-06	173005
rs1784446	G	A	G	A	0.0907728	-0.0094	0.457511	0.4256	FALSE	FALSE	FALSE	T1QaO8	0.0043	0.0296	59851	113154	MDD	TRUE	reported	173005	textfile	11	0.0198096	5.23e-06	5147	genus.Eggerthella.id.819	TRUE	reported	qSyTI8	textfile	2	TRUE	NA	0.00406449	5147	NA	2.76e-05	173005
rs2223081	G	A	G	A	0.102572	0.001	0.257777	0.2573	FALSE	FALSE	FALSE	T1QaO8	0.005	0.8385	59851	113154	MDD	TRUE	reported	173005	textfile	21	0.0221108	3.89e-06	5147	genus.Eggerthella.id.819	TRUE	reported	qSyTI8	textfile	2	TRUE	NA	0.00416533	5147	NA	2.31e-07	173005
rs2240838	A	G	A	G	0.0980582	0.0064	0.551449	0.5386	FALSE	FALSE	FALSE	T1QaO8	0.0044	0.1498	59851	113154	MDD	TRUE	reported	173005	textfile	7	0.0197653	7.36e-07	5147	genus.Eggerthella.id.819	TRUE	reported	qSyTI8	textfile	2	TRUE	NA	0.00476106	5147	NA	1.22e-05	173005
rs3851328	T	G	T	G	-0.107774	0.0003	0.250183	0.2354	FALSE	FALSE	FALSE	T1QaO8	0.0051	0.9494	59851	113154	MDD	TRUE	reported	173005	textfile	2	0.0236527	4.18e-06	5147	genus.Eggerthella.id.819	TRUE	reported	qSyTI8	textfile	2	TRUE	NA	0.00401916	5147	NA	2e-08	173005
rs4985746	G	A	G	A	0.110522	-0.0026	0.190746	0.2205	FALSE	FALSE	FALSE	T1QaO8	0.0052	0.6172	59851	113154	MDD	TRUE	reported	173005	textfile	17	0.0247653	5.71e-06	4906	genus.Eggerthella.id.819	TRUE	reported	qSyTI8	textfile	2	TRUE	NA	0.00404486	4906	NA	1.45e-06	173005
rs6430926	C	T	C	T	0.0879736	0.0055	0.491186	0.4955	FALSE	FALSE	FALSE	T1QaO8	0.0043	0.2004	59851	113154	MDD	TRUE	reported	173005	textfile	2	0.0197127	8.37e-06	5147	genus.Eggerthella.id.819	TRUE	reported	qSyTI8	textfile	2	TRUE	NA	0.00385609	5147	NA	9.46e-06	173005
rs67490567	T	C	T	C	0.108495	0.0019	0.212403	0.1964	FALSE	FALSE	FALSE	T1QaO8	0.0057	0.7446	59851	113154	MDD	TRUE	reported	173005	textfile	15	0.0245457	8.94e-06	5083	genus.Eggerthella.id.819	TRUE	reported	qSyTI8	textfile	2	TRUE	NA	0.00383045	5083	NA	6.42e-07	173005
rs76663501	C	T	C	T	0.175349	0.0051	0.0762985	0.0865	FALSE	FALSE	FALSE	T1QaO8	0.0078	0.5125	59851	113154	MDD	TRUE	reported	173005	textfile	20	0.0378576	4.83e-06	4814	genus.Eggerthella.id.819	TRUE	reported	qSyTI8	textfile	2	TRUE	NA	0.00443858	4814	NA	2.47e-06	173005
rs10044993	C	A	C	A	0.139547	-0.0041	0.136824	0.1449	FALSE	FALSE	FALSE	wNWB5u	0.0062	0.5123	59851	113154	MDD	TRUE	reported	173005	textfile	5	0.0316748	8.07e-06	4209	genus.Hungatella.id.11306	TRUE	reported	EkX0oU	textfile	2	TRUE	NA	0.00459242	4209	NA	2.53e-06	173005
rs13128780	T	C	T	C	-0.149725	-0.0015	0.082055	0.1457	FALSE	FALSE	FALSE	wNWB5u	0.0062	0.8066	59851	113154	MDD	TRUE	reported	173005	textfile	4	0.0312777	1.75e-06	3999	genus.Hungatella.id.11306	TRUE	reported	EkX0oU	textfile	2	TRUE	NA	0.00570036	3999	NA	3.38e-07	173005
rs13249325	T	G	T	G	-0.100023	-0.0032	0.400952	0.379	FALSE	FALSE	FALSE	wNWB5u	0.0044	0.4683	59851	113154	MDD	TRUE	reported	173005	textfile	8	0.0225883	9.69e-06	4209	genus.Hungatella.id.11306	TRUE	reported	EkX0oU	textfile	2	TRUE	NA	0.00463912	4209	NA	3.06e-06	173005
rs17092615	G	A	G	A	0.152235	-0.0052	0.130265	0.1309	FALSE	FALSE	FALSE	wNWB5u	0.0065	0.4256	59851	113154	MDD	TRUE	reported	173005	textfile	14	0.0337867	7.38e-06	4009	genus.Hungatella.id.11306	TRUE	reported	EkX0oU	textfile	2	TRUE	NA	0.00504105	4009	NA	3.7e-06	173005
rs72759041	G	T	G	T	-0.126025	-0.0081	0.198063	0.2357	FALSE	FALSE	FALSE	wNWB5u	0.0052	0.1177	59851	113154	MDD	TRUE	reported	173005	textfile	15	0.0282242	3.86e-06	3910	genus.Hungatella.id.11306	TRUE	reported	EkX0oU	textfile	2	TRUE	NA	0.0050758	3910	NA	1.4e-05	173005
rs1031599	G	T	G	T	-0.078627	0.0016	0.11103	0.084	FALSE	FALSE	FALSE	FGdfD2	0.0078	0.8334	59851	113154	MDD	TRUE	reported	173005	textfile	3	0.0175644	6.31e-06	17398	genus.Lachnoclostridium.id.11308	TRUE	reported	0rt1p7	textfile	2	TRUE	NA	0.00115061	17398	NA	2.43e-07	173005
rs12566975	T	C	T	C	-0.0468097	-0.0024	0.5014	0.4828	FALSE	FALSE	FALSE	FGdfD2	0.0043	0.5812	59851	113154	MDD	TRUE	reported	173005	textfile	1	0.0105787	9.57e-06	17921	genus.Lachnoclostridium.id.11308	TRUE	reported	0rt1p7	textfile	2	TRUE	NA	0.00109149	17921	NA	1.8e-06	173005
rs1528479	G	A	G	A	-0.0497798	-0.0156	0.368503	0.3388	FALSE	FALSE	FALSE	FGdfD2	0.0046	0.0006311	59851	113154	MDD	TRUE	reported	173005	textfile	2	0.0111919	9.64e-06	17477	genus.Lachnoclostridium.id.11308	TRUE	reported	0rt1p7	textfile	2	TRUE	NA	0.00113081	17477	NA	6.65e-05	173005
rs1997204	T	C	T	C	-0.108075	-0.006	0.0479297	0.057	FALSE	FALSE	FALSE	FGdfD2	0.0093	0.517	59851	113154	MDD	TRUE	reported	173005	textfile	12	0.0242022	5.97e-06	14138	genus.Lachnoclostridium.id.11308	TRUE	reported	0rt1p7	textfile	2	TRUE	NA	0.00140864	14138	NA	2.41e-06	173005
rs2385421	A	G	A	G	0.0746186	0.0098	0.0919661	0.079	FALSE	FALSE	FALSE	FGdfD2	0.0082	0.2315	59851	113154	MDD	TRUE	reported	173005	textfile	18	0.0180734	7.14e-06	17903	genus.Lachnoclostridium.id.11308	TRUE	reported	0rt1p7	textfile	2	TRUE	NA	0.000951312	17903	NA	8.26e-06	173005
rs3821998	C	A	C	A	-0.0864066	0.0005	0.0889682	0.0821	FALSE	FALSE	FALSE	FGdfD2	0.0079	0.9512	59851	113154	MDD	TRUE	reported	173005	textfile	4	0.0192519	6.72e-06	17920	genus.Lachnoclostridium.id.11308	TRUE	reported	0rt1p7	textfile	2	TRUE	NA	0.00112297	17920	NA	2.32e-08	173005
rs4738679	G	A	G	A	-0.0520267	0.0007	0.358606	0.334	FALSE	FALSE	FALSE	FGdfD2	0.0046	0.8765	59851	113154	MDD	TRUE	reported	173005	textfile	8	0.011404	4.42e-06	17921	genus.Lachnoclostridium.id.11308	TRUE	reported	0rt1p7	textfile	2	TRUE	NA	0.00116015	17921	NA	1.34e-07	173005
rs6112314	A	C	A	C	-0.0561715	0.0046	0.238896	0.3863	FALSE	FALSE	FALSE	FGdfD2	0.0044	0.2938	59851	113154	MDD	TRUE	reported	173005	textfile	20	0.0108174	2.43e-07	17842	genus.Lachnoclostridium.id.11308	TRUE	reported	0rt1p7	textfile	2	TRUE	NA	0.00150915	17842	NA	6.32e-06	173005
rs615997	T	C	T	C	0.0511752	-0.0006	0.370964	0.4764	FALSE	FALSE	FALSE	FGdfD2	0.0043	0.887	59851	113154	MDD	TRUE	reported	173005	textfile	3	0.0106491	2.03e-06	17911	genus.Lachnoclostridium.id.11308	TRUE	reported	0rt1p7	textfile	2	TRUE	NA	0.00128785	17911	NA	1.13e-07	173005
rs61915992	A	T	A	T	0.0803876	-0.001	0.122078	0.1248	FALSE	TRUE	FALSE	FGdfD2	0.0066	0.8842	59851	113154	MDD	TRUE	reported	173005	textfile	12	0.0172209	2.67e-06	16773	genus.Lachnoclostridium.id.11308	TRUE	reported	0rt1p7	textfile	2	TRUE	NA	0.00129761	16773	NA	1.33e-07	173005
rs62028349	G	C	G	C	0.0469989	0.0069	0.486747	0.4932	FALSE	TRUE	TRUE	FGdfD2	0.0044	0.1141	59851	113154	MDD	TRUE	reported	173005	textfile	16	0.0105971	9.17e-06	17922	genus.Lachnoclostridium.id.11308	TRUE	reported	0rt1p7	textfile	2	FALSE	NA	0.00109645	17922	NA	1.42e-05	173005
rs62285313	A	G	A	G	0.0864203	-0.0038	0.110308	0.1056	FALSE	FALSE	FALSE	FGdfD2	0.0071	0.5879	59851	113154	MDD	TRUE	reported	173005	textfile	3	0.0181565	1.58e-06	16991	genus.Lachnoclostridium.id.11308	TRUE	reported	0rt1p7	textfile	2	TRUE	NA	0.00133174	16991	NA	1.66e-06	173005
rs72829893	G	T	G	T	0.117472	-0.017	0.0577531	0.0513	FALSE	FALSE	FALSE	FGdfD2	0.0098	0.08267	59851	113154	MDD	TRUE	reported	173005	textfile	17	0.0268103	5.58e-06	12404	genus.Lachnoclostridium.id.11308	TRUE	reported	0rt1p7	textfile	2	TRUE	NA	0.00154562	12404	NA	1.74e-05	173005
rs78068103	A	G	A	G	0.0886199	-0.005	0.0764813	0.0737	FALSE	FALSE	FALSE	FGdfD2	0.0086	0.5653	59851	113154	MDD	TRUE	reported	173005	textfile	17	0.0194248	3.67e-06	17477	genus.Lachnoclostridium.id.11308	TRUE	reported	0rt1p7	textfile	2	TRUE	NA	0.00118964	17477	NA	1.95e-06	173005
rs789029	C	T	C	T	-0.0641289	0.0137	0.18041	0.1727	FALSE	FALSE	FALSE	FGdfD2	0.0057	0.01675	59851	113154	MDD	TRUE	reported	173005	textfile	18	0.0137974	3.75e-06	17922	genus.Lachnoclostridium.id.11308	TRUE	reported	0rt1p7	textfile	2	TRUE	NA	0.00120407	17922	NA	3.34e-05	173005
rs10815577	C	G	C	G	-0.0683706	-0.0113	0.406304	0.3957	FALSE	TRUE	FALSE	Ovez9f	0.0044	0.01	59851	113154	MDD	TRUE	reported	173005	textfile	9	0.0143691	1.72e-06	10149	genus.LachnospiraceaeUCG001.id.11321	TRUE	reported	fs7QsL	textfile	2	TRUE	NA	0.00222627	10149	NA	3.81e-05	173005
rs2050911	G	A	G	A	0.0751466	-0.0077	0.302587	0.2964	FALSE	FALSE	FALSE	Ovez9f	0.0047	0.1018	59851	113154	MDD	TRUE	reported	173005	textfile	1	0.0153934	1.11e-06	10148	genus.LachnospiraceaeUCG001.id.11321	TRUE	reported	fs7QsL	textfile	2	TRUE	NA	0.00234334	10148	NA	1.55e-05	173005
rs2371284	T	C	T	C	-0.0761893	0	0.231669	0.221	FALSE	FALSE	FALSE	Ovez9f	0.0052	0.9955	59851	113154	MDD	TRUE	reported	173005	textfile	12	0.0170127	7.56e-06	9961	genus.LachnospiraceaeUCG001.id.11321	TRUE	reported	fs7QsL	textfile	2	TRUE	NA	0.0020098	9961	NA	0	173005
rs437876	T	C	T	C	0.0784637	0.0014	0.389439	0.3779	FALSE	FALSE	FALSE	Ovez9f	0.0045	0.7499	59851	113154	MDD	TRUE	reported	173005	textfile	3	0.0144768	7.17e-08	10150	genus.LachnospiraceaeUCG001.id.11321	TRUE	reported	fs7QsL	textfile	2	TRUE	NA	0.00288641	10150	NA	5.59e-07	173005
rs4981345	T	C	T	C	-0.0681973	0.0077	0.33783	0.3371	FALSE	FALSE	FALSE	Ovez9f	0.0046	0.09281	59851	113154	MDD	TRUE	reported	173005	textfile	14	0.0149831	6.09e-06	9961	genus.LachnospiraceaeUCG001.id.11321	TRUE	reported	fs7QsL	textfile	2	TRUE	NA	0.00207592	9961	NA	1.62e-05	173005
rs573933	T	C	T	C	-0.107898	-0.0033	0.0878171	0.0902	FALSE	FALSE	FALSE	Ovez9f	0.0075	0.6575	59851	113154	MDD	TRUE	reported	173005	textfile	9	0.0232346	3.11e-06	10150	genus.LachnospiraceaeUCG001.id.11321	TRUE	reported	fs7QsL	textfile	2	TRUE	NA	0.00212059	10150	NA	1.12e-06	173005
rs62496417	T	G	T	G	-0.0748504	0.0035	0.233445	0.2377	FALSE	FALSE	FALSE	Ovez9f	0.0051	0.4878	59851	113154	MDD	TRUE	reported	173005	textfile	7	0.0165681	5.88e-06	10150	genus.LachnospiraceaeUCG001.id.11321	TRUE	reported	fs7QsL	textfile	2	TRUE	NA	0.00200721	10150	NA	2.72e-06	173005
rs7213933	T	A	T	A	-0.0816269	-0.0068	0.177835	0.1841	FALSE	TRUE	FALSE	Ovez9f	0.0056	0.2288	59851	113154	MDD	TRUE	reported	173005	textfile	17	0.01838	9.02e-06	9961	genus.LachnospiraceaeUCG001.id.11321	TRUE	reported	fs7QsL	textfile	2	TRUE	NA	0.00197651	9961	NA	8.52e-06	173005
rs7341608	T	C	T	C	-0.0784757	-0.002	0.193876	0.1876	FALSE	FALSE	FALSE	Ovez9f	0.0055	0.7124	59851	113154	MDD	TRUE	reported	173005	textfile	8	0.0177648	9.48e-06	9917	genus.LachnospiraceaeUCG001.id.11321	TRUE	reported	fs7QsL	textfile	2	TRUE	NA	0.00196429	9917	NA	7.64e-07	173005
rs74034332	G	A	G	A	0.168045	0.0025	0.0227575	0.0481	FALSE	FALSE	FALSE	Ovez9f	0.0101	0.8025	59851	113154	MDD	TRUE	reported	173005	textfile	16	0.0382637	3.33e-06	6004	genus.LachnospiraceaeUCG001.id.11321	TRUE	reported	fs7QsL	textfile	2	TRUE	NA	0.00320325	6004	NA	3.54e-07	173005
rs78848836	A	G	A	G	-0.118868	0.0011	0.0424141	0.0893	FALSE	FALSE	FALSE	Ovez9f	0.0077	0.8829	59851	113154	MDD	TRUE	reported	173005	textfile	1	0.0259753	3.38e-06	9506	genus.LachnospiraceaeUCG001.id.11321	TRUE	reported	fs7QsL	textfile	2	TRUE	NA	0.0021986	9506	NA	1.18e-07	173005
rs79476906	T	A	T	A	-0.087088	0.0038	0.166177	0.1614	FALSE	TRUE	FALSE	Ovez9f	0.0059	0.5175	59851	113154	MDD	TRUE	reported	173005	textfile	1	0.0197008	8.27e-06	9917	genus.LachnospiraceaeUCG001.id.11321	TRUE	reported	fs7QsL	textfile	2	TRUE	NA	0.00196698	9917	NA	2.4e-06	173005
rs9403580	C	T	C	T	0.107801	0.0026	0.105138	0.1023	FALSE	FALSE	FALSE	Ovez9f	0.0071	0.7109	59851	113154	MDD	TRUE	reported	173005	textfile	6	0.0229777	3.47e-06	10095	genus.LachnospiraceaeUCG001.id.11321	TRUE	reported	fs7QsL	textfile	2	TRUE	NA	0.00217601	10095	NA	7.75e-07	173005
rs985416	C	T	C	T	0.0970258	0.0091	0.184633	0.1929	FALSE	FALSE	FALSE	Ovez9f	0.0055	0.09774	59851	113154	MDD	TRUE	reported	173005	textfile	3	0.0181807	1.46e-07	9917	genus.LachnospiraceaeUCG001.id.11321	TRUE	reported	fs7QsL	textfile	2	TRUE	NA	0.00286428	9917	NA	1.58e-05	173005
rs10916131	C	T	C	T	-0.069333	0.0009	0.159581	0.1573	FALSE	FALSE	FALSE	m1qQX2	0.0059	0.8814	59851	113154	MDD	TRUE	reported	173005	textfile	1	0.0146753	2.87e-06	17097	genus.RuminococcaceaeUCG002.id.11360	TRUE	reported	LGZV1u	textfile	2	TRUE	NA	0.00130397	17097	NA	1.35e-07	173005
rs10927423	C	A	C	A	-0.0713617	0.0063	0.168634	0.1584	FALSE	FALSE	FALSE	m1qQX2	0.006	0.297	59851	113154	MDD	TRUE	reported	173005	textfile	1	0.0147712	8.5e-07	17096	genus.RuminococcaceaeUCG002.id.11360	TRUE	reported	LGZV1u	textfile	2	TRUE	NA	0.00136352	17096	NA	6.37e-06	173005
rs10964441	G	A	G	A	-0.14906	0.0175	0.0471379	0.0514	FALSE	FALSE	FALSE	m1qQX2	0.0098	0.07368	59851	113154	MDD	TRUE	reported	173005	textfile	9	0.034486	7.45e-06	5346	genus.RuminococcaceaeUCG002.id.11360	TRUE	reported	LGZV1u	textfile	2	TRUE	NA	0.00348381	5346	NA	1.84e-05	173005
rs113147300	A	G	A	G	-0.075842	0.0085	0.061616	0.1443	FALSE	FALSE	FALSE	m1qQX2	0.0062	0.1712	59851	113154	MDD	TRUE	reported	173005	textfile	9	0.0164562	7.69e-06	16370	genus.RuminococcaceaeUCG002.id.11360	TRUE	reported	LGZV1u	textfile	2	TRUE	NA	0.00129599	16370	NA	1.09e-05	173005
rs11607472	A	G	A	G	-0.0780229	-0.0066	0.121498	0.1132	FALSE	FALSE	FALSE	m1qQX2	0.0068	0.3329	59851	113154	MDD	TRUE	reported	173005	textfile	11	0.0176325	7.19e-06	16282	genus.RuminococcaceaeUCG002.id.11360	TRUE	reported	LGZV1u	textfile	2	TRUE	NA	0.00120127	16282	NA	5.45e-06	173005
rs116974815	C	A	C	A	-0.189731	-0.0183	0.0629287	0.0573	FALSE	FALSE	FALSE	m1qQX2	0.0095	0.05525	59851	113154	MDD	TRUE	reported	173005	textfile	11	0.0396566	2.03e-06	5819	genus.RuminococcaceaeUCG002.id.11360	TRUE	reported	LGZV1u	textfile	2	TRUE	NA	0.00391957	5819	NA	2.14e-05	173005
rs11750293	G	T	G	T	-0.0578304	-0.0032	0.290354	0.2759	FALSE	FALSE	FALSE	m1qQX2	0.0048	0.5108	59851	113154	MDD	TRUE	reported	173005	textfile	5	0.0120512	1.76e-06	17094	genus.RuminococcaceaeUCG002.id.11360	TRUE	reported	LGZV1u	textfile	2	TRUE	NA	0.00134546	17094	NA	2.57e-06	173005
rs12463378	A	G	A	G	-0.0522061	0.0068	0.361323	0.3817	FALSE	FALSE	FALSE	m1qQX2	0.0045	0.1278	59851	113154	MDD	TRUE	reported	173005	textfile	19	0.0112086	2.96e-06	16994	genus.RuminococcaceaeUCG002.id.11360	TRUE	reported	LGZV1u	textfile	2	TRUE	NA	0.00127508	16994	NA	1.32e-05	173005
rs15256	C	T	C	T	0.0732376	-0.0012	0.097795	0.0954	FALSE	FALSE	FALSE	m1qQX2	0.0073	0.8722	59851	113154	MDD	TRUE	reported	173005	textfile	10	0.016834	9.46e-06	17095	genus.RuminococcaceaeUCG002.id.11360	TRUE	reported	LGZV1u	textfile	2	TRUE	NA	0.0011061	17095	NA	1.56e-07	173005
rs2265670	C	G	C	G	-0.0512404	0.0023	0.446699	0.4594	FALSE	TRUE	TRUE	m1qQX2	0.0043	0.5883	59851	113154	MDD	TRUE	reported	173005	textfile	1	0.0109287	2.99e-06	17096	genus.RuminococcaceaeUCG002.id.11360	TRUE	reported	LGZV1u	textfile	2	FALSE	NA	0.00128436	17096	NA	1.65e-06	173005
rs362417	G	C	G	C	-0.054863	-0.0079	0.147992	0.2805	FALSE	TRUE	FALSE	m1qQX2	0.0048	0.09714	59851	113154	MDD	TRUE	reported	173005	textfile	14	0.0120984	7.8e-06	17097	genus.RuminococcaceaeUCG002.id.11360	TRUE	reported	LGZV1u	textfile	2	TRUE	NA	0.00120147	17097	NA	1.57e-05	173005
rs55793120	T	C	T	C	0.137396	0.0039	0.047879	0.0609	FALSE	FALSE	FALSE	m1qQX2	0.0094	0.679	59851	113154	MDD	TRUE	reported	173005	textfile	12	0.027414	4.81e-07	11669	genus.RuminococcaceaeUCG002.id.11360	TRUE	reported	LGZV1u	textfile	2	TRUE	NA	0.00214838	11669	NA	9.95e-07	173005
rs56030423	G	A	G	A	-0.0982874	0.0028	0.0760185	0.0828	FALSE	FALSE	FALSE	m1qQX2	0.0079	0.7202	59851	113154	MDD	TRUE	reported	173005	textfile	15	0.0216344	6.3e-06	14937	genus.RuminococcaceaeUCG002.id.11360	TRUE	reported	LGZV1u	textfile	2	TRUE	NA	0.00138007	14937	NA	7.26e-07	173005
rs57079348	T	G	T	G	-0.076573	-0.0104	0.103878	0.1118	FALSE	FALSE	FALSE	m1qQX2	0.0068	0.1282	59851	113154	MDD	TRUE	reported	173005	textfile	13	0.017282	7.22e-06	16372	genus.RuminococcaceaeUCG002.id.11360	TRUE	reported	LGZV1u	textfile	2	TRUE	NA	0.00119783	16372	NA	1.35e-05	173005
rs6542556	A	G	A	G	0.050974	-0.0002	0.351775	0.3522	FALSE	FALSE	FALSE	m1qQX2	0.0045	0.9674	59851	113154	MDD	TRUE	reported	173005	textfile	2	0.011406	7.86e-06	17094	genus.RuminococcaceaeUCG002.id.11360	TRUE	reported	LGZV1u	textfile	2	TRUE	NA	0.00116716	17094	NA	1.14e-08	173005
rs67746927	C	G	C	G	-0.054237	-0.0016	0.452331	0.4341	FALSE	TRUE	TRUE	m1qQX2	0.0044	0.7234	59851	113154	MDD	TRUE	reported	173005	textfile	4	0.0110357	9.17e-07	16651	genus.RuminococcaceaeUCG002.id.11360	TRUE	reported	LGZV1u	textfile	2	FALSE	NA	0.00144868	16651	NA	7.64e-07	173005
rs6793778	C	T	C	T	-0.0558706	-0.008	0.250525	0.2481	FALSE	FALSE	FALSE	m1qQX2	0.005	0.1134	59851	113154	MDD	TRUE	reported	173005	textfile	3	0.0125258	9.81e-06	17094	genus.RuminococcaceaeUCG002.id.11360	TRUE	reported	LGZV1u	textfile	2	TRUE	NA	0.00116267	17094	NA	1.48e-05	173005
rs7120052	A	C	A	C	0.0624796	0.0125	0.179042	0.1762	FALSE	FALSE	FALSE	m1qQX2	0.0056	0.02644	59851	113154	MDD	TRUE	reported	173005	textfile	11	0.0135523	1.97e-06	17097	genus.RuminococcaceaeUCG002.id.11360	TRUE	reported	LGZV1u	textfile	2	TRUE	NA	0.00124177	17097	NA	2.88e-05	173005
rs7155595	C	A	C	A	0.0569929	-0.0071	0.201047	0.3266	FALSE	FALSE	FALSE	m1qQX2	0.0046	0.1249	59851	113154	MDD	TRUE	reported	173005	textfile	14	0.0116986	1.15e-06	17084	genus.RuminococcaceaeUCG002.id.11360	TRUE	reported	LGZV1u	textfile	2	TRUE	NA	0.00138749	17084	NA	1.38e-05	173005
rs72874194	G	C	G	C	-0.0770289	0.0101	0.119558	0.1114	FALSE	TRUE	FALSE	m1qQX2	0.0069	0.1459	59851	113154	MDD	TRUE	reported	173005	textfile	2	0.016725	3.47e-06	16651	genus.RuminococcaceaeUCG002.id.11360	TRUE	reported	LGZV1u	textfile	2	TRUE	NA	0.00127244	16651	NA	1.24e-05	173005
rs7342369	C	A	C	A	-0.0527803	-0.0056	0.330139	0.3277	FALSE	FALSE	FALSE	m1qQX2	0.0046	0.2306	59851	113154	MDD	TRUE	reported	173005	textfile	12	0.0116023	5.66e-06	16651	genus.RuminococcaceaeUCG002.id.11360	TRUE	reported	LGZV1u	textfile	2	TRUE	NA	0.00124144	16651	NA	8.57e-06	173005
rs76847269	A	G	A	G	0.163508	0.0243	0.0542889	0.0566	FALSE	FALSE	FALSE	m1qQX2	0.0094	0.009344	59851	113154	MDD	TRUE	reported	173005	textfile	5	0.0356151	5.17e-06	7654	genus.RuminococcaceaeUCG002.id.11360	TRUE	reported	LGZV1u	textfile	2	TRUE	NA	0.00274689	7654	NA	3.86e-05	173005
rs77564310	A	C	A	C	-0.0713093	0.002	0.124958	0.1966	FALSE	FALSE	FALSE	m1qQX2	0.0054	0.708	59851	113154	MDD	TRUE	reported	173005	textfile	15	0.0140855	3.29e-07	17000	genus.RuminococcaceaeUCG002.id.11360	TRUE	reported	LGZV1u	textfile	2	TRUE	NA	0.00150555	17000	NA	7.93e-07	173005
rs79016051	C	T	C	T	-0.0887747	0.0045	0.0463576	0.0931	FALSE	FALSE	FALSE	m1qQX2	0.0075	0.5473	59851	113154	MDD	TRUE	reported	173005	textfile	1	0.0189424	2.34e-06	16937	genus.RuminococcaceaeUCG002.id.11360	TRUE	reported	LGZV1u	textfile	2	TRUE	NA	0.00129527	16937	NA	2.08e-06	173005
rs882348	A	G	A	G	-0.0799946	-0.006	0.101339	0.0975	FALSE	FALSE	FALSE	m1qQX2	0.0073	0.409	59851	113154	MDD	TRUE	reported	173005	textfile	4	0.0178618	5.45e-06	17097	genus.RuminococcaceaeUCG002.id.11360	TRUE	reported	LGZV1u	textfile	2	TRUE	NA	0.0011719	17097	NA	3.9e-06	173005
rs10490280	C	T	C	T	-0.0672094	-0.0009	0.22716	0.2393	FALSE	FALSE	FALSE	T5ZE9C	0.0051	0.853	59851	113154	MDD	TRUE	reported	173005	textfile	2	0.0143309	4.16e-06	14004	genus.RuminococcaceaeUCG003.id.11361	TRUE	reported	2YZdwr	textfile	2	TRUE	NA	0.00156833	14004	NA	1.8e-07	173005
rs11243416	T	C	T	C	-0.0925653	0.0011	0.0957715	0.1036	FALSE	FALSE	FALSE	T5ZE9C	0.0072	0.8793	59851	113154	MDD	TRUE	reported	173005	textfile	9	0.0191203	1.67e-06	14004	genus.RuminococcaceaeUCG003.id.11361	TRUE	reported	2YZdwr	textfile	2	TRUE	NA	0.00167105	14004	NA	1.35e-07	173005
rs11613919	G	T	G	T	0.0727604	-0.0031	0.178356	0.165	FALSE	FALSE	FALSE	T5ZE9C	0.0058	0.5887	59851	113154	MDD	TRUE	reported	173005	textfile	12	0.0155716	1.63e-06	14309	genus.RuminococcaceaeUCG003.id.11361	TRUE	reported	2YZdwr	textfile	2	TRUE	NA	0.00152374	14309	NA	1.65e-06	173005
rs139730	G	C	G	C	-0.0577655	-0.0125	0.290946	0.2845	FALSE	TRUE	FALSE	T5ZE9C	0.0049	0.01145	59851	113154	MDD	TRUE	reported	173005	textfile	22	0.0130645	9.72e-06	14004	genus.RuminococcaceaeUCG003.id.11361	TRUE	reported	2YZdwr	textfile	2	TRUE	NA	0.0013943	14004	NA	3.76e-05	173005
rs16959793	A	C	A	C	-0.062527	0.0016	0.266892	0.275	FALSE	FALSE	FALSE	T5ZE9C	0.0048	0.7375	59851	113154	MDD	TRUE	reported	173005	textfile	15	0.0131259	2.22e-06	14412	genus.RuminococcaceaeUCG003.id.11361	TRUE	reported	2YZdwr	textfile	2	TRUE	NA	0.00157229	14412	NA	6.42e-07	173005
rs2523124	T	C	T	C	-0.0546625	-0.0073	0.373093	0.3762	FALSE	FALSE	FALSE	T5ZE9C	0.0045	0.1023	59851	113154	MDD	TRUE	reported	173005	textfile	7	0.0120823	5.78e-06	14409	genus.RuminococcaceaeUCG003.id.11361	TRUE	reported	2YZdwr	textfile	2	TRUE	NA	0.00141869	14409	NA	1.52e-05	173005
rs3013089	G	A	G	A	-0.0551473	0.0028	0.398222	0.4046	FALSE	FALSE	FALSE	T5ZE9C	0.0044	0.5241	59851	113154	MDD	TRUE	reported	173005	textfile	1	0.0120346	4.38e-06	14408	genus.RuminococcaceaeUCG003.id.11361	TRUE	reported	2YZdwr	textfile	2	TRUE	NA	0.00145549	14408	NA	2.34e-06	173005
rs4452755	A	C	A	C	-0.0634463	0.002	0.28982	0.2777	FALSE	FALSE	FALSE	T5ZE9C	0.0048	0.683	59851	113154	MDD	TRUE	reported	173005	textfile	8	0.0134741	3.29e-06	14406	genus.RuminococcaceaeUCG003.id.11361	TRUE	reported	2YZdwr	textfile	2	TRUE	NA	0.00153696	14406	NA	1e-06	173005
rs4532474	G	A	G	A	0.0769231	-0.0002	0.141967	0.131	FALSE	FALSE	FALSE	T5ZE9C	0.0064	0.9692	59851	113154	MDD	TRUE	reported	173005	textfile	6	0.017045	4.82e-06	14412	genus.RuminococcaceaeUCG003.id.11361	TRUE	reported	2YZdwr	textfile	2	TRUE	NA	0.00141138	14412	NA	5.64e-09	173005
rs4629039	T	A	T	A	0.0553742	-0.0064	0.352163	0.3534	FALSE	TRUE	FALSE	T5ZE9C	0.0046	0.1645	59851	113154	MDD	TRUE	reported	173005	textfile	18	0.0122659	6.54e-06	14404	genus.RuminococcaceaeUCG003.id.11361	TRUE	reported	2YZdwr	textfile	2	TRUE	NA	0.00141311	14404	NA	1.12e-05	173005
rs646327	G	A	G	A	0.0586696	0.0009	0.464161	0.5234	FALSE	FALSE	FALSE	T5ZE9C	0.0043	0.8279	59851	113154	MDD	TRUE	reported	173005	textfile	19	0.011837	7.83e-07	14406	genus.RuminococcaceaeUCG003.id.11361	TRUE	reported	2YZdwr	textfile	2	TRUE	NA	0.00170264	14406	NA	2.53e-07	173005
rs6759615	A	G	A	G	0.102523	-0.0073	0.0863083	0.0763	FALSE	FALSE	FALSE	T5ZE9C	0.0081	0.37	59851	113154	MDD	TRUE	reported	173005	textfile	2	0.0200204	7.86e-07	14410	genus.RuminococcaceaeUCG003.id.11361	TRUE	reported	2YZdwr	textfile	2	TRUE	NA	0.00181678	14410	NA	4.69e-06	173005
rs73341549	T	C	T	C	-0.169857	-0.0063	0.0655887	0.0501	FALSE	FALSE	FALSE	T5ZE9C	0.0099	0.5287	59851	113154	MDD	TRUE	reported	173005	textfile	7	0.0318768	1.51e-07	6744	genus.RuminococcaceaeUCG003.id.11361	TRUE	reported	2YZdwr	textfile	2	TRUE	NA	0.00419377	6744	NA	2.34e-06	173005
rs78720113	A	G	A	G	-0.115348	-0.004	0.0632787	0.071	FALSE	FALSE	FALSE	T5ZE9C	0.0087	0.6432	59851	113154	MDD	TRUE	reported	173005	textfile	3	0.0249601	7.59e-06	13078	genus.RuminococcaceaeUCG003.id.11361	TRUE	reported	2YZdwr	textfile	2	TRUE	NA	0.0016306	13078	NA	1.22e-06	173005
rs10873449	T	C	T	C	0.0654843	0.0058	0.191844	0.1674	FALSE	FALSE	FALSE	Opci7V	0.0058	0.3116	59851	113154	MDD	TRUE	reported	173005	textfile	14	0.0143973	4.11e-06	16098	genus.RuminococcaceaeUCG005.id.11363	TRUE	reported	xgmfvi	textfile	2	TRUE	NA	0.00128361	16098	NA	5.78e-06	173005
rs10937802	G	A	G	A	0.0755811	-0.0039	0.112256	0.1051	FALSE	FALSE	FALSE	Opci7V	0.0074	0.5958	59851	113154	MDD	TRUE	reported	173005	textfile	4	0.0168226	8.17e-06	15821	genus.RuminococcaceaeUCG005.id.11363	TRUE	reported	xgmfvi	textfile	2	TRUE	NA	0.0012744	15821	NA	1.61e-06	173005
rs10950694	T	C	T	C	0.0577628	-0.0063	0.399622	0.4192	FALSE	FALSE	FALSE	Opci7V	0.0044	0.1505	59851	113154	MDD	TRUE	reported	173005	textfile	7	0.011412	4.3e-07	15821	genus.RuminococcaceaeUCG005.id.11363	TRUE	reported	xgmfvi	textfile	2	TRUE	NA	0.00161693	15821	NA	1.18e-05	173005
rs114279581	A	G	A	G	-0.146604	0.0001	0.0594288	0.0598	FALSE	FALSE	FALSE	Opci7V	0.0091	0.9928	59851	113154	MDD	TRUE	reported	173005	textfile	2	0.0316034	3.22e-06	8465	genus.RuminococcaceaeUCG005.id.11363	TRUE	reported	xgmfvi	textfile	2	TRUE	NA	0.00253628	8465	NA	6.98e-10	173005
rs12288512	A	G	A	G	0.066635	-0.0116	0.188165	0.2047	FALSE	FALSE	FALSE	Opci7V	0.0053	0.0301	59851	113154	MDD	TRUE	reported	173005	textfile	11	0.0144356	3.1e-06	15473	genus.RuminococcaceaeUCG005.id.11363	TRUE	reported	xgmfvi	textfile	2	TRUE	NA	0.00137538	15473	NA	2.77e-05	173005
rs12458218	T	C	T	C	0.0677322	0.0061	0.182484	0.1732	FALSE	FALSE	FALSE	Opci7V	0.0057	0.2865	59851	113154	MDD	TRUE	reported	173005	textfile	18	0.0144525	2.41e-06	16099	genus.RuminococcaceaeUCG005.id.11363	TRUE	reported	xgmfvi	textfile	2	TRUE	NA	0.0013626	16099	NA	6.62e-06	173005
rs2893871	G	A	G	A	-0.073644	0.011	0.155867	0.1533	FALSE	FALSE	FALSE	Opci7V	0.0061	0.06968	59851	113154	MDD	TRUE	reported	173005	textfile	10	0.015548	3.54e-06	16103	genus.RuminococcaceaeUCG005.id.11363	TRUE	reported	xgmfvi	textfile	2	TRUE	NA	0.00139145	16103	NA	1.88e-05	173005
rs34781347	G	A	G	A	0.188685	0.0084	0.0519766	0.0571	FALSE	FALSE	FALSE	Opci7V	0.0094	0.3714	59851	113154	MDD	TRUE	reported	173005	textfile	20	0.0386484	6.05e-07	6061	genus.RuminococcaceaeUCG005.id.11363	TRUE	reported	xgmfvi	textfile	2	TRUE	NA	0.00391837	6061	NA	4.62e-06	173005
rs35166120	C	G	C	G	-0.0686153	0.0083	0.182416	0.1697	FALSE	TRUE	FALSE	Opci7V	0.006	0.1669	59851	113154	MDD	TRUE	reported	173005	textfile	8	0.0146252	3.75e-06	16092	genus.RuminococcaceaeUCG005.id.11363	TRUE	reported	xgmfvi	textfile	2	TRUE	NA	0.00136612	16092	NA	1.11e-05	173005
rs394449	A	T	A	T	0.0692909	0.0023	0.0647285	0.195	FALSE	TRUE	FALSE	Opci7V	0.0056	0.679	59851	113154	MDD	TRUE	reported	173005	textfile	17	0.0148712	2.6e-06	15728	genus.RuminococcaceaeUCG005.id.11363	TRUE	reported	xgmfvi	textfile	2	TRUE	NA	0.00137861	15728	NA	9.75e-07	173005
rs55793120	T	C	T	C	0.121548	0.0039	0.047879	0.0609	FALSE	FALSE	FALSE	Opci7V	0.0094	0.679	59851	113154	MDD	TRUE	reported	173005	textfile	12	0.0279546	7.37e-06	11224	genus.RuminococcaceaeUCG005.id.11363	TRUE	reported	xgmfvi	textfile	2	TRUE	NA	0.00168184	11224	NA	9.95e-07	173005
rs60081663	C	G	C	G	0.158082	0.0037	0.0276712	0.0516	FALSE	TRUE	FALSE	Opci7V	0.0097	0.7061	59851	113154	MDD	TRUE	reported	173005	textfile	5	0.0319586	9.28e-07	9342	genus.RuminococcaceaeUCG005.id.11363	TRUE	reported	xgmfvi	textfile	2	TRUE	NA	0.00261278	9342	NA	8.41e-07	173005
rs72776570	C	A	C	A	0.087067	-0.004	0.0449284	0.0944	FALSE	FALSE	FALSE	Opci7V	0.0074	0.5876	59851	113154	MDD	TRUE	reported	173005	textfile	10	0.0197179	5.36e-06	15376	genus.RuminococcaceaeUCG005.id.11363	TRUE	reported	xgmfvi	textfile	2	TRUE	NA	0.00126663	15376	NA	1.69e-06	173005
rs7449320	C	A	C	A	0.0599163	-0.0013	0.115696	0.2222	FALSE	FALSE	FALSE	Opci7V	0.0052	0.7983	59851	113154	MDD	TRUE	reported	173005	textfile	5	0.0130836	4.81e-06	16095	genus.RuminococcaceaeUCG005.id.11363	TRUE	reported	xgmfvi	textfile	2	TRUE	NA	0.00130146	16095	NA	3.61e-07	173005
rs7555878	A	G	A	G	0.0586677	-0.004	0.265171	0.2632	FALSE	FALSE	FALSE	Opci7V	0.0049	0.4096	59851	113154	MDD	TRUE	reported	173005	textfile	1	0.0125277	2.81e-06	16100	genus.RuminococcaceaeUCG005.id.11363	TRUE	reported	xgmfvi	textfile	2	TRUE	NA	0.00136047	16100	NA	3.85e-06	173005
rs7586445	G	A	G	A	0.0782349	0.0094	0.122392	0.1439	FALSE	FALSE	FALSE	Opci7V	0.0061	0.1236	59851	113154	MDD	TRUE	reported	173005	textfile	2	0.0176458	8.81e-06	15099	genus.RuminococcaceaeUCG005.id.11363	TRUE	reported	xgmfvi	textfile	2	TRUE	NA	0.00130036	15099	NA	1.37e-05	173005
rs898577	T	C	T	C	-0.123012	0.005	0.0616027	0.062	FALSE	FALSE	FALSE	Opci7V	0.0091	0.5798	59851	113154	MDD	TRUE	reported	173005	textfile	15	0.0286671	7.46e-06	9991	genus.RuminococcaceaeUCG005.id.11363	TRUE	reported	xgmfvi	textfile	2	TRUE	NA	0.00183996	9991	NA	1.75e-06	173005
rs113379006	T	C	T	C	-0.162759	0.0047	0.153087	0.1444	FALSE	FALSE	FALSE	ZT8myD	0.0061	0.4415	59851	113154	MDD	TRUE	reported	173005	textfile	3	0.0357025	7.21e-06	3154	genus.Sellimonas.id.14369	TRUE	reported	kzmwB6	textfile	2	TRUE	NA	0.00655015	3154	NA	3.43e-06	173005
rs17657328	C	T	C	T	0.114571	-0.0149	0.428074	0.4507	FALSE	FALSE	FALSE	ZT8myD	0.0043	0.0005906	59851	113154	MDD	TRUE	reported	173005	textfile	6	0.0253618	8.25e-06	3154	genus.Sellimonas.id.14369	TRUE	reported	kzmwB6	textfile	2	TRUE	NA	0.00643287	3154	NA	6.94e-05	173005
rs2016057	A	C	A	C	-0.125878	0.0062	0.397546	0.3905	FALSE	FALSE	FALSE	ZT8myD	0.0044	0.1639	59851	113154	MDD	TRUE	reported	173005	textfile	15	0.0256153	1.03e-06	3154	genus.Sellimonas.id.14369	TRUE	reported	kzmwB6	textfile	2	TRUE	NA	0.00760319	3154	NA	1.15e-05	173005
rs2187447	A	C	A	C	0.243457	-0.0033	0.072653	0.0678	FALSE	FALSE	FALSE	ZT8myD	0.0088	0.7047	59851	113154	MDD	TRUE	reported	173005	textfile	11	0.0527695	3.98e-06	3028	genus.Sellimonas.id.14369	TRUE	reported	kzmwB6	textfile	2	TRUE	NA	0.00698498	3028	NA	8.13e-07	173005
rs2371572	A	C	A	C	0.127349	-0.0124	0.532839	0.5292	FALSE	FALSE	FALSE	ZT8myD	0.0043	0.004122	59851	113154	MDD	TRUE	reported	173005	textfile	2	0.0250862	4.46e-07	3154	genus.Sellimonas.id.14369	TRUE	reported	kzmwB6	textfile	2	TRUE	NA	0.00810956	3154	NA	4.81e-05	173005
rs41816	A	G	A	G	0.132201	0.0038	0.249696	0.2525	FALSE	FALSE	FALSE	ZT8myD	0.005	0.4474	59851	113154	MDD	TRUE	reported	173005	textfile	7	0.0291087	8.39e-06	3154	genus.Sellimonas.id.14369	TRUE	reported	kzmwB6	textfile	2	TRUE	NA	0.00650138	3154	NA	3.34e-06	173005
rs553697	T	C	T	C	-0.153767	0.0065	0.165267	0.1697	FALSE	FALSE	FALSE	ZT8myD	0.0059	0.2661	59851	113154	MDD	TRUE	reported	173005	textfile	6	0.0339099	6.13e-06	3047	genus.Sellimonas.id.14369	TRUE	reported	kzmwB6	textfile	2	TRUE	NA	0.00670756	3047	NA	7.02e-06	173005
rs56203279	T	C	T	C	-0.124045	0.003	0.3149	0.318	FALSE	FALSE	FALSE	ZT8myD	0.0046	0.5159	59851	113154	MDD	TRUE	reported	173005	textfile	7	0.0269115	3.72e-06	3154	genus.Sellimonas.id.14369	TRUE	reported	kzmwB6	textfile	2	TRUE	NA	0.00669544	3154	NA	2.46e-06	173005
rs6433790	C	T	C	T	-0.13853	0.0059	0.229187	0.2282	FALSE	FALSE	FALSE	ZT8myD	0.0052	0.2585	59851	113154	MDD	TRUE	reported	173005	textfile	2	0.0301698	3.98e-06	3095	genus.Sellimonas.id.14369	TRUE	reported	kzmwB6	textfile	2	TRUE	NA	0.00677039	3095	NA	7.44e-06	173005
rs72553859	G	C	G	C	-0.150458	0.0018	0.083138	0.1659	FALSE	TRUE	FALSE	ZT8myD	0.0058	0.7499	59851	113154	MDD	TRUE	reported	173005	textfile	1	0.0332626	5.38e-06	3154	genus.Sellimonas.id.14369	TRUE	reported	kzmwB6	textfile	2	TRUE	NA	0.00644943	3154	NA	5.57e-07	173005
rs7968030	A	T	A	T	-0.12711	0.0105	0.268464	0.2808	FALSE	TRUE	FALSE	ZT8myD	0.0048	0.02955	59851	113154	MDD	TRUE	reported	173005	textfile	12	0.0280617	5.56e-06	3095	genus.Sellimonas.id.14369	TRUE	reported	kzmwB6	textfile	2	TRUE	NA	0.00658993	3095	NA	2.77e-05	173005
rs10065321	T	C	T	C	-0.0512828	-0.0044	0.398782	0.4184	FALSE	FALSE	FALSE	F79N5b	0.0044	0.3172	59851	113154	MDD	TRUE	reported	173005	textfile	5	0.0108105	2.1e-06	17589	genus.Subdoligranulum.id.2070	TRUE	reported	b1cM4I	textfile	2	TRUE	NA	0.00127792	17589	NA	5.78e-06	173005
rs10497836	C	T	C	T	-0.0524065	-0.0043	0.236137	0.2667	FALSE	FALSE	FALSE	F79N5b	0.0048	0.3795	59851	113154	MDD	TRUE	reported	173005	textfile	2	0.0118697	8.38e-06	17579	genus.Subdoligranulum.id.2070	TRUE	reported	b1cM4I	textfile	2	TRUE	NA	0.0011078	17579	NA	4.64e-06	173005
rs12638227	G	C	G	C	-0.0557288	-0.0043	0.51281	0.5196	FALSE	TRUE	TRUE	F79N5b	0.0044	0.3231	59851	113154	MDD	TRUE	reported	173005	textfile	3	0.0108552	2.48e-07	17165	genus.Subdoligranulum.id.2070	TRUE	reported	b1cM4I	textfile	2	FALSE	NA	0.00153329	17165	NA	5.52e-06	173005
rs1667315	G	A	G	A	0.0485017	-0.0018	0.432186	0.432	FALSE	FALSE	FALSE	F79N5b	0.0044	0.6811	59851	113154	MDD	TRUE	reported	173005	textfile	2	0.0107452	6.72e-06	17586	genus.Subdoligranulum.id.2070	TRUE	reported	b1cM4I	textfile	2	TRUE	NA	0.00115735	17586	NA	9.67e-07	173005
rs16962433	A	T	A	T	0.0855999	0.0344	0.0963181	0.0937	FALSE	TRUE	FALSE	F79N5b	0.0074	3.08e-06	59851	113154	MDD	TRUE	reported	173005	textfile	16	0.0189213	7.65e-06	15857	genus.Subdoligranulum.id.2070	TRUE	reported	b1cM4I	textfile	2	TRUE	NA	0.00128919	15857	NA	0.000124895	173005
rs2114677	C	T	C	T	-0.104176	0.0038	0.0712671	0.0578	FALSE	FALSE	FALSE	F79N5b	0.0093	0.6782	59851	113154	MDD	TRUE	reported	173005	textfile	10	0.0230829	2.72e-06	15566	genus.Subdoligranulum.id.2070	TRUE	reported	b1cM4I	textfile	2	TRUE	NA	0.00130698	15566	NA	9.65e-07	173005
rs2171249	C	T	C	T	0.106744	-0.0099	0.0755148	0.0781	FALSE	FALSE	FALSE	F79N5b	0.0085	0.2427	59851	113154	MDD	TRUE	reported	173005	textfile	6	0.0233213	4.51e-06	14679	genus.Subdoligranulum.id.2070	TRUE	reported	b1cM4I	textfile	2	TRUE	NA	0.00142536	14679	NA	7.84e-06	173005
rs35940633	G	A	G	A	-0.0511008	-0.0038	0.357822	0.379	FALSE	FALSE	FALSE	F79N5b	0.0044	0.3985	59851	113154	MDD	TRUE	reported	173005	textfile	14	0.011001	4.22e-06	17582	genus.Subdoligranulum.id.2070	TRUE	reported	b1cM4I	textfile	2	TRUE	NA	0.00122585	17582	NA	4.31e-06	173005
rs3761728	T	G	T	G	-0.0543458	0.0016	0.278724	0.2962	FALSE	FALSE	FALSE	F79N5b	0.0047	0.7266	59851	113154	MDD	TRUE	reported	173005	textfile	4	0.0118866	3.87e-06	17570	genus.Subdoligranulum.id.2070	TRUE	reported	b1cM4I	textfile	2	TRUE	NA	0.00118844	17570	NA	6.7e-07	173005
rs4347804	A	G	A	G	0.166063	-0.0004	0.0334593	0.0425	FALSE	FALSE	FALSE	F79N5b	0.0107	0.9695	59851	113154	MDD	TRUE	reported	173005	textfile	2	0.0357483	2.18e-06	4312	genus.Subdoligranulum.id.2070	TRUE	reported	b1cM4I	textfile	2	TRUE	NA	0.00498183	4312	NA	8.08e-09	173005
rs6555306	T	C	T	C	-0.0740777	-0.0124	0.12778	0.1255	FALSE	FALSE	FALSE	F79N5b	0.0065	0.05803	59851	113154	MDD	TRUE	reported	173005	textfile	5	0.0155463	2.81e-06	17591	genus.Subdoligranulum.id.2070	TRUE	reported	b1cM4I	textfile	2	TRUE	NA	0.0012892	17591	NA	2.1e-05	173005
rs75158211	T	C	T	C	-0.072343	0.0116	0.120941	0.1275	FALSE	FALSE	FALSE	F79N5b	0.0065	0.07525	59851	113154	MDD	TRUE	reported	173005	textfile	19	0.015933	7.52e-06	17165	genus.Subdoligranulum.id.2070	TRUE	reported	b1cM4I	textfile	2	TRUE	NA	0.00119972	17165	NA	1.84e-05	173005
rs76528319	G	T	G	T	-0.143279	-0.0086	0.0380956	0.0448	FALSE	FALSE	FALSE	F79N5b	0.0104	0.4108	59851	113154	MDD	TRUE	reported	173005	textfile	5	0.0310662	7.41e-06	8468	genus.Subdoligranulum.id.2070	TRUE	reported	b1cM4I	textfile	2	TRUE	NA	0.00250621	8468	NA	3.95e-06	173005
rs76664262	T	A	T	A	0.0834078	-0.0046	0.111298	0.0989	FALSE	TRUE	FALSE	F79N5b	0.0074	0.5333	59851	113154	MDD	TRUE	reported	173005	textfile	3	0.0185357	4.87e-06	16712	genus.Subdoligranulum.id.2070	TRUE	reported	b1cM4I	textfile	2	TRUE	NA	0.00121031	16712	NA	2.23e-06	173005
